# Supplementary material for: The accessory protein CvnF8 modulates histidine kinase activity in an actinobacterial G protein system in Streptomyces coelicolor
Source: mBio. 2026 May 27;17(7):e00774-26. doi: 10.1128/mbio.00774-26 (PMC13343842; doi:10.1128/mbio.00774-26)
Supplement: Data File S1 — Tables and files for evolutionary analyses, including metadata and tree files. [file mbio.00774-26-s0001.csv]

filename	file_id	JGI Grouping ID	directory/path	Short Organism Name	Genome/Metagenome Name	md5 checksum	file size
3121117-2504643007.tar.gz	529014e5067c013e2b05f901	2504643007	img_cart		Rhodoluna lacicola	ca66749acff7c1812e48a6f7f5bf0b54	1534341
3122238-2510461014.tar.gz	529016cd067c013e2b05fd62	2510461014	img_cart		Arthrobacter sp. Rue61a	f77398d39e101997dee6ce3ff360291d	5144820
3122440-2511231059.tar.gz	52901722067c013e2b05fe2c	2511231059	img_cart		Corynebacterium diphtheriae	fe0b74c5ec1c871f05a70f9c87d20d06	2591777
3122466-2511231086.tar.gz	5290172c067c013e2b05fe46	2511231086	img_cart		Kitasatospora setae	bc2e4af58a54e886eac0cac545a7ad46	8362216
3122489-2511231114.tar.gz	52901735067c013e2b05fe5d	2511231114	img_cart		Corynebacterium variabile	4d4c1cb47c56bc1da1e2f0f54e469d15	3433791
3122526-2511231151.tar.gz	52901744067c013e2b05fe82	2511231151	img_cart		Actinoplanes sp. SE50/110	461b64fa667cb3db6cc00a4d78424f53	8903661
3122546-2511231172.tar.gz	5290174c067c013e2b05fe96	2511231172	img_cart		Nocardia cyriacigeorgica	a5da98eeb918f289ad9e6cef6483ccfd	6066585
3122554-2511231181.tar.gz	52901750067c013e2b05fe9e	2511231181	img_cart		Amycolatopsis mediterranei	aad7bd4a8694884196b3da2afaba7f01	9980588
3122937-2512564033.tar.gz	529017fc067c013e2b06001d	2512564033	img_cart		Blastococcus saxobsidens	85aa88f335c9b454a91544edd3bce609	4866744
3122944-2512564042.tar.gz	529017ff067c013e2b060024	2512564042	img_cart		Gordonia polyisoprenivorans	7cd3bd708a3689318598a03ea810d66c	5842125
3123520-2513237176.tar.gz	529018e6067c013e2b060264	2513237176	img_cart		Actinoplanes missouriensis	f34b9b699dc5c331cf1e1d4d855a268b	8630139
3123843-2515154016.tar.gz	52901969067c013e2b0603a7	2515154016	img_cart		Catelliglobosispora koreensis DSM 44566	05ebfea43ef887c51a36cba24bb8b053	7801749
3124071-2515154101.tar.gz	529019cf067c013e2b06048b	2515154101	img_cart		Streptomyces sp. Amel2xE9	71f89d28c91c07391142f744d19c4a4e	7897559
3124075-2515154105.tar.gz	529019d1067c013e2b06048f	2515154105	img_cart		Streptomyces sp. HmicA12	80371db6edfba9412b98ee6531f3d59a	8953412
3124076-2515154106.tar.gz	529019d2067c013e2b060490	2515154106	img_cart		Streptomyces sp. FxanaD5	bdd323b79671ee77459c13943fdfd2f6	7391307
3124136-2515154142.tar.gz	529019eb067c013e2b0604cc	2515154142	img_cart		Streptomyces vitaminophilus DSM 41686	25ea0ed8799fab4afd3a46f0c8fd383e	6217933
3124148-2515154148.tar.gz	529019f0067c013e2b0604d8	2515154148	img_cart		Streptomyces sp. LaPpAH-108	0bcfe09bb2724255384de36bf766b3ae	6688318
3124149-2515154149.tar.gz	529019f0067c013e2b0604d9	2515154149	img_cart		Streptomyces sp. ATexAB-D23	8ae5383a0f8a744523a7afe004347e52	7709661
3124165-2515154165.tar.gz	529019f7067c013e2b0604e9	2515154165	img_cart		Streptomyces sp. DvalAA-83	47d09c8240f48346df39ab02386370cf	7234880
3124205-2515154197.tar.gz	52901a07067c013e2b060511	2515154197	img_cart		Embleya scabrispora DSM 41855	fa9627239fb63d3b37c97a68a0d13e62	10915024
3124233-2516143114.tar.gz	52901a13067c013e2b06052d	2516143114	img_cart		Streptomyces sp. PsTaAH-124	f5342fe000f00756036894bcc95c7bab	8434182
3125477-2518285535.tar.gz	52901d13067c013e2b060a09	2518285535	img_cart		Streptomyces sp. CNB091	942bcddc5daa502e87346156c506a82f	7947436
3125625-2518645537.tar.gz	52901d4f067c013e2b060a9d	2518645537	img_cart		Mycolicibacterium smegmatis	8900ddd903d5bb999f2e162e0a150c59	7046868
3125645-2518645556.tar.gz	52901d59067c013e2b060ab1	2518645556	img_cart		Nocardiopsis alba	b5f141c803b999e07db75727e49a1593	5733272
3126280-2519899775.tar.gz	52901e74067c013e2b060d2c	2519899775	img_cart		Bifidobacterium asteroides	e071a8f037c9b015294a3af404a2776d	2177013
3126464-2521172626.tar.gz	52901ebf067c013e2b060de4	2521172626	img_cart		Streptomyces sp. 303MFCol5.2	16f842dd353eb8444dfafa3134cdd179	9284981
3126481-2521172643.tar.gz	52901ec5067c013e2b060df5	2521172643	img_cart		Streptomyces canus	f56114629431488604e72798ce8688e6	10219542
3128771-2523231035.tar.gz	529022ed067c013e2b0616e7	2523231035	img_cart		Gordonia sp. KTR9	2f2a711f98ddab104f9289d03c376f96	5819555
3131242-2524023198.tar.gz	52902760067c013e2b06208e	2524023198	img_cart		Corynebacterium halotolerans	1fa9148fc22fdd6b2fbf8be1cea28167	3231441
3131343-2524023215.tar.gz	5290278f067c013e2b0620f3	2524023215	img_cart		Streptomyces venezuelae	538c369fdd173df7a603d50edafe1c73	8132252
3134692-2526164719.tar.gz	52902d9c067c013e2b062e08	2526164719	img_cart		Bifidobacterium bifidum	672906feb9ee4c54e2ddc78af2e79d3b	2215905
3140701-2529292687.tar.gz	5290381c067c013e2b06457c	2529292687	img_cart		Corynebacterium urealyticum	983e3862b99d8ade34d7bd7f4d6eb22d	2353025
3141290-2529292926.tar.gz	52903915067c013e2b0647c9	2529292926	img_cart		Streptomyces tsukubensis	dbd7e3a21e640625617c38842a9de9d0	7354669
3142371-2531839181.tar.gz	52903ac0067c013e2b064c02	2531839181	img_cart		Streptomyces zinciresistens	b961018a89120e23fb4ca9ba90218cc7	7910770
3143088-2531839540.tar.gz	52903bd5067c013e2b064ecf	2531839540	img_cart		Streptomyces auratus	6d8b918776c6f5a25de5d6b26b5f0921	7577753
3144301-2534682028.tar.gz	52903db0067c013e2b06538c	2534682028	img_cart		Streptomyces coelicoflavus	03b1e016ba223053ce211366ae884516	8346376
3145540-2537561795.tar.gz	52903fa8067c013e2b065863	2537561795	img_cart		Streptomyces ipomoeae	c161e41cdfb79ae021c32f41d3fbed44	10049175
3145681-2537561865.tar.gz	52903fe6067c013e2b0658f0	2537561865	img_cart		Streptomyces mobaraensis	f8247c7c7a20aee8764789ef64a0a28e	7193133
3145902-2537561976.tar.gz	52904049067c013e2b0659cd	2537561976	img_cart		Streptomyces gancidicus	f8236c29b5c101d6a2f66a9a6b8e49d4	7094596
3146747-2540341106.tar.gz	529041b0067c013e2b065d1a	2540341106	img_cart		Modestobacter marinus	a7e4ee10cba999e1faa596e357f5e828	5464970
3146903-2540341184.tar.gz	529041f4067c013e2b065db6	2540341184	img_cart		Saccharothrix espanaensis	47cf201ab6ad238807532452980d4872	8996960
3148369-2541046998.tar.gz	52904498067c013e2b066370	2541046998	img_cart		Streptomyces sp. HGB0020	241039381c2d7c76d684a75bc2de1e52	9201225
3148419-2541047023.tar.gz	529044b0067c013e2b0663a2	2541047023	img_cart		Cutibacterium avidum	a5b531be9ff32c39fc61e53e4bfca0c9	2579602
3148463-2541047045.tar.gz	529044c4067c013e2b0663ce	2541047045	img_cart		Mycobacterium canettii	25fae40f9b3b6559ed6cd7997e087470	4441805
3151479-2545824622.tar.gz	529049e4067c013e2b066f96	2545824622	img_cart		Bifidobacterium thermophilum	a9ea3a80b6151970212b451c111a7174	2280371
3151483-2545824624.tar.gz	529049e5067c013e2b066f9a	2545824624	img_cart		Ilumatobacter coccineus	5e5034a4eb32d58e70b39c1eda20660a	4763136
3151787-2545824776.tar.gz	52904a6c067c013e2b0670ca	2545824776	img_cart		Streptomyces aurantiacus	2afa9988414598b8e2313dd447bf25d5	8414047
3151789-2545824777.tar.gz	52904a6d067c013e2b0670cc	2545824777	img_cart		Streptomyces afghaniensis	8d6a1aa3070d51095b25da1db2c4060b	9346777
3283864-2547132111.tar.gz	529f9bb8067c0121bf0d9b3a	2547132111	img_cart		Streptomyces sp. TOR3209	da1c979475ca26eb8062e080443a3cc9	7831172
3283941-2547132122.tar.gz	529f9bd6067c0121bf0d9b87	2547132122	img_cart		Streptomyces chartreusis	e8948df007a9679a8bc6f2e4594fe0b3	8707164
3284089-2547132143.tar.gz	529f9c0c067c0121bf0d9c1b	2547132143	img_cart		Streptomyces acidiscabies	c89fa9719cc2cc7bff219aa90d3963e5	10681582
3286039-2547132424.tar.gz	529f9ef4067c0121bf0da3b9	2547132424	img_cart		Nocardia nova	67ea03024ccd0693cd6d79e76c755cbf	8129937
3366645-2503538010.tar.gz	530d63a949607a1be0054a7b	2503538010	img_cart		Coriobacterium glomerans PW2, DSM 20642	244c5eb304b0ceff79136b67cd9dc99c	2162946
3366780-2506783011.tar.gz	530d641149607a1be0054b02	2506783011	img_cart		Candidatus Frankia meridionalis	24af6fda5a571c4f34a1b71952005c18	5048615
3367147-2516493006.tar.gz	530d654449607a1be0054c71	2516493006	img_cart		Streptomyces purpureus KA281, ATCC 21405	78e3198d6552a70e4ad30f7fe3e75ac6	7294339
3378241-2518645610.tar.gz	5314a28949607a1be00565fd	2518645610	img_cart		Streptomyces sulphureus DSM 40104	4049995b2f8dd65405b01ad3bfa1e5b6	6891380
3378288-2522572192.tar.gz	5314a2bf49607a1be005662c	2522572192	img_cart		Streptomyces flavidovirens DSM 40150	99074c5571576b643408e9124003a883	6966986
3413850-2551306127.tar.gz	5340e0a949607a061435553e	2551306127	img_cart		Streptomyces sp. AA1529	2b3407ffdb95fd4ea233263e1ef5936e	7008154
3414390-2551306667.tar.gz	5340e1ef49607a061435575a	2551306667	img_cart		Streptomyces bottropensis	a89684c5d043be976b930e4f9d5febc6	8626654
3414439-2554235020.tar.gz	5340e20949607a061435578b	2554235020	img_cart		Streptomyces sp. FXJ7.023	e3734e8fe8b715175a12d51234da35da	7938437
3414804-2554235357.tar.gz	5340e2cd49607a06143558f8	2554235357	img_cart		Corynebacterium terpenotabidum	4dc254520204e1accf0415133c55ebc5	2760179
3414873-2554235426.tar.gz	5340e2f149607a061435593d	2554235426	img_cart		Corynebacterium argentoratense	e41e7152415715d38862a4a8bb3614ba	2080260
3416221-2558860241.tar.gz	5340e61049607a0614355e81	2558860241	img_cart		Corynebacterium casei	600682667a9569a8885461c0cad42c2a	3192128
3417036-2561511061.tar.gz	5340e7e949607a06143561b0	2561511061	img_cart		Bifidobacterium breve	2183abf267568e5baa98496c7a8c26ef	2288361
3420529-2561511175.tar.gz	5340ec4c49607a0614356222	2561511175	img_cart		Amycolatopsis keratiniphila	c3fe8cec302a836c3358c87cb49a9139	8833421
3420539-2561511185.tar.gz	5340ec5349607a061435622c	2561511185	img_cart		Corynebacterium maris	82eea1e27794f0f087ec02880dbac72f	2887537
3420542-2561511188.tar.gz	5340ec5449607a061435622f	2561511188	img_cart		Streptomyces davaonensis	fd97ba8644c13b0296d5369ea97360a1	9356286
3420554-2561511200.tar.gz	5340ec5c49607a061435623b	2561511200	img_cart		Corynebacterium callunae	3f2a4fe13b271a236d9d8f549d834966	3003903
3430253-2563366549.tar.gz	5352908e0d87855a8277bd60	2563366549	img_cart		Mycobacterium liflandii	a64821b7c22c3e310922e9418c5bce4d	5982940
3457911-2568526584.tar.gz	538021ea0d87852a04c5c16b	2568526584	img_cart		Streptomyces sp. HCCB10043	b7bd16fc8316154f32f77459f3f66ca0	6408006
3479112-2574179761.tar.gz	53a264f10d878514c2d0f0f4	2574179761	img_cart		Streptacidiphilus rugosus	befc782e94f50ae76621f667c795c5e7	8682574
3479245-2574179785.tar.gz	53a265240d878514c2d0f179	2574179785	img_cart		Streptacidiphilus albus	9a3e8eb7f688ca62ac6316275b17522d	9435325
3479291-2574179793.tar.gz	53a265380d878514c2d0f1a7	2574179793	img_cart		Kitasatospora azatica	f8c6248b407ef82097882db83dc3e166	7943013
3479298-2574179794.tar.gz	53a2653b0d878514c2d0f1ae	2574179794	img_cart		Streptacidiphilus oryzae	b691d02d3260b8c0041e0538ecd9c190	7532511
3479389-2574179822.tar.gz	53a2655f0d878514c2d0f209	2574179822	img_cart		Rubrobacter radiotolerans	78c711a42f8aee5260c4decd31ced401	3368460
3479451-2574179848.tar.gz	53a2657e0d878514c2d0f247	2574179848	img_cart		Streptomyces sp. PCS3-D2	76696317d1d8c9904a1d6a64d317ce9d	7110581
3493472-2576861491.tar.gz	53adb5ef0d878514c2d12933	2576861491	img_cart		Kitasatospora cheerisanensis	aa07b491a9e27214c58349a49b231ba9	7734992
3500817-2579778653.tar.gz	53bc8bb40d8785134026e266	2579778653	img_cart		Streptomyces sp. PRh5	e157cea286edfd8233bfa210b93b9aab	10509766
3530014-2582581028.tar.gz	53e528110d87856ba82b37ab	2582581028	img_cart		Streptomyces leeuwenhoekii	de02893af49fb12947455c80d4b4e20d	7590404
3568099-2585427945.tar.gz	540649390d878557fd3bee3f	2585427945	img_cart		Streptomyces sp. NTK 937		7107359
3678743-2597489897.tar.gz	548f5c540d8785565d46b122	2597489897	img_cart		Mycobacteroides abscessus	2d3a654a71ffb9dc06aad7035ca05eed	5057517
3678848-2597489910.tar.gz	548f5c570d8785565d46b18c	2597489910	img_cart		Streptomyces sp. PVA_94-07	bfea0f56d709ab78ef5eb5d7ef8d4079	6783942
3678880-2597489914.tar.gz	548f5c580d8785565d46b1ac	2597489914	img_cart		Adlercreutzia equolifaciens	b57bb1fbcd476f2466a4decfad9ee6bf	2846706
3679766-2597490034.tar.gz	548f5c9a0d8785565d46b522	2597490034	img_cart		Streptomyces lividans	e6a4c89f06867c6dc26bf342cfb54165	8179069
3680855-2597490183.tar.gz	548f5cd30d8785565d46b963	2597490183	img_cart		Streptomyces sp. JS01	81511bb57ce479196aeb4eb29d27ab71	7613882
3742362-2602041572.tar.gz	54df870a0d87853120cbf0ce	2602041572	img_cart		Streptomyces niveus	a3741ba1ee2af25553fb4964401d0b3e	8356451
3796358-2606217205.tar.gz	55132fb00d878525404e7137	2606217205	img_cart		Corynebacterium kutscheri	ef81b50e9929d87407da173b17e919af	2426888
3796366-2606217206.tar.gz	55132fb10d878525404e713f	2606217206	img_cart		Corynebacterium camporealensis	47a1f9167482d8bec073f5e26d2f5727	2547513
3857790-2609460250.tar.gz	553e634c0d8785178e70d0e2	2609460250	img_cart		Streptomyces rimosus	cbaa49acc889c47b3a13a858544a1e2b	8565513
3881212-2615840652.tar.gz	555518f00d8785178e712dc6	2615840652	img_cart		Corynebacterium epidermidicanis	1091d5ff56fe59c1a5b4cc86e7f42bc4	2781312
3881408-2615840680.tar.gz	555518fe0d8785178e712e8a	2615840680	img_cart		Actinoalloteichus sp. GBA129-24 Genome sequencing	157132618e3ea601ce25a39876c2e5dc	6914119
4084214-2627853927.tar.gz	56006e2a0d8785306f96b212	2627853927	img_cart		Streptomyces sp. CT34	a069c4f2b89f7dfac04280cbccd99d7d	7731971
4084661-2627853989.tar.gz	56006e530d8785306f96b3d1	2627853989	img_cart		Corynebacterium ulcerans	1b1480cf4cd00315e11e4fbdd9821c5b	2534305
4129754-2634166451.tar.gz	5621c9570d878540fd707694	2634166451	img_cart		Coriobacteriaceae bacterium 68-1-3	41290924422e9b428576b596d24f4ed3	2015613
4183797-2639762745.tar.gz	5654b8830d878531d71e9f19	2639762745	img_cart		Streptomyces roseochromogenus	7d653e2a91c38f4f31812e6724dd943a	9331788
4190294-2639763019.tar.gz	565931440d878531d71ed285	2639763019	img_cart		Trueperella pyogenes	097a79c9c34a3bd888c894830f42c5ec	2371927
4251186-2645727552.tar.gz	569c132b0d8785737066d66a	2645727552	img_cart		Arthrobacter alpinus	3e5f5037d3b69c276f1074e3bdc66950	4106969
4251988-2645727657.tar.gz	569c14a40d8785737066d98c	2645727657	img_cart		Bifidobacterium actinocoloniiforme	ec4b1ad2c6c4843b4b7e225fd6ed36b0	1851143
4252331-2645727702.tar.gz	569c155f0d8785737066dae3	2645727702	img_cart		Mycobacterium tuberculosis	822e4ec5c18f9b4d2167977aa3c32276	4363549
4255278-2645728092.tar.gz	569c1b3c0d8785737066e667	2645728092	img_cart		Pseudonocardia sp. AL041005-10	d22fce6a8fb5f387cbe548aee78bf97b	5950739
4275068-2648501232.tar.gz	56af919e0d878559e2870cd5	2648501232	img_cart		Mycolicibacterium fortuitum	d85c8a0a35500c8bd8f27e28bd7dd158	6298319
4275104-2648501237.tar.gz	56af91ac0d878559e2870cf9	2648501237	img_cart		Gordonia phthalatica	a19de70a1f63adc9bec8b3073d648897	4434490
4315002-2651869675.tar.gz	56e086d17ded5e7f7b92cd0c	2651869675	img_cart		Pseudonocardia sp. HH130629-09	0c31f07841c6115e0e6a9f3d49bb1bf6	5856982
4341909-2654587993.tar.gz	56f1942f7ded5e7f7b9388ce	2654587993	img_cart		Pseudonocardia sp. EC080625-04	2ebcfa5183f937ca96f3cd2031eddbdd	6360667
4342153-2654588025.tar.gz	56f194bc7ded5e7f7b9389c2	2654588025	img_cart		Psychromicrobium lacuslunae	e739a5879b5fdf48c0aa9d8b60d06ae6	3714710
5009032-2671180344.tar.gz	575cf1157ded5e5e73212e45	2671180344	img_cart		Streptacidiphilus anmyonensis	d2060f6162f6bb2e0f4a2bc98f39d68b	9008154
5011159-2671180625.tar.gz	575cf7597ded5e5e73213694	2671180625	img_cart		Pseudonocardia sp. EC080619-01	e490012222d6e8adf928655b29807568	6966414
5013612-2671180946.tar.gz	575cfea27ded5e5e73214029	2671180946	img_cart		Streptacidiphilus neutrinimicus	9a2d9a470d6f646ad75cd581fd0743ff	8096323
2675903135.tar.gz	577217d87ded5e34d829731c	2675903135	img_cart		Streptacidiphilus jiangxiensis	b917f8af09968823cbe9312e4bf1a4b6	9256976
5076628-2675903497.tar.gz	5772207b7ded5e34d8297dc7	2675903497	img_cart		Pseudonocardia sp. EC080610-09	9ff61c3b73ea626d66aacb120e5c36a8	6902060
5228990-2684622558.tar.gz	5791acbf7ded5e31abaa1036	2684622558	img_cart		Lawsonella clevelandensis	62560072bb0c5be174f8cb37880af32e	1920814
5232692-2684623067.tar.gz	5791b81b7ded5e31abaa1eb9	2684623067	img_cart		Rhodococcus sp. PBTS 2	97db9731c8a377dcb579b5ca22f7d802	5387621
5233717-2684623205.tar.gz	5791bb447ded5e31abaa22ba	2684623205	img_cart		Mycolicibacterium phlei	055f6e7914b3374457522535fcf0e5f1	5340110
5233875-2684623226.tar.gz	5791bba17ded5e31abaa2358	2684623226	img_cart		Arthrobacter sp. ERGS1:01	68f0e7c86f8def65441dd024f981bed6	4936713
5311578-2687453121.tar.gz	57a91f687ded5e31abab5740	2687453121	img_cart		Mycobacterium tuberculosis	8ead3d15588cdf0cef4b9404fb418285	4378777
5312454-2687453237.tar.gz	57a921a97ded5e31abab5aac	2687453237	img_cart		Rhodococcus sp. PBTS 1	dd1991963f0fad3756c0d16a5d7b2955	4149881
5312790-2687453281.tar.gz	57a922917ded5e31abab5bfc	2687453281	img_cart		Microterricola viridarii	d0ed17280b08052be8b3a481bef2b287	3610400
5312827-2687453286.tar.gz	57a922a67ded5e31abab5c21	2687453286	img_cart		Corynebacterium simulans	c55db44266ad0440fd2ca9d8995b7a38	2638090
5313388-2687453361.tar.gz	57a924227ded5e31abab5e54	2687453361	img_cart		Lawsonella clevelandensis	799d171726343fce83df9f1dbf57d122	1936409
5313661-2687453397.tar.gz	57a924e67ded5e31abab5f65	2687453397	img_cart		Rhodococcus fascians	da4165547a8095ea50da046b38490ce8	5449287
5313963-2687453437.tar.gz	57a925ce7ded5e31abab6093	2687453437	img_cart		Kocuria palustris	b88e5bb00f3a1f4385271de892954142	2775730
5314335-2687453485.tar.gz	57a9275c7ded5e31abab6207	2687453485	img_cart		Rothia mucilaginosa	d8cfacbd35b55fd27a61653c2625d2d8	2220076
5314516-2687453509.tar.gz	57a927cd7ded5e31abab62bc	2687453509	img_cart		Aeromicrobium erythreum	24a98acbc1ac5195b68f1abe03e509e7	3507792
5314701-2687453533.tar.gz	57a9284e7ded5e31abab6375	2687453533	img_cart		Alloactinosynnema sp. L-07	1c487592a9083c596a01ff02168de554	7101610
5314709-2687453534.tar.gz	57a928557ded5e31abab637d	2687453534	img_cart		Mycobacteroides chelonae	e394022588f09b394a25a4cd21eff9e4	5024310
5781286-2706794555.tar.gz	58447f8c7ded5e2d305c91ee	2706794555	img_cart		Streptacidiphilus carbonis	d6e16f73f9f138302776c15b37a683d4	8161341
5781293-2706794556.tar.gz	58447f917ded5e2d305c91f5	2706794556	img_cart		Streptacidiphilus melanogenes	8318089b6592eb565652bad5463420d9	8478933
5952726-2711768086.tar.gz	588b838b7ded5e770a2969db	2711768086	img_cart		Kitasatospora sp. MBT63	96f0344db540220eb787cde22f94a3d8	9310662
6229984-2718217956.tar.gz	58d40ad37ded5e7a2afc0510	2718217956	img_cart		Microbacterium paludicola	b9c8ae051e77053598feb00127a36158	3413879
6231848-2718218192.tar.gz	58d40ff87ded5e7a2afc0c61	2718218192	img_cart		Rhodococcus sp. WMMA185	6d67c37a36be5354edb8ae823e9c9114	4479359
6232310-2718218254.tar.gz	58d4112a7ded5e7a2afc0e2f	2718218254	img_cart		Rhodococcus sp. 008	7ce145d27cb5bfee0aaa3423026d00ea	7485469
6232876-2718218326.tar.gz	58d412b37ded5e7a2afc1069	2718218326	img_cart		Rhodococcus sp. WB1	1e7984e93ef0fba86b136309a286bbef	6065172
6233556-2718218413.tar.gz	58d414977ded5e7a2afc1311	2718218413	img_cart		Mycobacterium tuberculosis	aa921fd36080350e11e846e55bce6629	4346348
6233816-2718218447.tar.gz	58d4152c7ded5e7a2afc1415	2718218447	img_cart		Corynebacterium sp. NML98-0116	b38cea970effef062aca8f3f281d089c	2440477
6234053-2718218476.tar.gz	58d416007ded5e7a2afc1505	2718218476	img_cart		Brevibacterium linens	b5bd09abb561efc8bf42e3a23bcfe9e1	4246233
6307957-2721755702.tar.gz	58ebfd6f7ded5e52c4b05892	2721755702	img_cart		Agromyces aureus	52be55774ddb3e7fe8f019c8a27c379b	4298476
6307997-2721755707.tar.gz	58ebfd8e7ded5e52c4b058ba	2721755707	img_cart		Bifidobacterium animalis	a92605e17963e268a0ff993527f1ebd6	1809255
6308844-2721755818.tar.gz	58ebffba7ded5e52c4b05c09	2721755818	img_cart		Arthrobacter sp. U41	1b416120348d2938f147ec566c4d44c5	4781051
6402096-2724679233.tar.gz	58fb14577ded5e1e49fe66d6	2724679233	img_cart		Streptomyces hygroscopicus	b4245260cd9a2e43dd4bcf78d1f5b41e	9620707
6704842-643692008.tar.gz	594d60667ded5e4e5bbd6ab4	643692008	img_cart		Beutenbergia cavernae HKI 0122, DSM 12333	8d4214c355c0370f8cc4d7f8d7dcc7ba	4582508
6704843-644736322.tar.gz	594d60727ded5e4e5bbd6ab5	644736322	img_cart		Acidimicrobium ferrooxidans ICP, DSM 10331	cfcac56cc1a0f09fa2602bd050374d9c	2196639
6704846-644736327.tar.gz	594d60767ded5e4e5bbd6ab8	644736327	img_cart		Atopobium parvulum IPP 1246, DSM 20469	85c3b9adb1bfd1699a1a095ab9dc8776	1631336
6704847-644736331.tar.gz	594d60777ded5e4e5bbd6ab9	644736331	img_cart		Brachybacterium faecium 6-10, DSM 4810	d91438041d12a654d5ebab4dffb874e7	3568461
6704849-644736339.tar.gz	594d60797ded5e4e5bbd6abb	644736339	img_cart		Catenulispora acidiphila ID139908, DSM 44928	5d3b733dd76649100967f14a66022dc8	10169962
6704851-644736346.tar.gz	594d607b7ded5e4e5bbd6abd	644736346	img_cart		Cryptobacterium curtum 12-3, DSM 15641	02733e087842c4fe1700c3e10cae6b9c	1697157
6704856-644736358.tar.gz	594d607f7ded5e4e5bbd6ac2	644736358	img_cart		Eggerthella lenta VPI 0255, DSM 2243	40aa71a931a369dddd2d7a73320720f3	3638829
6704861-644736380.tar.gz	594d60847ded5e4e5bbd6ac7	644736380	img_cart		Kytococcus sedentarius 541, DSM 20547	cf0f24c8f2c1a3022e6af503e45b3813	2800000
6704863-644736393.tar.gz	594d60857ded5e4e5bbd6ac9	644736393	img_cart		Nakamurella multipartita Y-104, DSM 44233	092a53fd883a7a4d0276cc086554c18d	5945396
6704865-644736404.tar.gz	594d60877ded5e4e5bbd6acb	644736404	img_cart		Saccharomonospora viridis P101, DSM 43017	f0986dded08d3fca637ba17b6ec947a9	4333388
6704866-644736405.tar.gz	594d60887ded5e4e5bbd6acc	644736405	img_cart		Slackia heliotrinireducens RHS 1, DSM 20476	2aeee9524b9ddc47b6a71da078f70523	3207445
6704869-646311917.tar.gz	594d608a7ded5e4e5bbd6acf	646311917	img_cart		Conexibacter woesei ID131577, DSM 14684	1bf69ca0391f9796bfc325b5eb58b371	6225626
6704870-646311931.tar.gz	594d608b7ded5e4e5bbd6ad0	646311931	img_cart		Geodermatophilus obscurus G-20, DSM 43160	5167757afdf60e59c692c4f1bd49b702	5196824
6704871-646311932.tar.gz	594d608c7ded5e4e5bbd6ad1	646311932	img_cart		Gordonia bronchialis 3410, DSM 43247	ad2e0dc87db96c706e01ba59799a942e	5310596
6704874-646311938.tar.gz	594d60907ded5e4e5bbd6ad4	646311938	img_cart		Kribbella flavida IFO 14399, DSM 17836	3c698f7de4b85f34327e4fd7519d7aa1	7475885
6704881-646311958.tar.gz	594d60967ded5e4e5bbd6adb	646311958	img_cart		Streptosporangium roseum NI 9100, DSM 43021	51365f563f039b2bf53f19c9e9fb606f	10094056
6704885-646311963.tar.gz	594d609b7ded5e4e5bbd6adf	646311963	img_cart		Thermomonospora curvata DSM 43183	4f708e687382f3cc4c8cc0c15c106a90	5446830
6704887-646311968.tar.gz	594d609d7ded5e4e5bbd6ae1	646311968	img_cart		Xylanimonas cellulosilytica XIL07, DSM 15894	09213c54a3757a039e916c43d685bf55	3770943
6704889-646564505.tar.gz	594d609f7ded5e4e5bbd6ae3	646564505	img_cart		Arcanobacterium haemolyticum CCM, DSM 20595	7a86cea04180e99992c513a7b1f087ed	2068021
6704893-646564520.tar.gz	594d60a27ded5e4e5bbd6ae7	646564520	img_cart		Cellulomonas flavigena 134, DSM 20109	dc561fdafdae977ece04244a9bb7a8c5	4001707
6704899-646564557.tar.gz	594d60a87ded5e4e5bbd6aed	646564557	img_cart		Nocardiopsis dassonvillei dassonvillei DSM 43111	93a273415a5f8c0dd77a6fd75e6de31a	6293822
6704901-646564565.tar.gz	594d60aa7ded5e4e5bbd6aef	646564565	img_cart		Sanguibacter keddieii ST-74, DSM 10542	ec1fb0ef2817bd994e59b917bc665d64	4175078
6704902-646564566.tar.gz	594d60ab7ded5e4e5bbd6af0	646564566	img_cart		Segniliparus rotundus CDC 1076, DSM 44985	fdc0e86fd9270472b2705b6c1ab49ee5	3207223
6704903-646564571.tar.gz	594d60ac7ded5e4e5bbd6af1	646564571	img_cart		Stackebrandtia nassauensis LLR-40K-21, DSM 44728	ae199620563633247e65e1cbd8cdd022	6833782
6704905-646564581.tar.gz	594d60ad7ded5e4e5bbd6af3	646564581	img_cart		Thermobispora bispora R51, DSM 43833	c57ee4645fead8e2642cbc6664f4cbc7	4072836
6704909-646564587.tar.gz	594d60b07ded5e4e5bbd6af7	646564587	img_cart		Tsukamurella paurometabola 33, DSM 20162	4e730fe3a3adf292e5fe33930e165848	4548468
6704915-648028047.tar.gz	594d60b57ded5e4e5bbd6afd	648028047	img_cart		Olsenella uli DSM 7084	f105c25a35262ca179bcba3d83737f2e	2095988
6704933-649633057.tar.gz	594d60c27ded5e4e5bbd6b0f	649633057	img_cart		Intrasporangium calvum 7KIP, DSM 43043	8b0c9a3bef8b5f6cae5269272b95dde7	4030104
7142537-2751185668.tar.gz	59cc0ff97ded5e2f18693a51	2751185668	img_cart		Devriesea agamarum	323bf60a0de04609b467faadfc208a22	3006075
7143004-2751185728.tar.gz	59cc11787ded5e2f18693c34	2751185728	img_cart		Cryobacterium arcticum	91a79ab6f8df15b874420c7e69645888	4343345
7143122-2751185744.tar.gz	59cc11c37ded5e2f18693caa	2751185744	img_cart		Tessaracoccus sp. T2.5-30	3f25537416caac989b707c30dce5430a	3218716
7143159-2751185749.tar.gz	59cc11df7ded5e2f18693ccf	2751185749	img_cart		Streptacidiphilus jeojiense	0ae8b425c1d9647adb8b1034e13b6e75	8858602
7143451-2751185788.tar.gz	59cc12d47ded5e2f18693df3	2751185788	img_cart		Curtobacterium pusillum	9e4332449f321e2bcaeeae864cb9ed96	4467442
7143465-2751185790.tar.gz	59cc12de7ded5e2f18693e01	2751185790	img_cart		Kitasatospora sp. NRRL B-11411	17cb86173637f99cd6657fcf91194661	8188685
7143481-2751185792.tar.gz	59cc12e77ded5e2f18693e11	2751185792	img_cart		Kitasatospora arboriphila	fa58e9ca001efe3dcb6a015b59fd4f41	5790352
7143792-2751185834.tar.gz	59cc13be7ded5e2f18693f48	2751185834	img_cart		Pauljensenia hongkongensis	05252fa566f974592da998a013332750	2049783
7143824-2751185838.tar.gz	59cc13d87ded5e2f18693f68	2751185838	img_cart		Nocardioides dokdonensis	c1cb69d8df4c8724bf3dd00ec9f5e1f0	4300846
7530453-2765235979.tar.gz	5a682f0b7ded5e2d7140f958	2765235979	img_cart		Streptomyces wadayamensis	db60d1c46cc99d5e1c36692a3650dc81	6777759
7530525-2765235988.tar.gz	5a682f3c7ded5e2d7140f9a0	2765235988	img_cart		Streptomyces sp. NRRL F-2202	0d3f0c8755a44f1c5a7959d07c2ae222	7479883
7530557-2765235992.tar.gz	5a682f517ded5e2d7140f9c0	2765235992	img_cart		Streptomyces capuensis	e3373726e6d8cfc009c7478877938f59	8965887
7530565-2765235993.tar.gz	5a682f577ded5e2d7140f9c8	2765235993	img_cart		Streptomyces sp. NRRL B-11253	1fd4be3aa496b10716adde82fb5441ee	8536854
7530573-2765235994.tar.gz	5a682f5d7ded5e2d7140f9d0	2765235994	img_cart		Streptomyces novaecaesareae	5892d6133a5024010791f14fb1c91e0e	7111817
7530589-2765235996.tar.gz	5a682f667ded5e2d7140f9e0	2765235996	img_cart		Streptomyces aureocirculatus	69942560de3b48592bea4f8a1f00dd14	8923141
7530669-2765236006.tar.gz	5a682f867ded5e2d7140fa30	2765236006	img_cart		Streptomyces sclerotialus	6dce157debde4f7cda3759755297cb97	7966785
7530692-2765236009.tar.gz	5a682f8e7ded5e2d7140fa47	2765236009	img_cart		Kitasatospora aureofaciens	804f9cfd8f5ddde412a96083f9f68d3e	9205667
7530700-2765236010.tar.gz	5a682f917ded5e2d7140fa4f	2765236010	img_cart		Streptomyces bicolor	a09074e072fd0bbb82eaf191dd88e77e	9215067
7530707-2765236011.tar.gz	5a682f947ded5e2d7140fa56	2765236011	img_cart		Streptomyces niger	eb8f6eac43842187fbbc5a429b8eeb39	8221514
7530715-2765236012.tar.gz	5a682f977ded5e2d7140fa5e	2765236012	img_cart		Streptomyces roseoverticillatus	b1ed2820694ce9121ab77c5ac612ed03	6950784
7530730-2765236014.tar.gz	5a682f9d7ded5e2d7140fa6d	2765236014	img_cart		Streptomyces varsoviensis	d834389914af14ff82a79eecd231a800	8203820
7530800-2765236023.tar.gz	5a682fba7ded5e2d7140fab3	2765236023	img_cart		Streptomyces griseolus	3da0db48936da8ba5ec6d4e49952b9af	7276324
7530848-2765236029.tar.gz	5a682fd67ded5e2d7140fae3	2765236029	img_cart		Streptomyces alboflavus	ea1ee12854a8e2db5b64746522295a6c	9310568
7530856-2765236030.tar.gz	5a682fdc7ded5e2d7140faeb	2765236030	img_cart		Streptomyces fulvoviridis	29b733f640c221a2b0401d27c6c2e278	7202063
7611482-2767802007.tar.gz	5a8b92d664d0b326cdd22e41	2767802007	img_cart		Streptomyces sp. NRRL S-1022	7ce22f99d31cd438232c3122ea3a1265	8544156
7611593-2767802021.tar.gz	5a8b930364d0b326cdd22eb0	2767802021	img_cart		Streptomyces alboviridis	33015e1f7bb131e5ec7186bc22bf1276	8253299
7611601-2767802022.tar.gz	5a8b930664d0b326cdd22eb8	2767802022	img_cart		Streptomyces brasiliensis	e67981b52ba01c4e11aec4f914108f72	7468294
7611759-2767802042.tar.gz	5a8b936e64d0b326cdd22f56	2767802042	img_cart		Streptomyces fulvoviolaceus	a833fe802b814cba222f9bcc2209a638	11278751
7611845-2767802053.tar.gz	5a8b93a964d0b326cdd22fac	2767802053	img_cart		Streptomyces purpeochromogenes	42292cebcfb20a910a82d7295576f40b	7570916
7611853-2767802054.tar.gz	5a8b93af64d0b326cdd22fb4	2767802054	img_cart		Streptomyces megasporus	62278bc2827080092f654d5448048738	5635085
7611861-2767802055.tar.gz	5a8b93b464d0b326cdd22fbc	2767802055	img_cart		Streptomyces ruber	e2522f697f4bc72d2a70607aa3c00c27	9095861
7611924-2767802063.tar.gz	5a8b93dc64d0b326cdd22ffb	2767802063	img_cart		Streptomyces violens	583fb347eaf4966c24ffca6ec76c95d6	7751189
7611940-2767802065.tar.gz	5a8b93e664d0b326cdd2300b	2767802065	img_cart		Streptomyces ochraceiscleroticus	7264f11a687d7f396907e8d01d8eecc9	8184218
7612036-2767802077.tar.gz	5a8b942464d0b326cdd2306b	2767802077	img_cart		Streptomyces catenulae	46bbf5614f23b24eee0d2008f2a1a227	6751026
7612044-2767802078.tar.gz	5a8b942964d0b326cdd23073	2767802078	img_cart		Streptomyces cyaneofuscatus	174d08e07c6870fae3b1ac6217a2c27f	7673933
7612115-2767802087.tar.gz	5a8b944f64d0b326cdd230ba	2767802087	img_cart		Streptomyces mediolani	6991a18673b7961899bd7cae4d8f3aab	7881714
7612163-2767802093.tar.gz	5a8b946864d0b326cdd230ea	2767802093	img_cart		Streptomyces flavovirens	f605e389a1ab6530d78d9bfcd59eccb0	7441400
7612171-2767802094.tar.gz	5a8b946e64d0b326cdd230f2	2767802094	img_cart		Streptomyces katrae	b976e2e477797ff60c0facf8321247ae	8283108
7612311-2767802112.tar.gz	5a8b94cd64d0b326cdd2317e	2767802112	img_cart		Streptomyces avicenniae	3a6f8c05020bc2163b6486fdbb60bbf6	6277224
7612368-2767802119.tar.gz	5a8b94f164d0b326cdd231b7	2767802119	img_cart		Streptomyces flavochromogenes	3cacfbaa313b4358e36297f246d2d9fc	8572325
7800684-2772190708.tar.gz	5ab98afe64d0b30c137029be	2772190708	img_cart		Streptomyces atroolivaceus	13bbde10c27704c1613a7c0a4b909023	7746664
7801199-2772190771.tar.gz	5ab98c6e64d0b30c13702bcb	2772190771	img_cart		Streptomyces bikiniensis	589d5c8f41756495b9e5d3b3825a1972	6898218
7925603-2773857799.tar.gz	5ad0e90164d0b33747708003	2773857799	img_cart		Plantibacter flavus	0db7a39f3cd28cadda098919300b9a27	4062790
7926131-2773857891.tar.gz	5ad0e9e764d0b33747708213	2773857891	img_cart		Jonesia denitrificans	afc53789c72a249328f1c3ec17ffda3c	2781584
7926347-2773857921.tar.gz	5ad0ea3d64d0b337477082eb	2773857921	img_cart		Frankia asymbiotica	c14f945c0f3c6fc4d23c2b6562f799d6	8656593
7926355-2773857922.tar.gz	5ad0ea4064d0b337477082f3	2773857922	img_cart		Frankia sp. CcI49	489d1a36015524dd89e8b4661934c29b	8971173
7926699-2773857967.tar.gz	5ad0eacf64d0b3374770844b	2773857967	img_cart		Streptomyces halstedii	0217d3cdc6342212b4d47d8a216945d7	7261238
7926715-2773857969.tar.gz	5ad0ead564d0b3374770845b	2773857969	img_cart		Streptomyces achromogenes	269abaddf7cb6e3b65f548358e3776f8	7617406
7926754-2773857974.tar.gz	5ad0eae664d0b33747708482	2773857974	img_cart		Streptomyces iakyrus	0689f82196d647ad845a2c68cf540878	8633597
7926857-2773857988.tar.gz	5ad0eb0d64d0b337477084e9	2773857988	img_cart		Streptomyces vinaceus	191fc8cbb12ecfaa45d07c4bc605ac99	7531688
8109154-2775506836.tar.gz	5aedac4c64d0b337477392d5	2775506836	img_cart		Zhihengliuella sp. ISTPL4	38a0fe275e453f1ff1fd08f6d3304bc7	3451386
8109157-2775506839.tar.gz	5aedac4e64d0b337477392d8	2775506839	img_cart		Aurantimicrobium minutum	5de7f9bd1f4e3aa61d5b35877f998202	1670472
8109180-2775506860.tar.gz	5aedac5e64d0b337477392ef	2775506860	img_cart		Gordonibacter urolithinfaciens	0721f9e87ee88fee1dc6a2553f465ef5	3184119
8109231-2775506909.tar.gz	5aedac8f64d0b33747739326	2775506909	img_cart		Tsukamurella tyrosinosolvens	8398470b5d4e1769832aa351563afbf0	4764379
8109307-2775506985.tar.gz	5aedacda64d0b33747739372	2775506985	img_cart		Actinomyces sp. Chiba101	9d5c76bf1ac2401c35e2b8a2a6810de8	2713530
8109360-2775507038.tar.gz	5aedad0d64d0b337477393a7	2775507038	img_cart		Rhodococcus sp. H-CA8f	99deb26e29f020dae1f04ec7c815f922	6368702
8109445-2775507123.tar.gz	5aedad5964d0b337477393fc	2775507123	img_cart		Streptomyces durhamensis	f721205afb09bfd776aea81a617ab0e9	8245750
8109446-2775507124.tar.gz	5aedad5a64d0b337477393fd	2775507124	img_cart		Streptomyces monomycini	38fdbb3977dea9b09406aeca590ccbfd	8340599
8109447-2775507125.tar.gz	5aedad5b64d0b337477393fe	2775507125	img_cart		Streptomyces erythrochromogenes	c5325daf10b6e9a51ced66edf644d94c	7071122
8109450-2775507128.tar.gz	5aedad5e64d0b33747739401	2775507128	img_cart		Streptomyces sp. NRRL WC-3774	1283426f8639221d61d2a425a7a5d1dd	9007348
8109459-2775507137.tar.gz	5aedad6864d0b3374773940a	2775507137	img_cart		Streptomyces baarnensis	9d447fb12d0a9b9031185c8b8e415532	7686987
8109549-2775507227.tar.gz	5aedadb964d0b33747739464	2775507227	img_cart		[Mycobacterium] stephanolepidis	d7e6845abcbf41ac09b05f9add2f9edc	4952059
8109602-2775507280.tar.gz	5aedadeb64d0b33747739499	2775507280	img_cart		Frankia sp. EI5c	2923f6f47823c11cdd8f999f37c72ce7	6085148
8109604-2775507282.tar.gz	5aedaded64d0b3374773949b	2775507282	img_cart		Williamsia sp. 1138	5b1dec340874e25a2acec3b16e63774d	5963689
8575270-2788500459.tar.gz	5b75bd8446d1e609b8faeb5a	2788500459	img_cart		Agromyces sp. MF30-A	2ccb9effa546e2b839b6e388a5273822	2963229
8653786-2791355250.tar.gz	5b94a05a46d1e63f764cf2f4	2791355250	img_cart		Corynebacterium sp. 2184	68c6119ca1f9025a4263da915d9f73ea	2342764
8653794-2791355251.tar.gz	5b94a05f46d1e63f764cf2fc	2791355251	img_cart		Corynebacterium sp. 2183	3c27204496280f35c81303a9c58cf00b	2477302
8866200-2802429283.tar.gz	5be77bd346d1e66b06c27910	2802429283	img_cart		Collinsella aerofaciens	8e6059966c6a9b89b2b7d7dbdb9fcb6f	2264057
8866235-2802429318.tar.gz	5be77bf046d1e66b06c27933	2802429318	img_cart		Streptomyces aureus	7ab9c3e70152905b903113fd6210596d	9252663
8866264-2802429347.tar.gz	5be77c0846d1e66b06c27950	2802429347	img_cart		Streptomyces flaveus	f37e0a5655e7ecdb65897f0300b72e1c	6389619
8866494-2802429577.tar.gz	5be77ccc46d1e66b06c27a36	2802429577	img_cart		Bifidobacterium indicum	b0e9f2a7510c4b8ff6d4f8fed01f1a4d	1709370
8878305-2806310498.tar.gz	5bea4adb46d1e66b06c2a9e7	2806310498	img_cart		Krasilnikovia cinnamomea	08de8ee14aacb80b4a2131b647193789	7144612
8882005-2806310706.tar.gz	5bea4db446d1e66b06c2b8ae	2806310706	img_cart		Rothia aeria	372a9291a6bdfe39cf86c1338456b031	2544106
8882160-2806310712.tar.gz	5bea4dce46d1e66b06c2b94e	2806310712	img_cart		Actinomyces naeslundii	7dadcafb5aa4d934dc451a608d0a87f8	2904121
8882222-2806310714.tar.gz	5bea4dd846d1e66b06c2b991	2806310714	img_cart		Streptomyces californicus	5437cf86c821c437ba01a61affd46223	6370580
8882406-2806310722.tar.gz	5bea4df946d1e66b06c2ba4c	2806310722	img_cart		Mycobacterium ulcerans	52a69aca12f4be548e45e1c862e4e4dc	5676574
8882751-2806310739.tar.gz	5bea4e4146d1e66b06c2bbac	2806310739	img_cart		Streptomyces resistomycificus	ad0b90ef496ed143403a01fbead30b3e	8665362
8965346-2808606935.tar.gz	5c0702d846d1e64a530f8393	2808606935	img_cart		Streptomyces violaceoruber	7bf81ff181331ab6d6e187b1114cc132	7997520
8985812-2811994997.tar.gz	5c17f78546d1e6422dc40c4d	2811994997	img_cart		Parascardovia denticolens	7d6a013affa0e3081c62354907f0d454	1847915
8986175-2811995052.tar.gz	5c17f87946d1e6422dc40db8	2811995052	img_cart		Streptomyces natalensis	4f2018f50abcea538871b6d89a22df7d	7810090
8986339-2811995077.tar.gz	5c17f8d746d1e6422dc40e5c	2811995077	img_cart		Streptomyces exfoliatus	95c0a895adaff3afb6d9dd153e4762fe	7425108
8987922-2811995326.tar.gz	5c17fcd546d1e6422dc4148b	2811995326	img_cart		Streptomyces anulatus	8a405646897c72e8f3ff7595116ee942	7892854
9043397-2814123099.tar.gz	5c3e26d246d1e66b9ba8abf7	2814123099	img_cart		Nocardia seriolae	c6d5926e3b2e39bef26a12e47588ee98	7692324
9044390-2814123237.tar.gz	5c3e28fb46d1e66b9ba8afe8	2814123237	img_cart		Actinosynnema pretiosum	7b5c7a2e6865a498b26cea0c2a8c1b0a	7435942
9044476-2814123250.tar.gz	5c3e293346d1e66b9ba8b03e	2814123250	img_cart		Rhodococcus ruber	6e60841bc48bd13e597a173c9c8d4240	5298822
9093220-2816332322.tar.gz	5c5f3b7346d1e60f5f38078a	2816332322	img_cart		Rhodococcus sp.	31add52c2fdfa9f664772e5dd7cfa7c1	6958248
9095279-2816332604.tar.gz	5c5f411146d1e60f5f380f95	2816332604	img_cart		Bifidobacterium pseudolongum	79be4c020657add113753d499f3b26bb	1958517
9095555-2816332640.tar.gz	5c5f41e146d1e60f5f3810a9	2816332640	img_cart		Streptomyces albus	1b601bb88bc00cf15632c5af21d66668	6316152
10442678-2832888889.tar.gz	5d51a20ec5ac66db46ea7733	2832888889	img_cart		Renibacterium salmoninarum	425bf5e4c77a1e7c939aa8ff7d43b0c3	3295354
10445821-2833065481.tar.gz	5d51a67cc5ac66db46ea837a	2833065481	img_cart		Cryobacterium soli	cb19e973bc500e30a74ae97a3fb96cf5	4384470
10592378-2836808371.tar.gz	5d903b7795f4dcd30aeb955c	2836808371	img_cart		Acidipropionibacterium acidipropionici	c8e308b7908df4e0e13a5d419e88bd8f	3597261
10593651-2836896545.tar.gz	5d903bf295f4dcd30aeb9a55	2836896545	img_cart		Nakamurella sp. s14-144	5eec667d49a8aecb5eff4f96dbb9b9bd	3419941
10594352-2836947475.tar.gz	5d903c4a95f4dcd30aeb9d12	2836947475	img_cart		Ornithinimicrobium flavum	3eb3356a26c118f35bc7dc33ea750680	3652382
10594756-2836973655.tar.gz	5d903c7d95f4dcd30aeb9ea6	2836973655	img_cart		Gryllotalpicola protaetiae	a50c0c62c76e0672b7db13a272a6db9d	3690435
10597598-2837160246.tar.gz	5d903d4395f4dcd30aeba9c0	2837160246	img_cart		Parolsenella catena	3524f58654cf9747a16c3279555213d7	1811789
10598114-2837204985.tar.gz	5d903d6695f4dcd30aebabc4	2837204985	img_cart		Protaetiibacter intestinalis	9cdabd09786ff002d0a1e2af0c1604f4	3066186
10661086-2839879690.tar.gz	5db32bb3e1be5e83c10700b5	2839879690	img_cart		Euzebya sp. DY32-46	7feba11b5f73589009abe2fcd104356e	6160602
10661446-2839909645.tar.gz	5db32bd3e1be5e83c107021d	2839909645	img_cart		Flaviflexus sp. H23T48	ced2161c9508ee1bd972d0528258d9da	2871607
10678332-2841168549.tar.gz	5db33164e1be5e83c1074413	2841168549	img_cart		Agromyces protaetiae	7a62945542b8335daa304c12a101cf47	3637836
10681625-2841404167.tar.gz	5db33229e1be5e83c10750f0	2841404167	img_cart		Nocardioides daphniae	2697d77782e4158c91a112ca135e5828	3549039
10681674-2841408144.tar.gz	5db3322ee1be5e83c1075121	2841408144	img_cart		Nocardioides seonyuensis	00f4ec01380c7184b15a08cd9ad6c620	3972027
10683883-2841587249.tar.gz	5db33324e1be5e83c10759c2	2841587249	img_cart		Gordonia insulae	9ee529783dade355a47e52fc11917443	5928190
10762477-2843625778.tar.gz	5dd877e0b4723cf7d38dd07e	2843625778	img_cart		Acidipropionibacterium jensenii	edc957f4fe002f83a056d1c897c89e8c	3055766
10767848-2843998238.tar.gz	5dd87a1db4723cf7d38de579	2843998238	img_cart		Arthrobacter dokdonellae	2727525eda188f4f14f1b1d938916f4f	4564499
10768148-2844030156.tar.gz	5dd87a47b4723cf7d38de6a5	2844030156	img_cart		Mycolicibacterium smegmatis	49d0d738372fb7d0cab53087ad7899d4	7231712
10870209-2846849301.tar.gz	5e163156e08d44553ef6c58c	2846849301	img_cart		Dermabacter jinjuensis	8ed662f1dcb01d61126d0a6572e86a01	2474950
10877390-2847296012.tar.gz	5e1633e3e08d44553ef6e199	2847296012	img_cart		Microbacterium oleivorans	8829c4158eb262b8720dadc045c9ce83	3071383
10877538-2847305884.tar.gz	5e1633fce08d44553ef6e22d	2847305884	img_cart		Microbacterium protaetiae	95f4faec87de74dccc05509fe0ea7f93	3825425
10885488-2847956520.tar.gz	5e1636e7e08d44553ef7013b	2847956520	img_cart		Microbacterium sp. RG1	362934c582d48769fc4f85631b0b2112	3320179
10886276-2847995701.tar.gz	5e16372ae08d44553ef7044f	2847995701	img_cart		Rhodococcus sp. P1Y	40e36b1d8ea0d795673b1e5afff4ec45	6006479
10913851-2848344536.tar.gz	5e27a9c67776dfea0bd9c4b7	2848344536	img_cart		Rubrobacter indicoceani	b6aa15b671d8f223964686ab47ecbfb8	3171077
10914007-2848356102.tar.gz	5e27a9d37776dfea0bd9c553	2848356102	img_cart		Xylanimonas allomyrinae	b69ec7d54a410b3b01c35f32aba2838b	3735607
10921786-2848957088.tar.gz	5e27ac8d7776dfea0bd9e3b7	2848957088	img_cart		Microbacterium foliorum	74a678a13d997a67805e50414a46cd10	3613494
2850502144.tar.gz	5e27e0867776dfea0bda4037	2850502144	img_cart		Propionibacterium freudenreichii	08cbb63e21e4af8b7a65e482e99fc500	5292604
2851557663.tar.gz	5e27e5dd7776dfea0bda74a3	2851557663	img_cart		Corynebacterium endometrii	f1ebabe48b3004ed3f02fd68ced68ad4	2563976
2851850490.tar.gz	5e27e7837776dfea0bda84ba	2851850490	img_cart		Mycobacteroides salmoniphilum	2a47e89b5b98e46d7b94a506c745061a	4921151
2856551076.tar.gz	5e570d08de209cf12aa1075d	2856551076	img_cart		Mycobacterium intracellulare	6314e00a8ac9734ce0a9f886fea62eb6	5965422
2856823606.tar.gz	5e570dafde209cf12aa10ece	2856823606	img_cart		Pseudonocardia autotrophica	3a637e7475ebb91995f48da5dc5ff7c7	7390888
2856830813.tar.gz	5e570db4de209cf12aa10f03	2856830813	img_cart		Thermomonospora amylolytica	3d94f603452b27d141317ef7fb3ae4bf	6660041
2856923825.tar.gz	5e570debde209cf12aa111a4	2856923825	img_cart		Micromonospora sp. B006	a74f15d597bbfea3ad3ae737ce3b5a83	6875173
2857083903.tar.gz	5e570e8ede209cf12aa117eb	2857083903	img_cart		Streptomyces seoulensis	ebacd07fa22711150dbc009d2dd8a7f9	6355351
2859569856.tar.gz	5e57348cde209cf12aa1986b	2859569856	img_cart		Corynebacterium provencense	8bfdb2fe65f6219d452e6e0f4380bdb5	3144953
2860658192.tar.gz	5e7fc7c576b4483f14ac2ca4	2860658192	img_cart		Streptomyces aquilus	bab24745ab079be147dc03dc4d16eaa6	10237920
2860956929.tar.gz	5e7fc8cd76b4483f14ac3831	2860956929	img_cart		Mycobacterium kansasii	3bef5395968609e7805efae49127135a	6389376
2862374732.tar.gz	5e8066a576b4483f14ac7e85	2862374732	img_cart		Streptomyces lavendulae	1a26a238a28fba96bef4ca4767c78495	8679223
2862963355.tar.gz	5e80684776b4483f14ac8f2b	2862963355	img_cart		Streptomyces lydicamycinicus	414b2bf24e2e4e9f83187b70b4e03ad8	8138887
2866982901.tar.gz	5e96fd6a76b4483f14ad8de8	2866982901	img_cart		Serinicoccus hydrothermalis	ca026f194e709ee33bbbf4dbabea7f6e	3608568
2867002583.tar.gz	5e96fd7f76b4483f14ad8eb5	2867002583	img_cart		Actinomyces qiguomingii	f958b88a0be17189405434dd5d1b33a3	3938360
2867032854.tar.gz	5e96fda176b4483f14ad901e	2867032854	img_cart		Microbacterium wangchenii	e9a818b011057a53627d2a0d25c132de	3886194
2867064541.tar.gz	5e96fdbd76b4483f14ad918a	2867064541	img_cart		Streptomyces nodosus	fc9fd842d8072193e28c29c4f7c88c85	7567452
2869742882.tar.gz	5eae414076b4483f14aecb96	2869742882	img_cart		Corynebacterium ulcerans	35706b1feb991dc9d51834a96212271b	2693303
2870638204.tar.gz	5eae539476b4483f14aef6db	2870638204	img_cart		Allocatelliglobosispora scoriae	3e9dfda7f44f03cdd5ec8c6fc2850d7f	8979746
2872049758.tar.gz	5eccc65cddecee1bc4451c8f	2872049758	img_cart		Bifidobacterium longum	71c159a2e5ec64f4a34a8ea674787177	2346703
2872807650.tar.gz	5ecccbf1ddecee1bc4454191	2872807650	img_cart		Streptomyces puniciscabiei	e0f0d14ba98e4ebfe18e0b4c219d9014	9485291
2872845226.tar.gz	5ecccc06ddecee1bc4454295	2872845226	img_cart		Streptomyces autolyticus	f36b73fd988951ae416e1d6a3a8b10cb	9819104
2872861354.tar.gz	5ecccc0eddecee1bc44542fd	2872861354	img_cart		Streptomyces gilvosporeus	f29b27f7b2d58dec48986fa1d9851afe	8328608
2872907300.tar.gz	5ecccc27ddecee1bc4454433	2872907300	img_cart		Streptomyces lydicus	7f38f983f3dc5ef93872731c71d3859a	8072628
2872914712.tar.gz	5ecccc2cddecee1bc4454467	2872914712	img_cart		Streptomyces cattleya	0e95fb8372ce679b4866a43a3fc47bbc	7846859
2872929267.tar.gz	5ecccc34ddecee1bc44544d0	2872929267	img_cart		Streptomyces xinghaiensis	6dce2a24bb691a6f573564160ed0d394	6894839
2872935496.tar.gz	5ecccc38ddecee1bc4454504	2872935496	img_cart		Streptomyces globisporus	4d0ce371deb878d15e92b515d2cf49e9	7660054
2872990154.tar.gz	5ecccc57ddecee1bc4454671	2872990154	img_cart		Streptomyces albulus	9bb7f66c03bb200b458b9df909e2c4d4	9051025
2873048452.tar.gz	5ecccc7addecee1bc4454810	2873048452	img_cart		Streptomyces incarnatus	70f53a9c121d3d86db1342cdef407f9f	8729713
2873077840.tar.gz	5ecccc8cddecee1bc44548e0	2873077840	img_cart		Streptomyces ambofaciens	c61767243c871185759e6121e2691e22	7947127
2873144488.tar.gz	5eccccb0ddecee1bc4454a80	2873144488	img_cart		Streptomyces parvulus	623a930c1d12b73d4751127932af2b18	7630075
2873250297.tar.gz	5ecccd00ddecee1bc4454d22	2873250297	img_cart		Streptomyces lunaelactis	34dd1f372e97db98954180680ec94bdb	8458641
2874838214.tar.gz	5ee7b8e26263bf214882fb82	2874838214	img_cart		Corynebacterium glutamicum	918d313897d73a09223ae6ea8ea446e1	2964204
2875376741.tar.gz	5ee7bb806263bf21488315d6	2875376741	img_cart		Streptomyces lincolnensis	0a69e04280f100280f3b9a9e11066ecf	9375884
2875555210.tar.gz	5ee7bc0a6263bf2148831b9b	2875555210	img_cart		Mycobacterium sp. DL90	5c3ae1b18aacfe9d8e4dd44ad32133e4	7037304
2875585731.tar.gz	5ee7bc2a6263bf2148831ccf	2875585731	img_cart		Mycobacterium avium	03cc8b5619aa20a1f3da02ea4401487a	5575149
2875591110.tar.gz	5ee7bc2e6263bf2148831d03	2875591110	img_cart		Mycobacterium marinum	ad3a36912af8f98867b2a72bf025dc49	6507158
2875597469.tar.gz	5ee7bc326263bf2148831d36	2875597469	img_cart		Mycobacterium basiliense	0dc93ccedc831f5dda7490a5c0a196ec	5571352
2877182016.tar.gz	5efa35bd1145189bcc46676f	2877182016	img_cart		Bifidobacterium catenulatum	fea94ec13e02fb57ede3981271615e35	2493082
2877186476.tar.gz	5efa35c41145189bcc4667d4	2877186476	img_cart		Corynebacterium pseudotuberculosis	7bcdb7cdc19fb4702c66b279ace83367	2488399
2877698364.tar.gz	5efa380c1145189bcc4681c9	2877698364	img_cart		Streptomyces armeniacus	bad7f6db7c040ed13a053133e4ce4923	7881086
2883308892.tar.gz	5f68f76b7a4cf8208a33c679	2883308892	img_cart		Epidermidibacterium keratini	ba1647cf4d366acf9035c6a97af3620e	4111700
2883391222.tar.gz	5f68f7bd7a4cf8208a33c69b	2883391222	img_cart		Baekduia soli	3b3d1823a9ace060b962f326dc63445a	5175312
2883589832.tar.gz	5f68f84f7a4cf8208a33c6c8	2883589832	img_cart		Raineyella sp. CBA3103	334baa3a8928424312d0f77929b4fa04	3720638
2883821847.tar.gz	5f68f9057a4cf8208a33c716	2883821847	img_cart		Microlunatus sp. KUDC0627	bcba00a3c0159c6d93f601860dcc6847	5153072
2884004160.tar.gz	5f68f9997a4cf8208a33c745	2884004160	img_cart		Serinicoccus profundi	b8b3bfca23d6ae81cadefb4c601a87b8	3491423
2884011611.tar.gz	5f68f9a07a4cf8208a33c747	2884011611	img_cart		Rubrobacter sp. SCSIO 52915	049bc06d7293337eeb3e9214cc0dcd8f	4518476
2884043968.tar.gz	5f68f9bf7a4cf8208a33c751	2884043968	img_cart		Rubrobacter sp. SCSIO 52909	2b8705834dfe6b2f13bdbbfdd545d9b9	4727059
2884158744.tar.gz	5f68fa217a4cf8208a33c770	2884158744	img_cart		Pseudarthrobacter sp. YJ56	a47f5107526cb322a35dbbc8c5ccaab9	5302216
2884693830.tar.gz	5f68fbd37a4cf8208a33c7f9	2884693830	img_cart		Nonomuraea nitratireducens	0bbb861761d729cf5257b6b2f46844f6	11123367
2888016610.tar.gz	5f69312e7a4cf8208a33cce5	2888016610	img_cart		Nocardioides sp. dk3136	b3cd4f327666aeb3e217c1303a2733ea	3572557
2888112856.tar.gz	5f6931827a4cf8208a33cd18	2888112856	img_cart		Nocardia arthritidis	c46b6f725cb1affd56c123fb5c8cbfe7	9951463
2888226484.tar.gz	5f6931cb7a4cf8208a33cd2f	2888226484	img_cart		Mycolicibacterium helvum	b3311ec6793d65b9c0b9011f48af2185	6521716
2888232652.tar.gz	5f6931ce7a4cf8208a33cd30	2888232652	img_cart		Mycolicibacterium arabiense	79613fa680ebf058ca5d66fae5b38340	6529569
2888238920.tar.gz	5f6931d17a4cf8208a33cd31	2888238920	img_cart		Mycolicibacterium sarraceniae	42e6f6ff796a5ffcd358e8cc3195b6a3	4941122
2888243993.tar.gz	5f6931d47a4cf8208a33cd32	2888243993	img_cart		Mycolicibacterium sediminis	11a3e47a14f550d645fd88f435dd8f22	6313122
2888250102.tar.gz	5f6931d77a4cf8208a33cd33	2888250102	img_cart		Mycolicibacterium anyangense	12c5802b7672a08b37818ba84e141a6c	5801499
2889597736.tar.gz	5f85ecbb47675a20c84fce97	2889597736	img_cart		Phytoactinopolyspora mesophila	3b4e93d03010ff2df2dc652e572894c2	6600568
2891418749.tar.gz	5f85f5ed47675a20c85037bb	2891418749	img_cart		Lentzea sp. FXJ1.1311	af4bf7615e140d09db3a0041fdd71f59	9296145
2894480741.tar.gz	5f9a23e147675a20c851fdc5	2894480741	img_cart		Cellulosimicrobium sp. BIT-GX5	641db84fe6cf4401d4bf55a50d959810	4238344
2907540221.tar.gz	5fd7b230e99de7b184f91a1a	2907540221	img_cart		Bifidobacterium sp. DSM 109957	c8a8c4ddc6cc0110ae1d7a911c05f40c	3033759
2908259812.tar.gz	5fd7b4ebe99de7b184f93a57	2908259812	img_cart		Streptomyces qinzhouensis	6e5d63f8fe920f7c4f247a68de9f2df5	7828277
2909077730.tar.gz	60021e1a536e7b328301005e	2909077730	img_cart		Mycobacterium pseudoshottsii	dafd7c5b9cf81f676eac891a3a7938ff	5998607
2909120014.tar.gz	60021e4b536e7b3283010236	2909120014	img_cart		Mycobacterium tuberculosis	fa7a65c2c3bdba5e1ea496e60caf2fcc	4473877
2910219632.tar.gz	6002231a536e7b3283013130	2910219632	img_cart		Chryseoglobus indicus	43665e274c32038713095646462f30f3	2647730
2911341988.tar.gz	6002290f536e7b32830167ff	2911341988	img_cart		Aeromicrobium sp. zg-636	3d632af3be1dc796bb8fb6622463ffd0	3212170
2916801548.tar.gz	601b692c117e5d4b9d2c25af	2916801548	img_cart		Streptomyces fradiae	e8354f5ba800da3dc9830f380eed6915	6696470
2923602881.tar.gz	6047ac21e67e1e232a215a84	2923602881	img_cart		Spirilliplanes yamanashiensis DSM 44325	e0b9c53a227773bcbb73d38cf31d35f5	6421439
2962349434.tar.gz	62a1ae56cde5d0c6d0cc190c	2962349434	img_cart		Mycobacterium novum JCM 6391		4488445
2984135543.tar.gz	6357978c4ce07a456bfabdae	2984135543	img_cart		Streptomyces pluripotens MUSC 135	c9e601302f7f9f8c91b13b4c5f89c8d5	7228343
637000085.tar.gz	6393a10239a7711d789ab7bb	637000085	img_cart		Corynebacterium jeikeium K411	378374fc071832d4caa2205c777438d7	2535804
637000115.tar.gz	6393a47039a7711d789ab826	637000115	img_cart		Frankia alni ACN14a	4e0cd899b482a5a69fbab828ce7a6471	7195803
637000116.tar.gz	6393a47539a7711d789ab828	637000116	img_cart		Frankia sp. CcI3	806bdfb1fa2d944e7390cea98fe042ad	5235379
637000149.tar.gz	6393a8c839a7711d789ab883	637000149	img_cart		Leifsonia xyli xyli CTCB07	822fd004c8ed9b3157bfa842e210e651	2532161
637000170.tar.gz	6393aaf439a7711d789ab8b7	637000170	img_cart		Mycobacterium leprae TN	8b251dcda1f62a6ede4756d0ecb92bc8	3116040
637000198.tar.gz	6393ae5839a7711d789aba6b	637000198	img_cart		Nocardia farcinica IFM 10152	f8879846b8330caa2ee15a5f3c7f577b	6168008
637000304.tar.gz	6393c5d839a7711d789abc40	637000304	img_cart		Streptomyces avermitilis MA-4680	eca9bb5e0beb4dc151a5cd39acbc688a	8764994
637000305.tar.gz	6393c60139a7711d789abc42	637000305	img_cart		Streptomyces coelicolor A3(2)	5cdcde63f2b22e64c065b982e079a4cc	8795921
637000319.tar.gz	6393c79639a7711d789abcea	637000319	img_cart		Thermobifida fusca YX	e588ce179f701b6089f13b9943b9d836	3633127
639633001.tar.gz	6394eaa839a7711d789ada15	639633001	img_cart		Acidothermus cellulolyticus 11B	09e3833f7f9fcd253396e1e215343ac9	2521548
639633005.tar.gz	6394eb1139a7711d789ada1d	639633005	img_cart		Paenarthrobacter aurescens TC1	c76949bced8d0358de47b42db239c42e	5320776
639633046.tar.gz	6394eea739a7711d789ada69	639633046	img_cart		Nocardioides sp. JS614	49d280038f3742da419f823e14d69dcb	5246712
640069329.tar.gz	639505ed39a7711d789adba1	640069329	img_cart		Saccharopolyspora erythraea NRRL 2338	78dbe66bca49f98499c33c2e461cb351	7958490
640427108.tar.gz	63950a1d39a7711d789adbc7	640427108	img_cart		Clavibacter michiganensis michiganensis NCPPB 382	d0da41dcfc454ec2154de87a8efdad48	3351752
640427140.tar.gz	63950cc339a7711d789adc03	640427140	img_cart		Salinospora tropica CNB440	a098ad2f3e3ed9e5439298de69dba7a1	5132686
640753031.tar.gz	6395142e39a7711d789adc79	640753031	img_cart		Kineococcus radiotolerans	34e49af29b9fcbf8c296e3a56bd12c68	4848873
641228504.tar.gz	639548f039a7711d789adec3	641228504	img_cart		Salinispora arenicola CNS205	dbdc4fb8354447564505e6efc84debbc	5684414
641522653.tar.gz	63955c6239a7711d789adfd3	641522653	img_cart		Streptomyces griseus griseus NBRC 13350	866b4d30e2b80539b64813238ce3a10e	8221462
642555124.tar.gz	63957a1239a7711d789ae177	642555124	img_cart		Clavibacter michiganensis sepedonicus ATCC 33113	800153307ce37dcb6cfb933c13ce7be1	3301227
642555133.tar.gz	63957ad939a7711d789ae189	642555133	img_cart		Kocuria rhizophila DC2201	389970bb027697b3297ef3dfa1aaf672	2701779
642555140.tar.gz	63957bc439a7711d789ae197	642555140	img_cart		Mycobacterium ulcerans Agy99	8410185fe80255557111ebd8b9fe74e9	5266981
15769187-643692008.tar.gz	6395c05e39a7711d789ae51a	643692008	img_cart		Beutenbergia cavernae DSM 12333	215765fa082d85ac35bc2623187c548c	4593354
643692018.tar.gz	6395c1d439a7711d789ae536	643692018	img_cart		Corynebacterium aurimucosum CN-1, ATCC 700975	f4decbfda28883cca4c3523d59587c75	2898162
643692019.tar.gz	6395c1ff39a7711d789ae538	643692019	img_cart		Corynebacterium kroppenstedtii DSM 44385	ad4d120d6d3d0a3ba1e7bd28e2397b5c	2513257
15769375-644736322.tar.gz	6395d98b39a7711d789ae692	644736322	img_cart		Acidimicrobium ferrooxidans DSM 10331	92c0aa6314e58fa406feaa2dfb6e8b23	2204561
15769380-644736327.tar.gz	6395d9cc39a7711d789ae69c	644736327	img_cart		Atopobium parvulum DSM 20469	38c2ddef55f1b3b210b471c7477c6ad5	1636416
15769384-644736331.tar.gz	6395da3d39a7711d789ae6a4	644736331	img_cart		Brachybacterium faecium DSM 4810	3409e415de828dca2af5fdcbb4ceee85	3578592
15769392-644736339.tar.gz	6395db2839a7711d789ae6b4	644736339	img_cart		Catenulispora acidiphila DSM 44928	6ad8eec2e2eb48ff767116a34c516306	10192794
15769399-644736346.tar.gz	6395dbf239a7711d789ae6c2	644736346	img_cart		Cryptobacterium curtum DSM 15641	f0ab55578e661540f9ea12d476c0c201	1702268
15769447-644736358.tar.gz	6395dc9639a7711d789ae722	644736358	img_cart		Eggerthella lenta DSM 2243	535088559e8fbdcef5a4709705de0ab8	3646475
15769516-644736380.tar.gz	6395de1439a7711d789ae7ac	644736380	img_cart		Kytococcus sedentarius DSM 20547	3b4697885faca8b8cb0c47b957a6d1ac	2806978
644736390.tar.gz	6395ded639a7711d789ae7c0	644736390	img_cart		Micrococcus luteus Fleming strain 2665	5eb94dedaffb3a2e2fe9237d3dede153	2511143
15769529-644736393.tar.gz	6395df3a39a7711d789ae7c6	644736393	img_cart		Nakamurella multipartita DSM 44233	df30a1daf68250585fee3e5a4540751b	5960675
15769540-644736404.tar.gz	6395e01f39a7711d789ae7dc	644736404	img_cart		Saccharomonospora viridis DSM 43017	95f6be4b8c526c799612a0db9a087b06	4343867
15769541-644736405.tar.gz	6395e02339a7711d789ae7de	644736405	img_cart		Slackia heliotrinireducens DSM 20476	ed69b542df810ca0047d0c01d2c3011e	3216709
645058728.tar.gz	6395f5d939a7711d789ae8eb	645058728	img_cart		Streptomyces griseoflavus Tu4000	eebde204f5fa9965e22a3a4e0412c1c0	7150267
645058827.tar.gz	6395ff3039a7711d789ae975	645058827	img_cart		Streptomyces filamentosus NRRL 11379	4bc5afb47a21b46a8b3822139a8582fa	7554862
645058855.tar.gz	6396023439a7711d789aeab1	645058855	img_cart		Streptomyces viridochromogenes DSM 40736	eb67a87c6da8020270f3be3043cb0d76	8314649
646311910.tar.gz	6396211339a7711d789aec47	646311910	img_cart		Bifidobacterium dentium Bd1	11718949ad58d08f26228a5a7b0b19e9	2658871
15770109-646311917.tar.gz	639621a139a7711d789aec51	646311917	img_cart		Conexibacter woesei DSM 14684	9edd3c9fc7a8ec2ba3f60403075878d9	6238915
15770123-646311931.tar.gz	6396228e39a7711d789aec69	646311931	img_cart		Geodermatophilus obscurus DSM 43160	3a28d01b7451100f1cb764f1d4a6935a	5209064
15770124-646311932.tar.gz	6396229339a7711d789aec6b	646311932	img_cart		Gordonia bronchialis DSM 43247	78522de8a7cc465614cd706d06e72026	5325202
15770127-646311938.tar.gz	639622c839a7711d789aec77	646311938	img_cart		Kribbella flavida DSM 17836	141ac53881fb5b221f3ba2ce0731f432	7491893
15770146-646311958.tar.gz	6396245639a7711d789aec9b	646311958	img_cart		Streptosporangium roseum DSM 43021	76a6a4c2f75b4708c2f499b41a379115	10118300
15770149-646311963.tar.gz	6396246b39a7711d789aeca5	646311963	img_cart		Thermomonospora curvata DSM 43183	7d21991ec8bb406130704767c1a3139a	5460656
15770155-646311968.tar.gz	639624ab39a7711d789aecad	646311968	img_cart		Xylanimonas cellulosilytica DSM 15894	fd13bcd7b20328eb8b4a004f60424f64	3779707
15770187-646564505.tar.gz	639629fe39a7711d789aecf1	646564505	img_cart		Arcanobacterium haemolyticum DSM 20595	964a71431c1e15148549712a0646da00	2073294
15770203-646564520.tar.gz	63962b1f39a7711d789aed0f	646564520	img_cart		Cellulomonas flavigena DSM 20109	b220c8fa94abd40b25825163626e1e84	4012611
15770237-646564557.tar.gz	63962dfb39a7711d789aed53	646564557	img_cart		Nocardiopsis dassonvillei DSM 43111	d174e3bb87963767f1a0ec33b1e964ea	6305246
15770244-646564565.tar.gz	63962ebf39a7711d789aed61	646564565	img_cart		Sanguibacter keddieii DSM 10542	a3c3d195b39224aa2bd20594ad3bda73	4185795
15770245-646564566.tar.gz	63962ec439a7711d789aed63	646564566	img_cart		Segniliparus rotundus DSM 44985	d4aad25aa47e40979bf5f9bc0ecc6326	3215308
15770249-646564571.tar.gz	63962f2139a7711d789aed6b	646564571	img_cart		Stackebrandtia nassauensis DSM 44728	e6cfe4080c06b48afb37a393fb6f18f1	6852290
646564576.tar.gz	63962fc239a7711d789aed75	646564576	img_cart		Streptomyces scabiei 87.22	da2bb1883ea7b590ec82255a08583c77	9734631
15770259-646564581.tar.gz	63962fd739a7711d789aed7f	646564581	img_cart		Thermobispora bispora DSM 43833	1fc7dc8831a54b5ff5f107ee8e21a274	4083484
15770265-646564587.tar.gz	63962ff339a7711d789aed8b	646564587	img_cart		Tsukamurella paurometabola DSM 20162	dea0eac8e04e52796378f4711dd25680	4560335
646862346.tar.gz	639637d139a7711d789aedef	646862346	img_cart		Streptomyces bingchenggensis BCW-1	896dcb547c9b5263b34a267698d9eb6c	11369941
647533234.tar.gz	639667be39a7711d789aefc5	647533234	img_cart		Streptomyces sp. SPB74	5fcb20ff30d01ff079568ea131465614	6158854
15770658-648028047.tar.gz	639678b939a7711d789af09b	648028047	img_cart		Olsenella uli DSM 7084	925dd49863a78c1a5be0318c4d1777a6	2100797
648861017.tar.gz	6396935e39a7711d789af215	648861017	img_cart		Streptomyces sviceus ATCC 29083	92d5afb5fc0c046434b5ac39dcac48de	8780235
649633006.tar.gz	63969f0039a7711d789af2a5	649633006	img_cart		Glutamicibacter arilaitensis re117	a9ac534e6a86f44620f5c214c42b04e0	3931410
649633046.tar.gz	6396a1ef39a7711d789af2f1	649633046	img_cart		Gardnerella vaginalis 317, ATCC 14019	f349fd7900250cb488cc4e5d46bc6226	1707451
15770973-649633057.tar.gz	6396a2aa39a7711d789af307	649633057	img_cart		Intrasporangium calvum DSM 43043	9432a18817308ce7e1e6c0ef96d49ba9	4041002
649633089.tar.gz	6396a53c39a7711d789af345	649633089	img_cart		Rhodococcus equi 103S	7b26ddb6661fbad5f2df2787e7fd2616	5029348
649990018.tar.gz	6396b65a39a7711d789af440	649990018	img_cart		Streptomyces sp. SA3_actG	1fcf40b192688a087869b3451cd97b08	7102737
650377905.tar.gz	6396b8c639a7711d789af45e	650377905	img_cart		Arthrobacter phenanthrenivorans Sphe3	1e331bf1dbb801da330e3b430a818837	4573905
650716009.tar.gz	6396d7d539a7711d789af5ee	650716009	img_cart		Hoyosella subflava DQS3-9A1	d7bfbd624dec596d490a72ae7bb62cb3	5010335
650716029.tar.gz	6396dadd39a7711d789af616	650716029	img_cart		Corynebacterium resistens DSM 45100	6665c47caf3d17e328f01cca2f2f89d4	2656868
650716034.tar.gz	6396db6a39a7711d789af620	650716034	img_cart		Eggerthella sp. YY7918	e6a89f7c167f49a4f392c86f6861bc75	3190788
650716057.tar.gz	6396ddff39a7711d789af64e	650716057	img_cart		Microbacterium testaceum StLB037	bf4741a7330ad41fa3baa97472d8b73e	3991634
650716061.tar.gz	6396de9439a7711d789af656	650716061	img_cart		Mycolicibacter sinensis JDM601	c9a54acf100dfa1c0214b1a0adbd0792	4627137
650716103.tar.gz	6396e4d639a7711d789af6a6	650716103	img_cart		Micromonospora maris AB-18-032	355f6f72c0d88646431589d06181fa8c	6574880
651285011.tar.gz	6396f51039a7711d789af75e	651285011	img_cart		Streptomyces sp. Tu6071	3c89e32c5a4bb16d2479f3f3e57c849a	7094579
651324106.tar.gz	6397038b39a7711d789af81c	651324106	img_cart		Streptomyces griseoaurantiacus M045	a4745865137c16b654fb174fa2eacb19	7411567
2987164346.tar.gz	6398dbb13b5d0133c73dbc1e	2987164346	img_cart		Tessaracoccus aquimaris NSG39	7e4e61b89d898a011432452c5e71825f	3961279
2987168174.tar.gz	6398dbeb3b5d0133c73dbc84	2987168174	img_cart		Tessaracoccus flavus RP1T	235a00a370e57cf30de9c7702d5193cb	3267706
2987305030.tar.gz	6398e7bf3b5d0133c73dcb94	2987305030	img_cart		Brachybacterium ginsengisoli DCY80	ed3625258d040cb3d6a6690c6ba567df	3933352
2987335675.tar.gz	6398e9693b5d0133c73dcd2e	2987335675	img_cart		Brachybacterium vulturis VM2412	eac125fc4126acfae3717375767bf96b	3795695
2987339135.tar.gz	6398e9ca3b5d0133c73dcd94	2987339135	img_cart		Brachybacterium avium VR2415	47ae4c4c47ddd17f5dbdc2e1cc21762b	3583091
2988092717.tar.gz	6399240f3b5d0133c73e1caa	2988092717	img_cart		Corynebacterium mustelae DSM 45274 Genome Sequencing	5ad7d9111fa3d93c403c5ffdd8e0627d	3561985
2989061352.tar.gz	6399741d3b5d0133c73e8c4c	2989061352	img_cart		Iamiaceae bacterium SCSIO 58843	70b38b8b845db14b63e416de12552ffb	3751463
2989390448.tar.gz	63999ffc3b5d0133c73eab93	2989390448	img_cart		Trueperella pecoris 19M2397	dafdca6994d9d5bb81158c2966d87022	2364253
2989635689.tar.gz	6399cfeb3b5d0133c73ec5cc	2989635689	img_cart		Mycolicibacterium madagascariense JCM 13574	b112c2a3e6bb2e917084b885a820eb49	6002179
2990133754.tar.gz	639a0a3c3b5d0133c73eeaa3	2990133754	img_cart		Mycobacterium stomatepiae JCM 17783	b60ee868b2fb864743c9949317e3f21f	6346532
15818351-2522572173.tar.gz	639abbe13b5d0133c73f1922	2522572173	img_cart		Cutibacterium acnes C1	a16f2c5c495355e544e4ddfb81a8e2e2	2607353
2993795240.tar.gz	63bd025f3b5d0133c743408c	2993795240	img_cart		Virgisporangium aliadipatigenens NBRC 105644	17602064c85db3915bdba9484e222c18	10161246
2993804794.tar.gz	63bd02943b5d0133c74340f8	2993804794	img_cart		Virgisporangium aurantiacum NBRC 16421	b4aaba3682907d3e351acd409090905a	13838627
2993817682.tar.gz	63bd02b93b5d0133c7434162	2993817682	img_cart		Virgisporangium ochraceum NBRC 16418	8a2f6dfcf8bda0620c3278707111c517	11255254
2996210329.tar.gz	63bd7c513b5d0133c7441b00	2996210329	img_cart		Mycolicibacterium alvei JCM 12272	cb30892e87936e33a5ae684b865bf530	6123476
2996216305.tar.gz	63bd7c843b5d0133c7441b64	2996216305	img_cart		Mycolicibacterium pulveris JCM 6370	3967aa8ec25df90e41ff8cc1bad678c2	5588993
2997869268.tar.gz	63bdd4453b5d0133c744c3c3	2997869268	img_cart		Mycobacterium cookii JCM 12404	352d84f1771db33245582c22e418c756	5405695
2998775924.tar.gz	63e5533bd22e9615ded4c4e9	2998775924	img_cart		Microcella sp. MMS21-STM26	8f2278da1f91388ec390109cd0150e86	2798937
2998778664.tar.gz	63e5537bd22e9615ded4c54d	2998778664	img_cart		Microcella humidisoil sp. nov. MMS21-STM10 re-analysis	16e525da149e85dec3c675a8b035fdac	2714583
2999222273.tar.gz	63e571ead22e9615ded506b3	2999222273	img_cart		Planosporangium mesophilum NBRC 109066	de24db14d895261d88c321b14bf1a1d0	6643981
2999894975.tar.gz	63e594f2d22e9615ded54e27	2999894975	img_cart		Spiractinospora alimapuensis VN6-2	70a170ee55fd8810c8393c61d3f46043	5904203
2999971064.tar.gz	63e59839d22e9615ded55589	2999971064	img_cart		Planosporangium thailandense TBRC 5610	300642f1b54657d62dd6e360cf1974a4	7032824
3001058412.tar.gz	63e5ce52d22e9615ded5c366	3001058412	img_cart		Glaciihabitans sp. INWT7	4d8fc607918bc087bb238ce0ac56afff	3583408
3002219571.tar.gz	63e61892d22e9615ded63bda	3002219571	img_cart		Kribbella qitaiheensis SPB151	d5db41b4dd46a7131ad1a4573d55c96a	8187719
3002489321.tar.gz	63e62e64d22e9615ded65e22	3002489321	img_cart		Leifsonia shinshuensis INR9	7ef31fb9c76fbfeba246dd058100f6a9	4677959
3002561596.tar.gz	63e63769d22e9615ded6623e	3002561596	img_cart		Leucobacter chromiisoli CSA1	9446415cc31c5c60a2a053792df11904	3393854
3003710560.tar.gz	63e66cfdd22e9615ded6cbe3	3003710560	img_cart		Nocardia brasiliensis AUSMDU00024985	e62369d760ffe779b8e41f7f3edc70c7	7914382
3004063699.tar.gz	63e6bd57d22e9615ded6f0d4	3004063699	img_cart		Microbacterium esteraromaticum B24	7ac1de46b5aa84374f9390db73add5f4	3439898
3004908310.tar.gz	63e6f225d22e9615ded743e8	3004908310	img_cart		Bifidobacterium sp. DSM 109963	f8e52ed97a6756dcdd50d7cdfc93b1b4	1893616
3004987410.tar.gz	63e6f6f9d22e9615ded74c92	3004987410	img_cart		Bifidobacterium sp. DSM 109960	a1e28b940169ae282a2e58e23f333598	2320819
3004989306.tar.gz	63e6f76bd22e9615ded74cfc	3004989306	img_cart		Bifidobacterium sp. DSM 109958	980d0348153b5cedea0d73f2f9648395	2522976
3006413848.tar.gz	63e737f5d22e9615ded7c678	3006413848	img_cart		Streptomyces finlayi NBSH44	760f6783e1d7d88e4df8b4488ec66e08	7558224
8001964857.tar.gz	641067ac06925ec4937b2109	8001964857	img_cart		Rubrobacter xylanophilus DSM 9941	970cf8ad48cc7dfb6c05fb354c89a26d	3272745
8002539464.tar.gz	64108e3806925ec4937b5bb8	8002539464	img_cart		Prescottella equi PAM2287	1cf69d801371c928ba0adb2e8e278419	5491568
8003044317.tar.gz	6410bfd506925ec4937b8e8a	8003044317	img_cart		Cellulomonas palmilytica EW123	d78f795aff86e95c5d5669532c69e962	3758245
8018187547.tar.gz	647103d754424f29667cf795	8018187547	img_cart		Bifidobacterium sp. DSM 109959	4f56b9f2ffd661a599a76f0a4137339b	2950002
8033827497.tar.gz	64ed508154c31f25498fabed	8033827497	img_cart		Streptomyces albidoflavus 145	6b4272233948925fafe544249e02434c	6478866
8033859663.tar.gz	64ed50bb54c31f25498fad93	8033859663	img_cart		Streptomyces peucetius NRRL WC-3868	8246075f05aadd65f5d43acc9e039489	9299256
8033877553.tar.gz	64ed50d854c31f25498fae61	8033877553	img_cart		Streptomyces virginiae NRRL ISP-5094	d44d4b69f09f4a2564a9926a3ee92b2b	8185823
8046340743.tar.gz	651521aef073fe7ce3808171	8046340743	img_cart		Frondihabitans sucicola NBRC 108728	42e2b7ef469123d72fa2ed25e5e2b75a	4749829
8046346075.tar.gz	651521d1f073fe7ce38082f8	8046346075	img_cart		Barrientosiimonas endolithica NBRC 110608	c0cdcb0ac65dd0180f71f6d74cec2afc	3706992
8046350045.tar.gz	651521f2f073fe7ce3808469	8046350045	img_cart		Demequina sediminis NBRC 112286	4e2534aebbead9406c1e3d6e0ec490ad	2775060
8046352972.tar.gz	6515220af073fe7ce3808590	8046352972	img_cart		Agromyces mangrovi NBRC 112812	15bff86f46ffedbfa2ee310db391233e	3631522
8046394154.tar.gz	65152326f073fe7ce380921b	8046394154	img_cart		Streptomyces tubbatahanensis DSD3025	64192e0df9d07d14ee3329c2b19eb503	7591846
8046799312.tar.gz	651530ecf073fe7ce3812843	8046799312	img_cart		Microbacterium suwonense NBRC 106310	f0ff1ec2b1abdf135f5635f907890f4f	3264581
8046802722.tar.gz	65153105f073fe7ce3812963	8046802722	img_cart		Paraoerskovia sediminicola NBRC 108565	cd767580da138a9f55785005ad53d55a	3497246
8046882495.tar.gz	65153333f073fe7ce381401f	8046882495	img_cart		Eggerthella lenta APC055-529-1D	019d15b6cb900b51d0e90894ba4f50c7	3523595
8048984021.tar.gz	65156f87f073fe7ce3833199	8048984021	img_cart		Streptomyces mirabilis NBC_01472	4a93ef45602f93618a8547b086694a57	12446805
8057229375.tar.gz	65304c5ff073fe7ce38da875	8057229375	img_cart		Streptomyces olivaceus SCSIO T05	5662c89f0315add1b0c7007b4607f550	8266345
8057565116.tar.gz	65305268f073fe7ce38dca17	8057565116	img_cart		Actinomyces israelii F0345	2543359a54ddbd83074efb2ded987016	3876979
8058562817.tar.gz	653063d1f073fe7ce38e2b72	8058562817	img_cart		Jatrophihabitans telluris N237	3c89b81e51ef4d17103f4470e84f95bc	4272358
8058566753.tar.gz	653063e7f073fe7ce38e2bde	8058566753	img_cart		Micrococcus yunnanensis TT9	9fe02f239c486a9ba3ef21a87b63091c	2477943
8062113892.tar.gz	6553b3421a840c133543e9b4	8062113892	img_cart		Spirilliplanes yamanashiensis NBRC 15828	2d74ccc3760da81e33a9629f5216db6c	6405552
8063003356.tar.gz	65540b7c1a840c133544799b	8063003356	img_cart		Planosporangium flavigriseum NBRC 105377	b5ca819a2d707575555276fdf2be1494	5778372
8063008864.tar.gz	65540b9a1a840c1335447a05	8063008864	img_cart		Planosporangium mesophilum TBRC 2212	97dec635c599d464258a820e1c5b793c	6663058
8065573839.tar.gz	65545a5c1a840c133545afde	8065573839	img_cart		Serinicoccus marinus DSM 15273	f0ddf22177050abf33caa75813ae2da5	3440007
8065677017.tar.gz	65545d651a840c133545ba68	8065677017	img_cart		Dactylosporangium vinaceum NRRL B-16297	01de5fb483b53397787890ab011f9679	11733265
8066163232.tar.gz	65546b351a840c133545ebe4	8066163232	img_cart		Mycolicibacter minnesotensis JCM 17932	45388c456bc9d239ce9a17f4ba1d9f5e	4283848
8066171436.tar.gz	65546b691a840c133545ecac	8066171436	img_cart		Mycolicibacter terrae JCM 12143	97d0486e82b8b2ad4b1ca6a3e4ba849a	4603165
8066193970.tar.gz	65546c011a840c133545eea0	8066193970	img_cart		Mycolicibacter hiberniae JCM 13571	9a00404e7cc98ab18c38b32875113143	4440977
8066869136.tar.gz	655480ee1a840c1335463f70	8066869136	img_cart		Paenarthrobacter ureafaciens YL1	18586ebc00d0c963ecf399d3c3c9653a	4810675
8068075039.tar.gz	6554a11e1a840c133546b415	8068075039	img_cart		Nonomuraea coxensis DSM 45129	f27067ecd065aa533d9b199fbb7eb9b9	8999120
8068562535.tar.gz	6554ace61a840c133546de4d	8068562535	img_cart		Actinomadura sp. 32-07	1c9f533b7cb66ce8c6689fd274a2a545	8720522
8069183722.tar.gz	6554c0501a840c1335472297	8069183722	img_cart		Nocardioides okcheonensis MMS20-HV4-12	83f06c146d8a74af1d78b8e989380b68	4465660
8069288635.tar.gz	6554c2a91a840c1335472abd	8069288635	img_cart		Mycolicibacterium psychrotolerans JCM 13323	416c3a225c7e4a53257c05f84d1b108d	5841679
8069322310.tar.gz	6554c33e1a840c1335472cbd	8069322310	img_cart		Mycolicibacterium phocaicum JCM 15301	f7973652941967fe55f4cbe48c46407d	5956414
8069328110.tar.gz	6554c35e1a840c1335472d27	8069328110	img_cart		Mycolicibacterium poriferae JCM 12603	a086972dd610f63504d9792b460b9ad2	6014855
8071399119.tar.gz	658264e9179f990e75f397a9	8071399119	img_cart		Mycobacterium koreense JCM 19956	6164519e3fef45d184224808ad3e74b9	4196272
8072730050.tar.gz	6582893e179f990e75f42225	8072730050	img_cart		Streptomyces longhuiensis BH-MK-02	88c1083f359bde7e88b33ab433fbc0f9	9917678
8075876690.tar.gz	6582e5d8179f990e75f58087	8075876690	img_cart		Cellulosimicrobium sp. JZ28	de32c1a699d28000f8799f499f8eab72	4288391
8076197504.tar.gz	65bbe4d323084663654c0011	8076197504	img_cart		Arthrobacter sp. zg-Y859	7b3f3eb36fb4b1d6c9bd995fffe0e9a7	3746701
8076208109.tar.gz	65bbe5b323084663654c0147	8076208109	img_cart		Arthrobacter sp. zg-Y815	dc5cef09d6317a813e82c24d40c6ee3c	3564941
8076254771.tar.gz	65bbe7e923084663654c0572	8076254771	img_cart		Gordonia pseudamarae CON9	1274b135242bb270ac1a4db5ced470aa	5146646
8078022820.tar.gz	65bc17e023084663654cbd51	8078022820	img_cart		Couchioplanes caeruleus TL65	849ba917ddc7727549a7c4ffcfc3ca83	8309871
8078659781.tar.gz	65bc276923084663654cf8c9	8078659781	img_cart		Streptomyces rapamycinicus SRMK07	cfd9e8bb1f14540fc4c50c7f25fac4e6	9242408
8079096069.tar.gz	65bc32ac23084663654d24d7	8079096069	img_cart		Arthrobacter sp. StoSoilA2	5db76c0229c68334636723e5d1a74310	5085416
8079123956.tar.gz	65bc334223084663654d2747	8079123956	img_cart		Arthrobacter sp. NicSoilB11	0df44e7212d5d66601fcb166d6bc5d58	4753603
8081810533.tar.gz	65bc7b0523084663654e2888	8081810533	img_cart		Mycobacterium malmoense DSM 44163	a7618eeb3aa60433106cb3c0a106d67a	5353956
8081815633.tar.gz	65bc7b1923084663654e28ec	8081815633	img_cart		Mycolicibacterium boenickei DSM 44677	d45a1d17f438539b3fb3843e29befce5	6671381
8105129612.tar.gz	6659009e53447aa389bfff0d	8105129612	img_cart		Kitasatospora purpeofusca NBC_01263	e1b339c45459ce3ee45bd9327de2e2eb	8520416
8110443421.tar.gz	6671f5ca53447aa389c5c4f3	8110443421	img_cart		Streptomyces xanthophaeus NBRC 12829	68af4f12d9923ba4859484bb2e47b21c	8472212
8110553263.tar.gz	6671f87c53447aa389c5cd89	8110553263	img_cart		Streptomyces griseofuscus DSM 40191	4a74962492fcf8c28badc0ccc2b7a70c	8916742
8112935820.tar.gz	6672365a53447aa389c68fee	8112935820	img_cart		Streptomyces atratus JCM 3386	18e97ce117a44d7c4cc0b441cb418c32	9685448
8112957189.tar.gz	667236d053447aa389c69126	8112957189	img_cart		Streptomyces flaveolus JCM 4032	1cd8eb1030e58ca4469585afdc7c3c44	7782067
8113078599.tar.gz	6672399053447aa389c69a75	8113078599	img_cart		Streptomyces clavuligerus DSM 738	e6869f4b198e5566d0741b427f79857c	8731742
8113238381.tar.gz	66723dd253447aa389c6a7db	8113238381	img_cart		Streptomyces griseoluteus JCM 4765	ca1f83347304db6fc3309ad2c5bce70b	6619845
8113546338.tar.gz	6672457b53447aa389c6c03a	8113546338	img_cart		Streptomyces griseorubens JCM 4383	edcff61279c73121c086bae295e54ac8	7588755
8113637067.tar.gz	667246f953447aa389c6c4e0	8113637067	img_cart		Streptomyces galbus JCM 4639	6430fe4e1027b78fee390d7ab3cdb2cd	7597499
8117181539.tar.gz	66db538a24024a70f197fe77	8117181539	img_cart		Streptomyces scopuliridis RB72	72dec625555a11b7e4da24bd4ffffcd3	7870928
20637280-8120180782.tar.gz	672e652237bd697fa07daf5b	8120180782	img_cart		None	4fd0075446c46d7fe71608004891dd5e	7101536
20661374-8120180782.tar.gz	672eab2337bd697fa07e6f8b	8120180782	img_cart		None	4fd0075446c46d7fe71608004891dd5e	7101536
20745797-8120180782.tar.gz	673fcbe637bd697fa0814a96	8120180782	img_cart		None	4fd0075446c46d7fe71608004891dd5e	7101536
21105530-2503538010.tar.gz	67b2a93267ef7b237e83eab6	2503538010	img_cart		Coriobacterium glomerans PW2	dbeada488a3f95add43e634f30ec8bf4	2163483
21105648-2504643007.tar.gz	67b2aae167ef7b237e83ec7a	2504643007	img_cart		Rhodoluna lacicola MWH-Ta8	8e684acc2ae3afff303e7af299662320	1535776
21105919-2506783011.tar.gz	67b2af1067ef7b237e83f0b6	2506783011	img_cart		Frankia symbiont of Datisca glomerata	77ee76fe00f958a8f0aed18f433b6aaf	5044696
21106292-2510461014.tar.gz	67b2b53967ef7b237e83f68a	2510461014	img_cart		Arthrobacter nitroguajacolicus Rue61a	ee0f5d245e9f3cf7829d2d4468b53f79	5142530
21106388-2511231059.tar.gz	67b2b69a67ef7b237e83f80e	2511231059	img_cart		Corynebacterium diphtheriae HC03	62e3f91cd57f5b1a2ce2023e359c25aa	2591806
21106414-2511231086.tar.gz	67b2b6f267ef7b237e83f872	2511231086	img_cart		Kitasatospora setae KM-6054, NBRC 14216	958e9e49af22ebc9f15e21604ff16ffe	8362982
21106435-2511231114.tar.gz	67b2b73c67ef7b237e83f8c6	2511231114	img_cart		Corynebacterium variabile DSM 44702	1580e0aa81de6240c471c06797fab09c	3431839
21106469-2511231151.tar.gz	67b2b7ec67ef7b237e83f94e	2511231151	img_cart		Actinoplanes sp. SE50/110	71f2659ed1106494d64c393838165aa8	8896336
21106488-2511231172.tar.gz	67b2b83067ef7b237e83f99a	2511231172	img_cart		Nocardia cyriacigeorgica GUH-2	7159c910610115fab1f1fe4074c47057	6066355
21106496-2511231181.tar.gz	67b2b84d67ef7b237e83f9ba	2511231181	img_cart		Amycolatopsis mediterranei S699, ATCC 13685	2b40b40165a80b1f50ce83380ba3bf37	9982514
21106613-2512564033.tar.gz	67b2ba7667ef7b237e83fb92	2512564033	img_cart		Blastococcus saxobsidens DD2	c73ab5486548a9b58ec0a104a1a91ae4	4864384
21106620-2512564042.tar.gz	67b2bb6367ef7b237e83fbae	2512564042	img_cart		Gordonia polyisoprenivorans VH2, DSM 44266	51cc84c5e95af8eb4165dc47a1e9d6fa	5843882
21106812-2513237176.tar.gz	67b2c0c367ef7b237e83fea6	2513237176	img_cart		Actinoplanes missouriensis NBRC 102363	0953f1150110353f97512bb70c0b4d3c	8630360
21107057-2515154016.tar.gz	67b2cf1867ef7b237e84027a	2515154016	img_cart		Catelliglobosispora DSM 44566	ea4cbb31a6a659bc351a9fddb83b5d0a	7793787
21107126-2515154101.tar.gz	67b2d04667ef7b237e840396	2515154101	img_cart		Streptomyces sp. Ame12xE9	635a5ef938cd8641f24981010c8a1a8d	7890145
21107131-2515154105.tar.gz	67b2d05867ef7b237e8403a6	2515154105	img_cart		Streptomyces sp. HmicA12	0f6c707e06fbc282b64b097195cf323d	8938832
21107133-2515154106.tar.gz	67b2d05c67ef7b237e8403aa	2515154106	img_cart		Streptomyces sp. FxanaD5	de67ffaa263eec57368b54d39e7032bc	7381496
21107169-2515154142.tar.gz	67b2d0f967ef7b237e84043a	2515154142	img_cart		Streptomyces DSM 41686	c39ae5d94f78e9a6f95bd0440859c621	6216214
21107175-2515154148.tar.gz	67b2d11467ef7b237e840452	2515154148	img_cart		Streptomyces sp. LaPpAH-108	9c62ff02d3ba488fca0ccb116137e7c4	6676660
21107174-2515154149.tar.gz	67b2d11967ef7b237e840456	2515154149	img_cart		Streptomyces sp. ATexAB-D23	795e44e239481270eabdae315603c132	7700691
21107191-2515154165.tar.gz	67b2d15c67ef7b237e840492	2515154165	img_cart		Streptomyces sp. Dva1AA-83	9b2e6b2a895ff4dd9fcabfd2047f161a	7233350
21107222-2515154197.tar.gz	67b2d1e867ef7b237e84050e	2515154197	img_cart		Streptomyces DSM 41855	70de2fe2452f06db38f28c8554bea855	10913934
21107349-2516143114.tar.gz	67b2db3d67ef7b237e84070a	2516143114	img_cart		Streptomyces sp. PsTaAH-124	2d7bd11f618cb683c0cc9f70848895a1	8430121
21107357-2516493006.tar.gz	67b2db5d67ef7b237e84072a	2516493006	img_cart		Streptomyces purpureus KA281, ATCC 21405	ffdf3cdad3147e3be46a5bd211b160f1	7284219
21107724-2518285535.tar.gz	67b2e14467ef7b237e840ce2	2518285535	img_cart		Streptomyces sp. CNB-091	b8d3fe5609cd5ea8d490aa1e16f0f186	7938970
21107798-2518645537.tar.gz	67b2e26667ef7b237e840e0a	2518645537	img_cart		Mycolicibacterium smegmatis MC2 155	55dd67a6a8e58c1c7e71398b93e4d3c2	7046289
21107814-2518645556.tar.gz	67b2e2a267ef7b237e840e4e	2518645556	img_cart		Nocardiopsis alba ATCC BAA-2165	61aed0f0c86108788a4a0f2f21138936	5733391
21107863-2518645610.tar.gz	67b2e36167ef7b237e840f0e	2518645610	img_cart		Streptomyces sulphureus DSM 40104	6995872992196d10e98fc9f7f0ac01c2	6879204
21108271-2519899775.tar.gz	67b2e98867ef7b237e84156e	2519899775	img_cart		Bifidobacterium asteroides PRL2011	c60b8f55c8fb76be2edd60b44e4cd8fa	2176453
21108442-2521172626.tar.gz	67b2ebee67ef7b237e84180e	2521172626	img_cart		Streptomyces sp. 303MFCol5.2	193504ec732eea7564acfedd8d784cef	9268939
21108457-2521172643.tar.gz	67b2ec4167ef7b237e841852	2521172643	img_cart		Streptomyces canus 299MFChir4.1	84dc88f66fec52d3c8c475e7d1ff44d2	10200329
21108772-2522572173.tar.gz	67b2f12467ef7b237e841d4a	2522572173	img_cart		Cutibacterium acnes C1	9afe0a9053265369a709ae53f61a8bf6	2607056
21108784-2522572192.tar.gz	67b2f15867ef7b237e841d7a	2522572192	img_cart		Streptomyces flavidovirens DSM 40150	daf249ffa58516cde9ba9172ca0778dc	6953375
21108820-2523231035.tar.gz	67b2f1f467ef7b237e841e0e	2523231035	img_cart		Gordonia sp. KTR9	7f560de525d24e573f31b4fc7f0be06a	5822112
21109096-2524023198.tar.gz	67b2f6a267ef7b237e84225e	2524023198	img_cart		Corynebacterium halotolerans YIM 70093, DSM 44683	b412a839d0d90b3fee85f57c9a02a9b9	3231794
21109114-2524023215.tar.gz	67b2f6eb67ef7b237e8422a2	2524023215	img_cart		Streptomyces venezuelae Shinobu 719, ATCC 10712	43c960265e567053f387cc3e96ecfd9e	8132770
21109680-2526164719.tar.gz	67b3001967ef7b237e842b7a	2526164719	img_cart		Bifidobacterium bifidum BGN4	e7531ecc08ce1d6203f6f2e5374e1a85	2214204
21110369-2529292687.tar.gz	67b30aa567ef7b237e84363e	2529292687	img_cart		Corynebacterium urealyticum DSM 7111	908a1b13c63284f62463064c678dad85	2353092
21110595-2529292926.tar.gz	67b30dc167ef7b237e8439c2	2529292926	img_cart		Streptomyces tsukubaensis NRRL 18488	64ac66dfb3909f093fa58d184bc87565	7384410
21111125-2531839181.tar.gz	67b3151767ef7b237e8447ef	2531839181	img_cart		Streptomyces zinciresistens K42	11c326b7a01a9cd07960d3529de63d90	7909016
21111474-2531839540.tar.gz	67b31a0e67ef7b237e844d63	2531839540	img_cart		Streptomyces auratus AGR0001	b90c7e1f1ffe092f7a3a9cfa2cc3eee3	7569963
21112089-2534682028.tar.gz	67b322ba67ef7b237e8456fb	2534682028	img_cart		Streptomyces coelicoflavus ZG0656	fba6da0b214d24029a76fa479bbc9f20	8334838
21112694-2537561795.tar.gz	67b32b3e67ef7b237e846073	2537561795	img_cart		Streptomyces ipomoeae 91-03	a38008bee49f05c74cb3f7bc6a06ed53	10040756
21112762-2537561865.tar.gz	67b32c3767ef7b237e846183	2537561865	img_cart		Streptomyces mobaraensis NBRC 13819	53e3f5697b3b5395d5b34ca2687db237	7191243
21112873-2537561976.tar.gz	67b32dc667ef7b237e84633f	2537561976	img_cart		Streptomyces gancidicus BKS 13-15	c7b718743c9c7e9bd51d42e82a5a2f8b	7089996
21113227-2540341106.tar.gz	67b332e867ef7b237e8468c3	2540341106	img_cart		Modestobacter marinus BC501	35470e663889a9e103b0cdbc6342182f	5461717
21113284-2540341184.tar.gz	67b333bc67ef7b237e8469ab	2540341184	img_cart		Saccharothrix espanaensis DSM 44229	c2f670f2104e058f38dee9e79e7860c1	8998096
21113391-2541046998.tar.gz	67b3358567ef7b237e846b57	2541046998	img_cart		Streptomyces sp. HGB0020	3a3c769ca29efb11f2860f73422ecf54	9193506
21113416-2541047023.tar.gz	67b335e367ef7b237e846bbb	2541047023	img_cart		Cutibacterium avidum 44067	b1a3c7aa23501dbecce89892317c0dcf	2578917
21113437-2541047045.tar.gz	67b3362e67ef7b237e846c0f	2541047045	img_cart		Mycobacterium canettii CIPT 140070008	5c9f478ab85ae5cac6d3b0a48441b9be	4439498
21114546-2545824622.tar.gz	67b3461767ef7b237e847d67	2545824622	img_cart		Bifidobacterium thermophilum RBL67	2880cb484a4cf8c783619dca39b064bb	2278801
21114547-2545824624.tar.gz	67b3461b67ef7b237e847d6b	2545824624	img_cart		Ilumatobacter coccineum YM16-304	8b92fb0727f57c2ebb6521a16fc8fecc	4764217
21114692-2545824776.tar.gz	67b3484667ef7b237e847faf	2545824776	img_cart		Streptomyces aurantiacus JA 4570	8308f8a38add339aeacc970b0873a17a	8406291
21114694-2545824777.tar.gz	67b3484967ef7b237e847fb3	2545824777	img_cart		Streptomyces afghaniensis 772	119c577eb0d85676b0ac082655cb0fbf	9350076
21116045-2547132111.tar.gz	67b35bf267ef7b237e8494b7	2547132111	img_cart		Streptomyces sp. TOR3209	5c35b28806fe122b4113d020a4cd891d	7825584
21116056-2547132122.tar.gz	67b35c1b67ef7b237e8494e3	2547132122	img_cart		Streptomyces chartreusis NRRL 12338	4fe8957431f09eba1e58e93093cdb5f3	8692350
21116076-2547132143.tar.gz	67b35c6867ef7b237e849533	2547132143	img_cart		Streptomyces acidiscabies 84-104	ff02e1b6ac9729022b5dbdec50f64127	10664685
21116339-2547132424.tar.gz	67b3603d67ef7b237e84994f	2547132424	img_cart		Nocardia nova SH22a	2958f4e045f778875bbf23df223368ff	8135532
21117179-2551306127.tar.gz	67b36c7a67ef7b237e84a66f	2551306127	img_cart		Streptomyces sp. AA1529	f9c59bfaf6f64776b3e7a5ad8f418869	6998371
21117711-2551306667.tar.gz	67b3740a67ef7b237e84aebd	2551306667	img_cart		Streptomyces bottropensis ATCC 25435	333c1b848d6ce8418f55af68331bd6b2	8616650
21117777-2554235020.tar.gz	67b374fb67ef7b237e84afc5	2554235020	img_cart		Streptomyces sp. FXJ7.023	ac1ae171e36784fe937825933e770786	7926071
21118100-2554235357.tar.gz	67b379a267ef7b237e84b4d1	2554235357	img_cart		Corynebacterium terpenotabidum Y-11 Genome sequencing	1bda2d7f9f0319d75eea0521bfbed5a7	2758633
21118161-2554235426.tar.gz	67b37a8267ef7b237e84b5c1	2554235426	img_cart		Corynebacterium argentoratense DSM 44202	d1565c96b6b410b6bc485120cfc5c121	2079845
21119398-2558860241.tar.gz	67b38d2a67ef7b237e84c91d	2558860241	img_cart		Corynebacterium casei LMG S-19264	d08e09bf8fa8280d06d28f28416c7d04	3191995
21120183-2561511061.tar.gz	67b3993867ef7b237e84d561	2561511061	img_cart		Bifidobacterium breve S27	e7c61062e9c19fff3692267bca3b9bcf	2285194
21120284-2561511175.tar.gz	67b39afa67ef7b237e84d6f1	2561511175	img_cart		Amycolatopsis keratiniphila HCCB10007	cf044b81571219080e70cdd4ce8629e4	8835420
21120294-2561511185.tar.gz	67b39b1f67ef7b237e84d719	2561511185	img_cart		Corynebacterium maris DSM 45190 Genome sequencing	61ddeb56cb1bf087643d3e612000178a	2888116
21120297-2561511188.tar.gz	67b39b2b67ef7b237e84d725	2561511188	img_cart		Streptomyces davaonensis JCM 4913	40e1eb2c7204ae99de2725e8966d7735	9357749
21120308-2561511200.tar.gz	67b39b5767ef7b237e84d751	2561511200	img_cart		Corynebacterium callunae DSM 20147	3bbedd92246e483109dd99c14ca9ca84	3005196
21120626-2563366549.tar.gz	67b39fb967ef7b237e84dbe3	2563366549	img_cart		None	39a55c87ccc69c8f5deea414cc6e55ce	5984226
21122403-2568526584.tar.gz	67b3b9a967ef7b237e84f7a7	2568526584	img_cart		None	515259308ce51396499cb018925fadb1	6406804
21123535-2574179761.tar.gz	67b3cadc67ef7b237e850957	2574179761	img_cart		Streptacidiphilus rugosus AM-16	3e90b74ff24b2bb0b98aa60fcc2826d6	8678265
21123558-2574179785.tar.gz	67b3cb5067ef7b237e8509b3	2574179785	img_cart		Streptacidiphilus albus JL83	a57ec17a4093863fd04e0ecdd9cae8b6	9416812
21123566-2574179793.tar.gz	67b3cb7667ef7b237e8509d3	2574179793	img_cart		Kitasatospora azatica KCTC 9699	bc3c46a20f274d99e61694280161736a	7941560
21123567-2574179794.tar.gz	67b3cb7b67ef7b237e8509d7	2574179794	img_cart		Streptacidiphilus oryzae TH49	757d6773f3001b329ca22e28cda32b29	7533925
21123593-2574179822.tar.gz	67b3cbe567ef7b237e850a3f	2574179822	img_cart		None	38888fe1fa36be8c077a61ba6edde918	3368036
21123619-2574179848.tar.gz	67b3cc4b67ef7b237e850aa7	2574179848	img_cart		None	f4db13b24e6813def70c144d89139b58	7101178
21124688-2576861491.tar.gz	67b3dc5567ef7b237e851b5f	2576861491	img_cart		None	99d03c9cb7bf8d3dfe9e8606f0a7d2ed	7738516
21125167-2579778653.tar.gz	67b3e34767ef7b237e8522d7	2579778653	img_cart		None	2e711a70d8a318510237d869aa31946e	10513575
21126181-2582581028.tar.gz	67b3f31667ef7b237e8532af	2582581028	img_cart		None	bed5e149c475c6f48d6c7ff506de7799	7605799
21126922-2585427945.tar.gz	67b3fe3067ef7b237e853e2f	2585427945	img_cart		None	46a2c60a6f07467c450db0dab58dc1cf	7101143
21130685-2597489897.tar.gz	67b4350867ef7b237e8578f7	2597489897	img_cart		None	2b229d975bc54a1fdfac9ad8dd50e99f	5057913
21130698-2597489910.tar.gz	67b4353567ef7b237e85792b	2597489910	img_cart		None	b2c53433e4b951760947d5caf0091697	6778010
21130702-2597489914.tar.gz	67b4354467ef7b237e85793b	2597489914	img_cart		None	a3ef7e617efd6e1c2bbd5fe704d01a34	2842257
21130817-2597490034.tar.gz	67b436e267ef7b237e857b0f	2597490034	img_cart		None	45aa06402a5b74690fa4b06f75bd2a48	8180775
21130963-2597490183.tar.gz	67b438e767ef7b237e857d4f	2597490183	img_cart		None	08010a724b61bbed64f256993208f54c	7606787
21131926-2602041572.tar.gz	67b447ad67ef7b237e858c5d	2602041572	img_cart		None	0eff0d20f4935827b9d0f643f0db3d3a	8350306
21133234-2606217205.tar.gz	67b459ce67ef7b237e85a10b	2606217205	img_cart		None	0a889bf87f50b6360782fe3a788cc79f	2428902
21133236-2606217206.tar.gz	67b459d167ef7b237e85a10f	2606217206	img_cart		None	642cecb7a95f7d9a42853b2743aeb001	2547771
21134009-2609460250.tar.gz	67b4650767ef7b237e85ad80	2609460250	img_cart		None	022f22755ca9c69bfd3340fe11d7ccaf	8558454
21134207-2615840652.tar.gz	67b4688467ef7b237e85b090	2615840652	img_cart		None	eca905d45b6582d8a5fa69e322c9cde9	2780741
21134234-2615840680.tar.gz	67b468ff67ef7b237e85b100	2615840680	img_cart		None	8adebaca3c2d258c64b5fd16459b7bec	6914516
21137722-2627853927.tar.gz	67b49be867ef7b237e85e756	2627853927	img_cart		None	de228957c50ebe7078f8f1ba878c0145	7738262
21137805-2627853989.tar.gz	67b49cc167ef7b237e85e878	2627853989	img_cart		None	33f1d281adc306af66ef5e941b145989	2534682
21139239-2634166451.tar.gz	67b4b15067ef7b237e85fe94	2634166451	img_cart		None	c93c1a8e52f55cbbd4995eaa76c60829	2012796
21140660-2639762745.tar.gz	67b4c8d267ef7b237e8614c6	2639762745	img_cart		None	ed87e40c4e0c25bd024e6f931b4a2043	9320324
21140915-2639763019.tar.gz	67b4cc5f67ef7b237e8618ca	2639763019	img_cart		None	8fa470fb4cf618d11b5f9c9511d4e21e	2368168
21142158-2645727552.tar.gz	67b4db6e67ef7b237e862a30	2645727552	img_cart		None	d40d8618325135d2d06d0bad306b7765	4102223
21142255-2645727657.tar.gz	67b4dcc567ef7b237e862bb4	2645727657	img_cart		None	e21e6f5a8b73bc8b859e2451ad5f42d0	1849609
21142295-2645727702.tar.gz	67b4dd5767ef7b237e862c58	2645727702	img_cart		None	905545020cc3f970b8f4c37a3a4f088e	4364754
21142714-2645728092.tar.gz	67b4e26167ef7b237e863272	2645728092	img_cart		None	bc7dd56a9b6de580331dd079879e5da6	5946363
21142931-2648501232.tar.gz	67b4e5c167ef7b237e8635d6	2648501232	img_cart		None	135a624f684530a7b66bef29baa64304	6299050
21142936-2648501237.tar.gz	67b4e5d267ef7b237e8635ea	2648501237	img_cart		None	ea4992239ae859770fbd02be5b87b0ae	4434584
21143744-2651869675.tar.gz	67b4f17467ef7b237e864280	2651869675	img_cart		None	4e9e4df0f038e373e7102a741f3d5d78	5850043
21145145-2654587993.tar.gz	67b5010e67ef7b237e865606	2654587993	img_cart		None	5db5b19d04e5b17af30329aaddc0bd21	6360673
21145175-2654588025.tar.gz	67b5017b67ef7b237e865682	2654588025	img_cart		None	7a8bd5a92a24c19be2f3009a5b403a5b	3714621
21150877-2671180344.tar.gz	67b5492b67ef7b237e86a2d8	2671180344	img_cart		None	f66313a5dfc28e7c11da15a849e0ee65	9004585
21151304-2671180625.tar.gz	67b54d5067ef7b237e86a86a	2671180625	img_cart		None	80b99c9f074383f0fbec8b4ecdedfd02	6967189
21151643-2671180946.tar.gz	67b551ba67ef7b237e86ad82	2671180946	img_cart		None	d4d3ad6496e57aa9fbed4cb076988bae	8090298
21152349-2675903497.tar.gz	67b55e2d67ef7b237e86b87c	2675903497	img_cart		None	331cbb291bf22d759fb4ead6e0d5d68e	6903922
21153267-2684622558.tar.gz	67b56c6667ef7b237e86c6d8	2684622558	img_cart		None	b6b78fcd4fb7cf7d9d87de52fea7cf43	1922036
21153714-2684623067.tar.gz	67b5734e67ef7b237e86cdd0	2684623067	img_cart		None	3f5e862f150623cae3238d707bc1d963	5386713
21153849-2684623205.tar.gz	67b5752b67ef7b237e86cfec	2684623205	img_cart		None	95c2409d8763a217a08cdb31ca9f455d	5339716
21153871-2684623226.tar.gz	67b5757567ef7b237e86d040	2684623226	img_cart		None	929b3638e9d7e91281eba614f8c9355f	4934138
21153908-2687453121.tar.gz	67b576ee67ef7b237e86d0d2	2687453121	img_cart		None	19227ed132952fbbb65ef9476c9ec242	4380024
21154024-2687453237.tar.gz	67b5787e67ef7b237e86d29a	2687453237	img_cart		None	810e4831de4977d7d2f80dc8fcbd16a9	4150709
21154069-2687453281.tar.gz	67b5791c67ef7b237e86d34a	2687453281	img_cart		None	0997f8310eaa647c11f534b9f1d054b5	3608880
21154070-2687453286.tar.gz	67b5792e67ef7b237e86d35e	2687453286	img_cart		None	5c671acf60ba873a79420696337637ea	2635665
21154144-2687453361.tar.gz	67b57a2e67ef7b237e86d486	2687453361	img_cart		None	a80db6624bcce5a4a04a3f23e5c23953	1937464
21154178-2687453397.tar.gz	67b57aa367ef7b237e86d50e	2687453397	img_cart		None	100a5e14798d231d514849ab8f6c7aab	5448472
21154217-2687453437.tar.gz	67b57b2b67ef7b237e86d5ae	2687453437	img_cart		None	3554b5a64299dbb8dfcf020f45637a51	2775953
21154266-2687453485.tar.gz	67b57bd067ef7b237e86d66e	2687453485	img_cart		None	9498bc59296d6bd6793a076ec5f79854	2216581
21154290-2687453509.tar.gz	67b57c2367ef7b237e86d6ce	2687453509	img_cart		None	39a76272f85e118f2522f41fd192df03	3508171
21154316-2687453533.tar.gz	67b57c7867ef7b237e86d72e	2687453533	img_cart		None	1150f2d79847a873edc01a705a1922b2	7100579
21154314-2687453534.tar.gz	67b57c7b67ef7b237e86d732	2687453534	img_cart		None	99ed319c0d80187708738bbffdf09468	5023361
21158743-2706794555.tar.gz	67b5c4db67ef7b237e871edd	2706794555	img_cart		None	3d70577455ce3b892791b28dd848f835	8154578
21158744-2706794556.tar.gz	67b5c4de67ef7b237e871ee1	2706794556	img_cart		None	daa327c55a9e30fc816f0960bc0120ce	8471127
21620584-8121694618.tar.gz	67cc6b09d72b2592354fb52c	8121694618	img_cart		None	84486bdd15621fa650157dd93b260f69	8312102
21625319-8121694618.tar.gz	67cc74d3d72b2592354fde46	8121694618	img_cart		None	84486bdd15621fa650157dd93b260f69	8312102
21669300-2711768086.tar.gz	67cf861fd72b259235518f9f	2711768086	img_cart		None	d75e208cf43074fb329183eb4d3c1ac8	9298188
21673763-2718217956.tar.gz	67cfb2b6d72b25923551be39	2718217956	img_cart		None	80dca0736abe5504ec1ecef9b7e34a01	3409232
21674114-2718218192.tar.gz	67cfb5ead72b25923551c1e9	2718218192	img_cart		None	fffb4c418f17f0c110d064695162e41e	4478414
21674221-2718218254.tar.gz	67cfb6bfd72b25923551c300	2718218254	img_cart		None	13d60668ea02e4db502809eb4a97b907	7486151
21674338-2718218326.tar.gz	67cfb7c0d72b25923551c436	2718218326	img_cart		None	c40e82514bbd0afe84657c56af7a287a	6062412
21674469-2718218413.tar.gz	67cfb8ebd72b25923551c595	2718218413	img_cart		None	995cf87aba242b5a173e6618e001056a	4346756
21674522-2718218447.tar.gz	67cfb961d72b25923551c629	2718218447	img_cart		None	dab6fe7eaf3f33289e1f6425a8465628	2436111
21674577-2718218476.tar.gz	67cfb9c8d72b25923551c6b0	2718218476	img_cart		None	7e5c63fb4f3b8d077ff286a153b0481f	4244634
21675789-2721755702.tar.gz	67cfc2d3d72b25923551d2e2	2721755702	img_cart		None	bb27064d1188084b5f895b5bd8884030	4296242
21675794-2721755707.tar.gz	67cfc2e5d72b25923551d2f1	2721755707	img_cart		None	dc42cae58489f0e510fe82951e108a77	1807193
21675972-2721755818.tar.gz	67cfc47fd72b25923551d4cc	2721755818	img_cart		None	65ef8fbc160026e6c5a0a67598228b19	4777584
21677015-2724679233.tar.gz	67cfce50d72b25923551df89	2724679233	img_cart		None	bb31838b6300b35607473f51744baa9e	9619968
21690614-2751185668.tar.gz	67d05556d72b259235527226	2751185668	img_cart		None	dec338d848764b7bbe8d37a632782db5	3006638
21690693-2751185728.tar.gz	67d05628d72b259235527301	2751185728	img_cart		None	9c120bc5f8804dba83a2c5b3c7ccbdc4	4347376
21690707-2751185744.tar.gz	67d0565ed72b25923552732e	2751185744	img_cart		None	b7182a0917d7262d3518cc0c4cc34116	3223275
21690712-2751185749.tar.gz	67d05670d72b25923552733d	2751185749	img_cart		None	ed6b0a2f7e266dda07e8d83dfbbfb588	8863735
21690773-2751185788.tar.gz	67d05707d72b2592355273df	2751185788	img_cart		None	c0e3abedcf2fc8141088739acdf0e3e1	4467134
21690775-2751185790.tar.gz	67d0570ed72b2592355273e5	2751185790	img_cart		None	cf875cf3d45113e02a4ed25d68ba91a6	8200521
21690777-2751185792.tar.gz	67d05715d72b2592355273eb	2751185792	img_cart		None	f414d714aaf49f0239b359fa2e7413c0	5793633
21690838-2751185834.tar.gz	67d057a7d72b259235527490	2751185834	img_cart		None	43ba658fe9719d162dd3e564a331dcbf	2048482
21690845-2751185838.tar.gz	67d057b6d72b25923552749c	2751185838	img_cart		None	0d0f91d244ef6dd4da8bf611150bab99	4305840
21696984-2765235979.tar.gz	67d095d2d72b25923552b1b9	2765235979	img_cart		None	9955df9be996970815816bedb791aa41	6791047
21696994-2765235988.tar.gz	67d095f2d72b25923552b1d4	2765235988	img_cart		None	3e41f0e1ac1657555df3c055141a6706	7491590
21696998-2765235992.tar.gz	67d09600d72b25923552b1e0	2765235992	img_cart		None	0b3eb0d8ad2379b31723150afcd40820	8969679
21696999-2765235993.tar.gz	67d09603d72b25923552b1e3	2765235993	img_cart		None	43be54a5847b4b4d1b422884a0c4b86b	8538008
21697000-2765235994.tar.gz	67d09607d72b25923552b1e6	2765235994	img_cart		None	0e207866b2f4ed39b624621586988d2e	7115096
21697002-2765235996.tar.gz	67d0960ed72b25923552b1ec	2765235996	img_cart		None	1f66c23b6194d47a429c9c1c56cd3c6a	8929015
21697012-2765236006.tar.gz	67d09631d72b25923552b20a	2765236006	img_cart		None	d3e7657961c02c8894cb5c1f4a3080e0	7969875
21697015-2765236009.tar.gz	67d0963cd72b25923552b213	2765236009	img_cart		None	166558d9da5e86d0c26db30d0f077740	9209942
21697016-2765236010.tar.gz	67d0963fd72b25923552b216	2765236010	img_cart		None	2afdb642e5cb3cf4cd7b71535f36811c	9217896
21697017-2765236011.tar.gz	67d09643d72b25923552b219	2765236011	img_cart		None	9e27e46bec86c5dd9e5c1e8801514c14	8223955
21697018-2765236012.tar.gz	67d09646d72b25923552b21c	2765236012	img_cart		None	b50fca2ba9390edadb8266fe4d9475e8	6955627
21697020-2765236014.tar.gz	67d0964dd72b25923552b222	2765236014	img_cart		None	f15f67f3d45597a4160d806bcf77b3bd	8209641
21697029-2765236023.tar.gz	67d0966dd72b25923552b23d	2765236023	img_cart		None	0d4a38fcf34b23e419b012e2621f4f61	7282205
21697058-2765236029.tar.gz	67d09682d72b25923552b27f	2765236029	img_cart		None	5d139f7cd3f7a030ac7aa04bb92acc17	9319482
21697059-2765236030.tar.gz	67d09685d72b25923552b282	2765236030	img_cart		None	cadf19234d41cc2c1ac02aec88240286	7211948
21698410-2767802007.tar.gz	67d09d2fd72b25923552beed	2767802007	img_cart		None	f10986078427eaf904b20b678ee7c3d2	8550063
21698425-2767802021.tar.gz	67d09d60d72b25923552bf17	2767802021	img_cart		None	fb1f65bf28c315e00af8096fce76c6ad	8264752
21698424-2767802022.tar.gz	67d09d64d72b25923552bf1a	2767802022	img_cart		None	300f15bb6ca8e1d60ebbcc5fe0571187	7478417
21698467-2767802042.tar.gz	67d09dabd72b25923552bf86	2767802042	img_cart		None	9d7d47ecd45835db83aa370718412821	11285374
21698479-2767802053.tar.gz	67d09dd2d72b25923552bfa7	2767802053	img_cart		None	751f6e32b3e9fcc65cc90a7089ca414e	7583871
21698480-2767802054.tar.gz	67d09dd6d72b25923552bfaa	2767802054	img_cart		None	247d2fb368f5ccdcf4965b4fdde4e7eb	5637135
21698481-2767802055.tar.gz	67d09dd9d72b25923552bfad	2767802055	img_cart		None	32b57088ca9bb80d1f550b23ddc9ede0	9108897
21698489-2767802063.tar.gz	67d09df5d72b25923552bfc5	2767802063	img_cart		None	6771d88394a81aad82c482e1be178c03	7752834
21698491-2767802065.tar.gz	67d09dfcd72b25923552bfcb	2767802065	img_cart		None	06c02d2366df3606a89406442bf44b0d	8186524
21698510-2767802077.tar.gz	67d09e28d72b25923552bfff	2767802077	img_cart		None	58cb2d13d36686dc3fd79bedc8aaae17	6755029
21698511-2767802078.tar.gz	67d09e2bd72b25923552c002	2767802078	img_cart		None	d26d479e7d2c27e5f4211ac9af9c18ff	7677302
21698543-2767802087.tar.gz	67d09e4bd72b25923552c04d	2767802087	img_cart		None	b99862603dfeaad266026a506bcc50ed	7887474
21698557-2767802093.tar.gz	67d09e61d72b25923552c06f	2767802093	img_cart		None	2c09e5409d2fa2ce7608cb8e667af529	7452362
21698556-2767802094.tar.gz	67d09e65d72b25923552c072	2767802094	img_cart		None	007940f9afbf9f4013b59df6805b0cff	8288948
21698580-2767802112.tar.gz	67d09ea5d72b25923552c0b6	2767802112	img_cart		None	cc5bc399fccd1c9dd1adc9b2787c3dc8	6283786
21698587-2767802119.tar.gz	67d09ebfd72b25923552c0cb	2767802119	img_cart		None	70bb0ca7dd8caf409f201516fe3fbb02	8575253
21700382-2772190708.tar.gz	67d0b090d72b25923552d33b	2772190708	img_cart		None	2daf31da6da07192e8ccd47daef6b6b2	7749475
21700466-2772190771.tar.gz	67d0b16fd72b25923552d425	2772190771	img_cart		None	075c1f0b7a4f1d4eb884de6305890eb7	6900526
21701129-2773857799.tar.gz	67d0b883d72b25923552db17	2773857799	img_cart		None	2684d0354f2c3c93a707a433651ed6fd	4064421
21701234-2773857891.tar.gz	67d0b9bfd72b25923552dc46	2773857891	img_cart		None	6ca37cedf6a8f119bf93a2e16985f4de	2785879
21701286-2773857921.tar.gz	67d0ba21d72b25923552dcca	2773857921	img_cart		None	6b1d30b8ccd9b75f2026ac122801a75a	8663005
21701285-2773857922.tar.gz	67d0ba25d72b25923552dccd	2773857922	img_cart		None	061b57b99adfe3dc0a10a7d14113b745	8973875
21701331-2773857967.tar.gz	67d0bac5d72b25923552dd54	2773857967	img_cart		None	ae55b0ebabb55136827cc4ae06b62028	7266923
21701333-2773857969.tar.gz	67d0baccd72b25923552dd5a	2773857969	img_cart		None	97008e197273ce0771be23fa0ad5c8d1	7621288
21701336-2773857974.tar.gz	67d0badbd72b25923552dd66	2773857974	img_cart		None	57d074d67a37d4ebe98ca5de67309c7f	8641102
21701351-2773857988.tar.gz	67d0bb0cd72b25923552dd90	2773857988	img_cart		None	28e7a5a7032b70a43f788357f89a1d62	7541833
21701703-2775506836.tar.gz	67d0beb9d72b25923552e153	2775506836	img_cart		None	77c0fd1d713600d8ec6dd880679f56ee	3449882
21701707-2775506839.tar.gz	67d0bec4d72b25923552e15c	2775506839	img_cart		None	eaff96229aa20628a336620ed0b25e35	1671832
21701751-2775506860.tar.gz	67d0bf0ed72b25923552e1cb	2775506860	img_cart		None	3b64e6bf7c7cfd178b2706b6508310ee	3182085
21701800-2775506909.tar.gz	67d0bfbad72b25923552e26f	2775506909	img_cart		None	63f548ad50d9f323b690cce405b2724b	4771340
21701907-2775506985.tar.gz	67d0c0c7d72b25923552e383	2775506985	img_cart		None	2077cb611f8959f322cb4f477deaa80e	2716470
21701981-2775507038.tar.gz	67d0c184d72b25923552e463	2775507038	img_cart		None	4e2c7ddcfa9371463c461afaf29de6e6	6375451
21702096-2775507123.tar.gz	67d0c2a8d72b25923552e589	2775507123	img_cart		None	a31c4b68cdee10cf1ea9ad2d3da52f87	8258839
21702098-2775507124.tar.gz	67d0c2abd72b25923552e58c	2775507124	img_cart		None	e575d05dd35d91a38e97004f414f7de5	8359721
21702097-2775507125.tar.gz	67d0c2afd72b25923552e58f	2775507125	img_cart		None	d227983aec4bc89d65abba6481c31eab	7073925
21702100-2775507128.tar.gz	67d0c2bad72b25923552e598	2775507128	img_cart		None	72b1010b1d4e33cdedd27042d31c2677	9015702
21702108-2775507137.tar.gz	67d0c2d3d72b25923552e5ad	2775507137	img_cart		None	31c470a3c9ce2bf03559687bd048e41f	7694285
21702242-2775507227.tar.gz	67d0c413d72b25923552e718	2775507227	img_cart		None	1ef9aca5995144652ce63131014afad9	4961078
21702315-2775507280.tar.gz	67d0c4c4d72b25923552e7db	2775507280	img_cart		None	b7654b67276b20e6e30166ee3ef7cfe8	6087975
21702317-2775507282.tar.gz	67d0c4cbd72b25923552e7e1	2775507282	img_cart		None	65eb42c7d8f238b58a640232e27dbea9	5966208
21709151-2788500459.tar.gz	67d10adfd72b259235532ffa	2788500459	img_cart		None	1df894f1b0177bc48f7a5ded6ab0d2c0	2965297
21710043-2791355250.tar.gz	67d1146cd72b259235533997	2791355250	img_cart		None	8c0e52365db94ada458295f8890c6ed4	2341702
21710094-2791355251.tar.gz	67d11470d72b2592355339fe	2791355251	img_cart		None	ae09eeb3bc15ac21e417d9196c65d2c5	2479665
21714198-2802429283.tar.gz	67d13edfd72b259235536e3f	2802429283	img_cart		None	a18b9e259c696f58bb0128396bbf0012	2265854
21714235-2802429318.tar.gz	67d13f86d72b259235536ea8	2802429318	img_cart		None	e433edff788e32751ed9bfcc847a403c	9257686
21714286-2802429347.tar.gz	67d1400dd72b259235536f2f	2802429347	img_cart		None	f79c21a5f3f5b6ae99021f64cda3dd7b	6406102
21714707-2802429577.tar.gz	67d14460d72b2592355373ad	2802429577	img_cart		None	f0f05f8bd07fbadb21fb45cb4b6d8931	1710231
21714908-2806310498.tar.gz	67d14796d72b2592355375de	2806310498	img_cart		Krasilnikovia cinnamomea DSM 45162	01b4b34b3328b9709319ac928a72c430	7144585
21715293-2806310706.tar.gz	67d14bacd72b2592355379aa	2806310706	img_cart		None	272f97ae86c5cca9eb8325a17e1fc7f3	2548074
21715296-2806310712.tar.gz	67d14bd8d72b2592355379b9	2806310712	img_cart		None	c58dd6f6302ac9fc92a04ea828937519	2901520
21715299-2806310714.tar.gz	67d14be2d72b2592355379bf	2806310714	img_cart		None	24a951d2867b6a3965b9346aaef9d173	6468260
21715307-2806310722.tar.gz	67d14c0fd72b2592355379d7	2806310722	img_cart		None	f52ae931a155a822f7ecfdfe7222ee5d	5687268
21715324-2806310739.tar.gz	67d14c61d72b259235537a0a	2806310739	img_cart		None	e6db8a2fc6d3bb80747a0ef0d127ec2b	8669201
21716665-2808606935.tar.gz	67d15d68d72b25923553885e	2808606935	img_cart		None	95e4fc5643cf9752dbee0f1095d5a134	8011805
21717091-2811994997.tar.gz	67d16222d72b259235538ccf	2811994997	img_cart		None	6fa286304a42c8d5f073db2b65823977	1848813
21717143-2811995052.tar.gz	67d162d9d72b259235538d6b	2811995052	img_cart		None	bccd675d24d9b1dbd7c5960b3847974c	7871553
21717191-2811995077.tar.gz	67d16331d72b259235538de6	2811995077	img_cart		None	5f866c7dade42055e56c04a9a075b47e	7427251
21717532-2811995326.tar.gz	67d16683d72b259235539186	2811995326	img_cart		None	5e2e56c607cbf8351aa10f364f346ca4	7896577
21717858-2814123099.tar.gz	67d169e2d72b259235539504	2814123099	img_cart		None	2075629fad0f950a7c2e66fd775bd94c	7701117
21718036-2814123237.tar.gz	67d16bcbd72b259235539767	2814123237	img_cart		None	d7c2c8257f34f771a6119c4fe414a38c	7450492
21718050-2814123250.tar.gz	67d16bf9d72b2592355397bb	2814123250	img_cart		None	dd8ddc056048554dcb35e5a7ba069d62	5308994
21718748-2816332322.tar.gz	67d173ebd72b25923553a042	2816332322	img_cart		None	8ebc423122ff2fbc62843a27fa5d1144	6966635
21719097-2816332604.tar.gz	67d177e9d72b25923553a41a	2816332604	img_cart		None	0c9409b886a6fe82b8fee9bf7c91fc49	1958849
21719156-2816332640.tar.gz	67d1789ad72b25923553a4b6	2816332640	img_cart		Streptomyces albus J1074 C31-mCherry-1	47281985da896f5692f80a677ef15e80	6325920
21725168-2832888889.tar.gz	67d1bd98d72b25923553e525	2832888889	img_cart		None	5c0c19368225c39ad739b964d38b57e9	3304609
21725236-2833065481.tar.gz	67d1be78d72b25923553e5ee	2833065481	img_cart		None	a35d1cbcb4cfc6c3ff35a1ba87d66670	4390276
21727086-2836808371.tar.gz	67d1d4add72b25923553fa1b	2836808371	img_cart		None	29ada8182c43b2385e31ac0592072c9f	3607055
21727202-2836896545.tar.gz	67d1d56bd72b25923553fb39	2836896545	img_cart		None	263b9ed5cb60f9764e419c2ddcb839b7	3429463
21727216-2836947475.tar.gz	67d1d59ed72b25923553fb63	2836947475	img_cart		None	c5b458d85d3f78b5516d4e2d1f821644	3659369
21727224-2836973655.tar.gz	67d1d5bcd72b25923553fb7b	2836973655	img_cart		None	1793de46011fd8a4473fb4f7669020ac	3700228
21727287-2837160246.tar.gz	67d1d6afd72b25923553fc40	2837160246	img_cart		None	aa4bff3e905af8909583f1937d1f2cfb	1816023
21727304-2837204985.tar.gz	67d1d6d5d72b25923553fc5e	2837204985	img_cart		None	f6ab54a9c323ed135685e8b72a763944	3074300
21728048-2839879690.tar.gz	67d1e071d72b2592355404bc	2839879690	img_cart		None	4a0966a0fe95ab8f881939dc7976f14e	6180785
21728054-2839909645.tar.gz	67d1e08bd72b2592355404d1	2839909645	img_cart		None	4cc2ef9ee4699bf906f9d32a6ad94fbc	2879297
21728534-2841168549.tar.gz	67d1e576d72b259235540a11	2841168549	img_cart		None	f2b50b8be1697b9da818740e8695a4cd	3645933
21728610-2841404167.tar.gz	67d1e676d72b259235540ae0	2841404167	img_cart		None	3b5e929f5c6d1b386711be654f262586	3559143
21728611-2841408144.tar.gz	67d1e679d72b259235540ae3	2841408144	img_cart		None	ba68ab745450d6134a2086fe053fd17a	3982265
21728656-2841587249.tar.gz	67d1e720d72b259235540b67	2841587249	img_cart		None	db6704ec418d139fcae462c8f3e3e223	5943304
21729556-2843625778.tar.gz	67d1f40fd72b2592355414b3	2843625778	img_cart		None	e5c626d20b31fba81d51a1d6fb653a90	3061745
21729669-2843998238.tar.gz	67d1f5c9d72b2592355415fd	2843998238	img_cart		None	87d0e88fde46e6d7f9361ec1ad9ba80f	4568952
21729682-2844030156.tar.gz	67d1f5e3d72b25923554161e	2844030156	img_cart		None	e34ee365e39c5424505b89f6e442f797	7250027
21731167-2846849301.tar.gz	67d2032bd72b25923554257b	2846849301	img_cart		None	9a5504d3347a50462b39e3668650c06e	2479778
21731336-2847296012.tar.gz	67d20626d72b25923554275e	2847296012	img_cart		None	13e82485405baf1b18ea5ef8efe407a0	3077438
21731339-2847305884.tar.gz	67d20632d72b259235542767	2847305884	img_cart		None	e3b60d3803aab54c0a19bbc3db29f788	3835174
21731849-2847956520.tar.gz	67d20a05d72b259235542c69	2847956520	img_cart		None	dcb47de303a1f73f7ffe97629ce63c22	3321986
21731872-2847995701.tar.gz	67d20a46d72b259235542ca8	2847995701	img_cart		None	d85f9b9a8cdcded2421565ed954f98e9	6013846
21731982-2848344536.tar.gz	67d20be1d72b259235542dec	2848344536	img_cart		None	ff795f75893e8f16da034c35aeb51200	3182017
21731985-2848356102.tar.gz	67d20beed72b259235542df5	2848356102	img_cart		None	28c5dd858328a99a63ccf88f5360ada6	3746545
21732495-2848957088.tar.gz	67d20e86d72b2592355432a0	2848957088	img_cart		None	58cc1a2aa04082cb342c6c02c82b2f08	3621050
