# Supplementary material for: The accessory protein CvnF8 modulates histidine kinase activity in an actinobacterial G protein system in Streptomyces coelicolor
Source: mBio. 2026 May 27;17(7):e00774-26. doi: 10.1128/mbio.00774-26 (PMC13343842; doi:10.1128/mbio.00774-26)
Supplement: Data File S3 — Tree file for species tree. [file mbio.00774-26-s0003.txt]

(((2545824624_genes_2546182508:1.23164,2839879690_genes_2839880549:1.05169):0.533776,((((644736339_genes_644955598:1.06681,(((2574179761_genes_2574391516:0.281381,(2675903135_genes_2676786111:0.144616,(2706794556_genes_2707395747:0.0637443,(2671180344_genes_2672389635:0.0752618,2671180946_genes_2674858978:0.0722611):0.0287861):0.267944):0.138849):0.4445,(2574179785_genes_2574492152:0.430015,(2706794555_genes_2707393444:0.0850232,2751185749_genes_2753135556:0.0629244):0.219971):0.169793):0.202744,((646564576_genes_646652026:0.29391,(2537561795_genes_2538658192:0.268904,((2724679233_genes_2725954251:0.11934,(2579778653_genes_2580420863:0.0526973,8078659781_genes_8078662763:0.0281837):0.106205):0.111542,((2862963355_genes_2862965428:0.13478,(2531839540_genes_2533914242:0.0837759,(2811995052_genes_2812965701:0.0340676,2872861354_genes_2872862568:0.038439):0.0939205):0.0384526):0.104177,646862346_genes_646973412:0.221559):0.0285124):0.0802664):0.0707859):0.270167,((2802429318_genes_2804960477:0.204302,8048984021_genes_8048993691:0.194038):0.443129,(651324106_genes_651526767:0.264103,(637000304_genes_637205280:0.218315,((((2867064541_genes_2867069858:0.3457,((2521172626_genes_2521675877:0.2077,(2547132143_genes_2547554861:0.253784,8113637067_genes_8113637235:0.127298):0.0435999):0.140657,(2767802007_genes_2767842612:0.143214,2984135543_genes_2984141007:0.15549):0.203636):0.029484):0.050658,((((2806310739_genes_2807417150:0.149162,2875376741_genes_2875378816:0.182241):0.050911,(2767802042_genes_2768113484:0.136648,(2775507128_genes_2777475214:0.0569151,(2521172643_genes_2521773065:0.0365722,648861017_genes_648874388:0.0180171):0.0116688):0.161301):0.119408):0.0706926,(2860658192_genes_2860665510:0.206147,(2531839181_genes_2532539406:0.247407,2765236010_genes_2766432784:0.111596):0.230053):0.0510205):0.048993,2561511188_genes_2562406377:0.253094):0.0402171):0.0273666,2541046998_genes_2541393921:0.297051):0.0190564,(2515154101_genes_2515567268:0.144097,2516143114_genes_2516426714:0.142235):0.0906771):0.0438955):0.0524158):0.172814):0.0677675):0.122112):0.185113):0.268574,((((2856923825_genes_2856925653:0.282137,650716103_genes_650819925:0.428825):0.238087,(((2993804794_genes_2993810501:0.0905649,2993817682_genes_2993827965:0.127092):0.449213,8065677017_genes_8065680072:0.657991):0.104271,2993795240_genes_2993796028:0.707034):0.086539):0.0601624,((2923602881_genes_2923603560:0,8062113892_genes_8062115622:0):0.327376,(2806310498_genes_2806556143:0.359742,(8078022820_genes_8078023250:0.225759,(2511231151_genes_2511809334:0.185186,2513237176_genes_2514085239:0.205885):0.209193):0.0649495):0.11184):0.371538):0.393732,(644736339_genes_644956525:1.10244,((2993795240_genes_2993800900:0.412597,(2993804794_genes_2993804880:0.14093,2993817682_genes_2993822506:0.15903):0.328228):0.616337,((2999971064_genes_2999977255:0.147506,((2999222273_genes_2999222779:0,8063008864_genes_8063009381:0):0.318219,8063003356_genes_8063007927:0.174895):0.0720528):0.649486,(2687453533_genes_2689168949:0.38147,(2511231181_genes_2511923635:0.366744,2561511175_genes_2562352758:0.311939):0.206635):0.456785):0.154369):0.193751):0.0914169):0.142159):0.3978,(640753031_genes_640827513:1.12115,(((2872861354_genes_2872862233:0.146793,(2561511188_genes_2562409177:0.180894,2806310739_genes_2807421027:0.0938085):0.0805683):0.532539,(2873250297_genes_2873255436:0.360376,((2639762745_genes_2640559328:0.0895401,2873048452_genes_2873052241:0.0642839):0.109012,(2765236010_genes_2766426869:0.171167,2767802042_genes_2768111068:0.158235):0.0824621):0.203751):0.285992):0.420756,((2993795240_genes_2993795437:0.807864,(((2999222273_genes_2999227349:0,8063008864_genes_8063013581:0):0.342949,8065677017_genes_8065681881:0.708337):0.112189,((2806310498_genes_2806559617:0.336397,(2511231151_genes_2511803246:0.449878,2513237176_genes_2514080607:0.341071):0.431033):0.0996612,641228504_genes_641272659:0.436933):0.138545):0.188958):0.134643,(((2574179794_genes_2574542303:0.452938,(2574179785_genes_2574489067:0.219654,2751185749_genes_2753133601:0.243742):0.109351):0.227125,((2515154105_genes_2515599259:0.232835,2860658192_genes_2860660549:0.206664):0.205414,(2767802077_genes_2768378052:0.206515,(2531839540_genes_2533920232:0.214138,2872990154_genes_2872992474:0.203291):0.0704987):0.216757):0.224436):0.486793,(2814123099_genes_2814814420:0.445675,(2888112856_genes_2888116240:0.397332,3003710560_genes_3003713130:0.326778):0.274086):0.301085):0.0597496):0.186527):0.423111):0.153673):0.0637559,(((8046350045_genes_8046352131:0.623286,8068562535_genes_8068570124:1.9138):0.717031,((2534682028_genes_2536364523:0.949003,2773857891_genes_2774748818:0.217646):0.769911,((646564520_genes_646796060:0.32076,8003044317_genes_8003045261:0.341388):0.405932,(((2848356102_genes_2848359026:0.305405,646311968_genes_646441575:0.21654):0.261757,((2894480741_genes_2894482676:0.139376,8075876690_genes_8075876699:0.170224):0.168801,8046802722_genes_8046804438:0.601873):0.102562):0.184555,(640753031_genes_640823952:1.01995,646564565_genes_646607540:0.415028):0.253167):0.119573):0.189881):0.166507):0.323547,2989061352_genes_2989063357:1.2814):0.119849):0.0394391):0.0404993,(((2839879690_genes_2839881072:1.00961,2839879690_genes_2839885168:2.94668):0.0516684,(((((2518645556_genes_2518830728:2.46853,(((2515154142_genes_2515785397:0.691616,(((((2872929267_genes_2872929582:0.419929,(646862346_genes_646971087:0.175225,(2724679233_genes_2725960804:0.0946837,(2872845226_genes_2872846728:0.0384166,(2579778653_genes_2580426869:0.0126161,8078659781_genes_8078667787:0.0227266):0.0286435):0.0360533):0.102711):0.333049):0.0491898,((((2767802063_genes_2768272339:0.0426169,2767802065_genes_2768291813:0.04334):0.0928505,(2765236006_genes_2766400971:0.0523879,2765236011_genes_2766441418:0.0885322):0.0563092):0.250183,((2775507124_genes_2777437497:0.0541951,((2609460250_genes_2612157912:0,2765235992_genes_2766290545:0,2765236009_genes_2766421579:0):0.00227773,(2765235993_genes_2766294326:0,8033859663_genes_8033860716:0):0.00511063):0.0806034):0.173234,(2767802077_genes_2768374788:0.374215,((2811995052_genes_2812971523:0.0438667,(2811995052_genes_2812971521:0.046522,2872861354_genes_2872862973:0.0187675):0.00351116):0.252946,((2872907300_genes_2872908518:0.0972922,(2862963355_genes_2862964423:0.108851,2531839540_genes_2533919637:0.14266):0.0538836):0.0756531,(2627853927_genes_2629526498:0.106074,2872990154_genes_2872991930:0.185673):0.0913883):0.0441446):0.0372156):0.0291234):0.0892111):0.117627,(2765236014_genes_2766460892:0.241342,(2765236012_genes_2766443236:0.28442,2537561865_genes_2538968524:0.378292):0.0897861):0.120034):0.0290921):0.0531634,((2767802112_genes_2768643818:0.754111,2767802054_genes_2768205688:0.405303):0.11262,((2551306127_genes_2551893166:0.164083,8046394154_genes_8046395012:0.150582):0.209276,(2518645610_genes_2519023570:0.254669,2877698364_genes_2877703189:0.294182):0.0355816):0.183614):0.058408):0.0329196,(((2862374732_genes_2862380961:0.159099,(2767802094_genes_2768510430:0.0785674,((2574179848_genes_2574747962:0.0493389,(2775507125_genes_2777452057:0.0160353,8033877553_genes_8033884655:0.0340321):0.0140861):0.146157,8110443421_genes_8110445020:0.10956):0.0326212):0.0417968):0.305391,(2522572192_genes_2523210999:0.235788,(((8117181539_genes_8117183352:0.409159,2602041572_genes_2602240330:0.217594):0.0709982,(2516493006_genes_2516516197:0.188155,(2916801548_genes_2916805297:0.38559,(2772190771_genes_2772948919:0.100543,(2811995077_genes_2813076552:0.0663648,(2524023215_genes_2524491123:0.0398351,2767802119_genes_2768700527:0.0478523):0.0293866):0.0373639):0.168414):0.0654453):0.0576738):0.0249092,(((((2772190708_genes_2772619380:0.0322055,(2767802093_genes_2768499855:0.00563816,(2802429347_genes_2805121715:5e-09,(2765236030_genes_2766579054:0.00171023,2802429347_genes_2805121714:5e-09):7.4e-08):3.2463e-05):0.0554592):0.0398125,(2515154165_genes_2515897361:0.0388299,(2765236023_genes_2766525665:0,2773857967_genes_2775018895:0):0.074353):0.0831097):0.0442523,(3006413848_genes_3006420327:0.115252,((((2518285535_genes_2518395979:0.0356183,641522653_genes_641700510:0.0441144):0.0298497,((2775507137_genes_2777540894:0.0260387,(2597490183_genes_2598645725:0.00374558,((2767802087_genes_2768453697:0.0117346,645058827_genes_645227076:0.0116091):0.0116014,2872935496_genes_2872936521:0.0081918):0.00447224):0.0394975):0.0125189,2811995326_genes_2813883137:0.0293229):0.00489564):0.0135258,((2765235988_genes_2766257059:0,2767802022_genes_2767965042:0,2806310714_genes_2807313756:0):5e-09,(2767802053_genes_2768201643:5e-09,(2767802053_genes_2768201644:5e-09,2773857988_genes_2775124795:7.3e-08):0.00684591):5e-09):0.12268):0.0444262,(2767802078_genes_2768386660:0.0281518,(2767802021_genes_2767957700:0.010464,8121694618_genes_8121695514:0.00497168):0.0269694):0.0799795):0.113314):0.0201812):0.0508399,(2515154149_genes_2515826539:0.152517,8112935820_genes_8112943161:0.0941743):0.0389233):0.194865,((8113078599_genes_8113079237:0.308681,(2529292926_genes_2530559136:0.0763086,2908259812_genes_2908260597:0.0679181):0.329311):0.117412,2873250297_genes_2873251616:0.169378):0.0605025):0.0392382):0.0398751):0.0780957):0.0806031,((((651324106_genes_651525489:0.335437,((((8113637067_genes_8113640659:0.164587,(2521172626_genes_2521679610:0.109565,2547132143_genes_2547561050:0.207614):0.039016):0.0981591,((2802429318_genes_2804960301:0.235598,((2537561795_genes_2538655336:0.0790405,(2551306667_genes_2553978030:0.0213905,646564576_genes_646658992:0.0185854):0.0848448):0.202076,(8048984021_genes_8048984356:0.108761,(637000304_genes_637210136:0.104433,2867064541_genes_2867065846:0.224135):0.0485203):0.0383378):0.0212324):0.102234,((2515154101_genes_2515569102:0.186768,2516143114_genes_2516428727:0.187431):0.0888303,(((2541046998_genes_2541396076:0.162089,2561511188_genes_2562411349:0.141299):0.0295306,((2773857974_genes_2775049518:0.0642344,(645058855_genes_645409120:0.0975417,(2545824777_genes_2546775057:0.0167549,2547132122_genes_2547474547:0.0144449):0.0301758):0.0131704):0.0620017,(8120180782_genes_8120182387:0.102064,(645058728_genes_645421730:0.111708,(2537561976_genes_2539356099:0.0391934,(2515154106_genes_2515606270:0.0249887,8113546338_genes_8113551350:0.0403096):0.0197993):0.115801):0.0348441):0.089117):0.0329627):0.0307681,(2582581028_genes_2584334622:0.198098,((((((2554235020_genes_2554329536:0.0141699,8057229375_genes_8057235737:0.0118802):0.120759,(2534682028_genes_2536369629:0.0361666,((2808606935_genes_2811623523:5e-09,637000305_genes_637265626:0.00132012):0.0120549,2597490034_genes_2598193916:0.0503937):0.0465794):0.0357922):0.0222611,2873144488_genes_2873145543:0.086813):0.0463396,2873077840_genes_2873079186:0.0723624):0.0176636,2547132111_genes_2547406416:0.104159):0.0403261,8112957189_genes_8112960371:0.115303):0.0863523):0.0477087):0.0300707):0.0247495):0.0271655):0.0271437,((2531839181_genes_2532536935:0.169883,2765236010_genes_2766431985:0.07956):0.0979654,(2860658192_genes_2860660124:0.166167,((2806310739_genes_2807421988:0.122499,2875376741_genes_2875378478:0.109298):0.0146065,(2767802042_genes_2768117253:0.0951274,(2775507128_genes_2777475399:0.0230588,(2521172643_genes_2521768094:0.0186938,648861017_genes_648869412:0.0952825):0.0104179):0.116284):0.0473593):0.0153833):0.0305968):0.0470676):0.030402,((8110553263_genes_8110559751:0.224017,((2767802007_genes_2767845618:0.104888,2773857969_genes_2775032294:0.125527):0.0347653,(((2873048452_genes_2873055046:0.099135,2872807650_genes_2872814975:0.0908636):0.0200522,(2639762745_genes_2640564897:0.0871498,2775507123_genes_2777433705:0.0769282):0.00777395):0.0571746,2984135543_genes_2984136312:0.228377):0.0117331):0.0360231):0.0464678,(2515154148_genes_2515821440:0.252081,(2857083903_genes_2857084683:0.0126688,8113238381_genes_8113242589:0.0283265):0.207826):0.155812):0.0504036):0.0413972):0.102731,((2765235996_genes_2766317095:0.0868032,(2545824776_genes_2546766708:0.0667425,(2765236029_genes_2766571467:0,2767802055_genes_2768211845:0):0.084193):0.0258292):0.283928,(2515154105_genes_2515595212:0.185951,8072730050_genes_8072732126:0.158484):0.154392):0.0463796):0.0598574,(8033827497_genes_8033828544:0.00737102,(2597489910_genes_2597942901:0.0304803,(2765235979_genes_2766188920:0.00715767,2816332640_genes_2818859795:0.00171945):0.000554452):0.00814765):0.332795):0.0387351,(647533234_genes_648010600:0.0541512,(649990018_genes_650126753:0.0104313,651285011_genes_651290940:0.00626387):0.0475035):0.54353):0.0905274):0.104347):0.0905946,2872914712_genes_2872915417:0.512559):0.143863):0.228426,(((((2767802063_genes_2768273655:0.108367,2767802065_genes_2768287795:0.12477):0.118289,(2765236006_genes_2766396308:0.208908,2765236011_genes_2766438362:0.353326):0.0563937):0.624147,((((2767802094_genes_2768506715:0.119308,2862374732_genes_2862381217:0.257582):0.0587315,(8033877553_genes_8033878631:0.0472779,(2775507125_genes_2777447460:0.0456505,2574179848_genes_2574745921:0.150965):0.0132086):0.108052):0.0355301,8110443421_genes_8110444660:0.120136):0.31735,((((((2541046998_genes_2541395739:0.336362,((2767802007_genes_2767843456:0.130912,((2872807650_genes_2872815373:0.07634,2873048452_genes_2873055277:0.0890041):0.0221209,((2639762745_genes_2640564635:0.0367428,2775507123_genes_2777428436:0.0641908):0.0521515,2639762745_genes_2640564634:0.0887709):0.0134797):0.0579721):0.0708837,(2515154148_genes_2515818897:0.170663,(2857083903_genes_2857084423:0.048208,8113238381_genes_8113240130:0.0590196):0.130651):0.0953661):0.110668):0.0367837,(((2521172626_genes_2521676440:0.116925,(2547132143_genes_2547556992:0.17899,8113637067_genes_8113639407:0.214188):0.0553581):0.0705526,((2561511188_genes_2562411628:0.148141,2765236010_genes_2766431710:0.118006):0.0306557,(2860658192_genes_2860659844:0.139121,(2806310739_genes_2807418388:0.11138,(2875376741_genes_2875378146:0.13769,(2767802042_genes_2768113908:0.0891768,(2775507128_genes_2777476093:0.0421873,(2521172643_genes_2521769184:0.01057,(2775507128_genes_2777476122:0.0347626,648861017_genes_648869111:0.00845546):0.00638205):0.0169434):0.108613):0.0453292):0.0164321):0.0317656):0.0276486):0.0142857):0.0163508,((2775507128_genes_2777473690:0.20906,(8112957189_genes_8112960975:0.107291,(((637000305_genes_637265381:0.00894443,(2597490034_genes_2598194166:0.00313265,2808606935_genes_2811622154:0.00312163):0.00513636):0.14207,(2547132111_genes_2547409027:0.18611,2873077840_genes_2873078971:0.114545):0.0425051):0.0370703,2873144488_genes_2873145331:0.179629):0.0651468):0.0322744):0.0774661,((645058855_genes_645408898:0.0859462,(2773857974_genes_2775046862:0.102572,(2545824777_genes_2546769863:0.0431211,2547132122_genes_2547471943:0.0229256):0.0453295):0.0171023):0.046125,(8113546338_genes_8113547597:0.0467045,(2515154106_genes_2515601143:0.0497796,2537561976_genes_2539354761:0.0934069):0.0287979):0.317721):0.0472184):0.0510572):0.0130201):0.0400595,((637000304_genes_637204680:0.146679,8048984021_genes_8048993482:0.12925):0.0368076,(2802429318_genes_2804957377:0.321943,(2537561795_genes_2538656704:0.121706,(2551306667_genes_2553972932:0.0748788,646564576_genes_646659361:0.108212):0.11194):0.0960262):0.046537):0.0198405):0.0981183,(2515154105_genes_2515594646:0.237534,8072730050_genes_8072731956:0.219307):0.134128):0.0404978,(2545824776_genes_2546764583:0.100929,(2765236029_genes_2766570736:0,2767802055_genes_2768210738:0):0.135856):0.204723):0.13497,((2516493006_genes_2516521857:0.261153,(2772190771_genes_2772947955:0.247637,(2811995077_genes_2813075780:0.104766,(2524023215_genes_2524497483:0.0935787,2767802119_genes_2768694906:0.0869391):0.0223363):0.0812307):0.191862):0.0633462,((8112935820_genes_8112942935:0.305429,(2765236030_genes_2766581858:5e-09,(2802429347_genes_2805124358:5e-09,2767802093_genes_2768501700:5e-09):0.00480174):0.403617):0.137962,2873250297_genes_2873257704:0.253675):0.0337065):0.0723659):0.073672):0.146137):0.160679,(((2576861491_genes_2578532901:0.156089,(2511231086_genes_2511601125:0.0952266,2751185790_genes_2753314506:0.0748543):0.114661):0.146439,(2711768086_genes_2712190470:0.231782,2765235994_genes_2766300680:0.400604):0.0588617):0.227234,(((((2706794555_genes_2707388475:0.156694,2751185749_genes_2753136577:0.131927):0.358362,(2574179761_genes_2574396996:0.205912,(2675903135_genes_2676791276:0.145589,(2671180344_genes_2672392374:0.0843505,(2671180946_genes_2674859748:0.056659,2706794556_genes_2707401835:0.0771252):0.0466701):0.137488):0.0594842):0.211634):0.0476245,2574179785_genes_2574495275:0.772519):0.0553424,2574179794_genes_2574544216:0.752266):0.0529964,(2889597736_genes_2889601088:0.717827,((2862963355_genes_2862965363:0.220167,(2811995052_genes_2812971163:0.157063,(2811995052_genes_2812971162:0.0510446,2872861354_genes_2872868590:0.0288949):0.0261368):0.19903):0.314071,((2547132143_genes_2547556507:0.254701,(2767802042_genes_2768113550:0.151567,2860658192_genes_2860662514:0.184394):0.0844199):0.566253,(2574179794_genes_2574544799:0.565002,8072730050_genes_8072737584:0.423813):0.300438):0.106896):0.043939):0.230878):0.0667949):0.0885452):0.273905,((2873250297_genes_2873251679:0.232286,(((2545824776_genes_2546768535:0.929211,8120180782_genes_8120182442:5e-09):0.273064,((8110553263_genes_8110559689:0.267858,(2984135543_genes_2984136359:0.140947,((2872807650_genes_2872814914:0.122127,(2639762745_genes_2640564966:0.0947631,2775507123_genes_2777435338:0.067884):0.0306436):0.031069,2873048452_genes_2873054986:0.0966878):0.0660409):0.0447683):0.0370342,(2515154148_genes_2515821497:0.235918,(2857083903_genes_2857084743:0.0714447,8113238381_genes_8113242650:0.0685605):0.183439):0.0899471):0.0675252):0.0309018,(637000304_genes_637210067:0.172056,(2802429318_genes_2804960362:0.22106,8048984021_genes_8048984419:0.123695):0.0520256):0.0749977):0.131143):0.648221,(2872914712_genes_2872915551:0.971511,((2574179793_genes_2574532294:0.256218,((2711768086_genes_2712188179:0.288129,(2576861491_genes_2578532957:0.240607,(2511231086_genes_2511601165:0.052152,2751185790_genes_2753313986:0.0667855):0.114139):0.126091):0.153454,(2765235994_genes_2766300733:0.162118,8105129612_genes_8105133033:0.100683):0.14505):0.0505929):0.459501,(2574179794_genes_2574540168:0.623673,((2574179761_genes_2574394271:0.251898,(2675903135_genes_2676791100:0.125654,(2706794556_genes_2707397680:0.0127991,(2671180344_genes_2672386811:0.0248202,2671180946_genes_2674856170:0.0298921):0.016343):0.127368):0.11025):0.306514,(2574179785_genes_2574489712:0.436552,(2706794555_genes_2707387913:0.0963913,2751185749_genes_2753130974:0.0903543):0.246819):0.08138):0.145027):0.140162):0.216732):0.0993217):0.0771779):0.124504):0.170404,(((2515154016_genes_2515236263:1.11291,(((2999222273_genes_2999225559:0,8063008864_genes_8063010536:0):0.580976,2870638204_genes_2870641126:0.784314):0.0691647,((((2884693830_genes_2884701040:0.491996,646564581_genes_646811832:0.405904):0.157636,646311958_genes_646454710:0.596494):0.104662,((2856830813_genes_2856834121:0.41741,8068562535_genes_8068567402:0.469982):0.110539,646311963_genes_646421492:0.797184):0.0774812):0.114438,(((2993795240_genes_2993795644:0.505669,641228504_genes_641270802:0.556786):0.0589482,(2856923825_genes_2856927181:0.311344,650716103_genes_650818616:0.396827):0.188461):0.041613,(2993804794_genes_2993807391:0.196425,2993817682_genes_2993820721:0.250463):0.360765):0.135388):0.0997869):0.0626747):0.21333,(((8068562535_genes_8068568734:0.836997,((646311963_genes_646420497:0.605167,8068562535_genes_8068563469:0.657637):0.396874,(8068562535_genes_8068568291:0.500586,(2856830813_genes_2856834627:0.341647,646311963_genes_646421024:0.319029):0.336621):0.137602):0.1971):0.181807,(((646311958_genes_646460041:0.926918,(646564581_genes_646808728:0.553576,(646311958_genes_646559564:0.324885,(2884693830_genes_2884694105:0.242859,8068075039_genes_8068075282:0.245251):0.328946):0.154182):0.206169):0.171433,((646564581_genes_646811518:0.510211,(2884693830_genes_2884702257:0.150445,8068075039_genes_8068081896:0.175665):0.497601):0.349263,(646311958_genes_646451940:0.589681,(2884693830_genes_2884694100:0.217374,8068075039_genes_8068075277:0.140043):0.584091):0.392833):0.112756):0.0498305,(((2884693830_genes_2884694157:0.238594,8068075039_genes_8068075327:0.318224):0.637987,(2884693830_genes_2884701943:0.155372,8068075039_genes_8068077539:0.23267):0.953196):0.187703,(646311958_genes_646452201:0.780305,646564581_genes_646808876:0.787706):0.283815):0.0912147):0.0987382):0.204729,(8068562535_genes_8068565064:0.756215,(8068562535_genes_8068564229:0.865493,(8068562535_genes_8068568738:0.583336,(2856830813_genes_2856834264:0.362768,646311963_genes_646421356:0.399944):0.432219):0.188813):0.200006):0.0904157):0.0722726):0.0533376,((((8078022820_genes_8078029154:1.30515,(2999971064_genes_2999975100:0.180715,8063003356_genes_8063005376:0.223916):0.908817):0.0726997,((((2856923825_genes_2856927978:0.334983,((640427140_genes_640475854:0.167228,641228504_genes_641273405:0.161058):0.265001,650716103_genes_650819308:0.346565):0.0582787):0.377157,((2923602881_genes_2923605212:0,8062113892_genes_8062119172:0):0.418138,(8078022820_genes_8078029448:0.225725,(2806310498_genes_2806557893:0.253924,(2511231151_genes_2511802349:0.312454,2513237176_genes_2514078347:0.253347):0.349421):0.0567146):0.23591):0.118827):0.125403,((2515154016_genes_2515232979:0.722316,2870638204_genes_2870644164:0.629302):0.427708,(2993795240_genes_2993804099:0.591773,8065677017_genes_8065686665:0.641169):0.0704835):0.0989747):0.0461017,((2993804794_genes_2993813066:0.246791,2993817682_genes_2993823744:0.236119):0.644919,(2515154016_genes_2515228943:1.05597,2870638204_genes_2870644656:0.703857):0.219947):0.119595):0.0810202):0.130307,(2999222273_genes_2999225556:0,8063008864_genes_8063010539:0):1.07528):0.0501077,2574179785_genes_2574492531:1.39256):0.0202893):0.0549371):0.0655685):0.0425456,(((2518645556_genes_2518833875:0.581093,646564557_genes_646838282:0.360717):0.533041,(2999894975_genes_2999895282:0.803407,637000319_genes_637685130:0.684317):0.143417):0.516121,(((((((637000319_genes_637685746:0.771449,(2999894975_genes_2999900333:0.835106,(2518645556_genes_2518829255:0.411566,646564557_genes_646839130:0.286014):0.34848):0.107456):0.261073,(637000319_genes_637685741:1.10704,(2518645556_genes_2518829249:0.32605,646564557_genes_646839124:0.355125):0.665187):0.314058):0.229843,(2999894975_genes_2999897412:1.14442,(637000319_genes_637686160:0.543769,(2518645556_genes_2518832388:0.2508,646564557_genes_646836370:0.214274):0.383304):0.511105):0.269818):0.158448,(((2687453533_genes_2689166813:1.12995,(644736404_genes_644974326:0.578658,(2511231181_genes_2511922363:0.384306,2561511175_genes_2562351975:0.272011):0.358604):0.251525):0.0984524,((2547132424_genes_2548695131:0.807164,2547132424_genes_2548697536:0.647745):0.616565,(2615840680_genes_2616484703:0.771633,((2547132424_genes_2548698722:0.635575,637000198_genes_637573509:0.495996):0.286778,((2511231172_genes_2511880701:0.446552,(3003710560_genes_3003714908:0.279521,637000198_genes_637575234:0.421956):0.0987339):0.120585,(2547132424_genes_2548696211:0.482119,(2814123099_genes_2814812381:0.346451,2814123099_genes_2814812385:0.173493):0.492283):0.100791):0.232158):0.342587):0.0859872):0.0655066):0.366219,((8078022820_genes_8078027520:0.457832,(2993795240_genes_2993796166:0.56625,((2999222273_genes_2999224467:0,8063008864_genes_8063013228:0):0.355307,(2515154016_genes_2515229483:0.297679,2513237176_genes_2514079597:0.464617):0.089515):0.0805699):0.158451):0.774606,((2511231181_genes_2511921030:0.490722,644736404_genes_644977758:0.491446):0.315308,(640069329_genes_640172691:0.605664,(2687453533_genes_2689166348:0.686009,(2891418749_genes_2891426783:0.381529,(2540341184_genes_2540857953:0.137718,2814123237_genes_2815268134:0.347785):0.153807):0.192462):0.0915172):0.329943):0.133772):0.136901):0.207627):0.130454,(2765235994_genes_2766302196:0.206537,8105129612_genes_8105133198:0.205823):1.06761):0.0468558,646862346_genes_646971047:1.16931):0.0879935,((((2574179793_genes_2574538173:0.436375,(2765235994_genes_2766302567:0.164464,8105129612_genes_8105133242:0.231426):0.162976):0.0986187,((2576861491_genes_2578532621:0.191041,2751185790_genes_2753313456:0.190002):0.213881,((2585427945_genes_2587287142:0.0184638,(2765236023_genes_2766529519:0,2773857967_genes_2775016882:0):0.0111243):0.265925,(2516143114_genes_2516430233:0.281749,(645058728_genes_645418239:0.408102,2524023215_genes_2524490235:0.347228):0.057204):0.0868915):0.0844314):0.212087):0.237494,((646311958_genes_646454645:0.271917,8068075039_genes_8068075062:0.243584):0.562138,(((2521172643_genes_2521771355:0.0971286,2775507128_genes_2777467106:0.0605557):0.435048,(2751185749_genes_2753133338:0.42237,2767802042_genes_2768112757:0.336989):0.280284):0.374978,(2767802054_genes_2768202927:0.38619,2872929267_genes_2872930877:0.567148):0.170085):0.0553189):0.11388):0.512791,((651324106_genes_651524402:0.261677,(2867064541_genes_2867068945:0.279754,((((2767802042_genes_2768113471:0.249641,((2537561795_genes_2538654913:0.111581,(2551306667_genes_2553973049:0.0529514,646564576_genes_646659251:0.0658588):0.128359):0.224047,2765236010_genes_2766432778:0.21887):0.0715691):0.021034,(637000304_genes_637205289:0.181727,8048984021_genes_8048989864:0.274099):0.0443726):0.0385912,((2521172626_genes_2521675890:0.207767,2531839181_genes_2532539401:0.229717):0.127464,(((2547132111_genes_2547407506:0.121013,(2873144488_genes_2873149719:0.116388,((2554235020_genes_2554325050:0.00640551,8057229375_genes_8057231172:0.00358347):0.166699,(2534682028_genes_2536365703:0.102114,(2597490034_genes_2598197044:0.00160736,(637000305_genes_637270347:0.00322495,2808606935_genes_2811621769:5e-09):5e-09):0.0519425):0.0359523):0.0527161):0.0270907):0.0248809,2873077840_genes_2873083388:0.106845):0.114385,(8120180782_genes_8120186662:0.123802,(645058728_genes_645417010:0.122797,(2537561976_genes_2539355084:0.114761,(2515154106_genes_2515600879:0.0886778,8113546338_genes_8113548212:0.0657398):0.0450494):0.155245):0.0431319):0.122289):0.0568238):0.0224665):0.0186435,(((2806310739_genes_2807417156:0.13084,2875376741_genes_2875378803:0.16927):0.0600392,(2860658192_genes_2860665516:0.155016,(2775507128_genes_2777470032:0.0628677,(2521172643_genes_2521773058:0.0455168,648861017_genes_648874392:0.0375244):0.027954):0.157815):0.0974318):0.0838535,(2541046998_genes_2541393908:0.226364,(2773857974_genes_2775046430:0.0718689,(645058855_genes_645414123:0.12579,(2545824777_genes_2546777419:0.0405161,2547132122_genes_2547468937:0.0341787):0.0512564):0.0255765):0.169622):0.0295572):0.0364117):0.0442891):0.0820114):0.699575,(2515154197_genes_2516056493:1.10158,((((2765236012_genes_2766443399:0.508062,2916801548_genes_2916806576:0.459279):0.0977676,((2574179848_genes_2574743198:0.0633116,(2775507125_genes_2777449823:0.0149952,8033877553_genes_8033880687:0.0410825):0.0246286):0.360742,((2767802094_genes_2768510421:0.14691,2862374732_genes_2862375825:0.169072):0.225103,(2522572192_genes_2523208396:0.24013,(2582581028_genes_2584330558:0.060825,2877698364_genes_2877703310:0.094022):0.318565):0.0397539):0.0635849):0.0565597):0.0979432,2872907300_genes_2872908055:0.319494):0.533273,(2515154142_genes_2515785905:0.517093,(2767802063_genes_2768273307:0.864401,(2724679233_genes_2725961059:0.485374,(2602041572_genes_2602238330:0.532144,2551306127_genes_2551892212:0.768706):0.115422):0.216783):0.18826):0.317185):0.504927):0.170098):0.0738498):0.19996):0.0668838):0.1021):0.0916297,(8078022820_genes_8078027517:0.989708,(2602041572_genes_2602238498:0.442837,2602041572_genes_2602238608:5e-09):1.64322):0.646245):0.0857079,((2506783011_genes_2506865048:0.52319,(2773857921_genes_2774844111:0.42585,((2773857922_genes_2774856288:0.174847,2775507280_genes_2778229406:0.156221):0.292665,(637000115_genes_638101081:0.156885,637000116_genes_637880181:0.169835):0.130575):0.116357):0.0929373):0.66514,(2773857921_genes_2774848233:0.674043,(2773857922_genes_2774854811:0.123556,2775507280_genes_2778226386:0.135902):0.729264):0.433839):0.315781):0.0804407,((((2547132143_genes_2547558597:0.515131,(2767802112_genes_2768642160:0.647871,(2867064541_genes_2867071040:0.392016,637000304_genes_637204348:0.224615):0.107729):0.244754):1.31885,(2531839181_genes_2532536036:1.55397,2515154197_genes_2516060282:2.31866):0.13408):0.150834,((2802429318_genes_2804959206:1.46933,(((2767802063_genes_2768277633:0.182691,8072730050_genes_8072731405:0.16673):1.19057,(644736339_genes_644953530:1.67826,((((2999222273_genes_2999225781:0,8063008864_genes_8063010151:0):0.325186,8063003356_genes_8063006291:0.379567):0.326797,(2574179785_genes_2574495024:0.655428,646564571_genes_646675662:0.659138):0.242792):0.135572,((((645058855_genes_645414528:0.0282371,(2515154106_genes_2515600568:0.0468658,(2872807650_genes_2872815702:0.0395604,8113238381_genes_8113243807:0.0677517):0.0108152):0.021414):1.37406,(2551306127_genes_2551889752:0.433848,8046394154_genes_8046397975:0.263186):0.295345):0.136788,((((2551306127_genes_2551894363:0.460928,8046394154_genes_8046400012:0.275386):0.463764,(2767802112_genes_2768645341:0.710011,((2767802054_genes_2768203692:0.354997,2877698364_genes_2877699985:0.321179):0.144932,2518645610_genes_2519024071:0.616647):0.0602455):0.0338634):0.0416443,((((2765236006_genes_2766401376:0.0587546,2765236011_genes_2766441662:0.181808):0.102198,(2767802063_genes_2768273458:0.0264523,2767802065_genes_2768292759:0.0530261):0.0503441):0.258303,((2775507124_genes_2777444009:0.0789259,((2609460250_genes_2612158316:0,2765235992_genes_2766286788:0,2765236009_genes_2766422275:0):0.00591919,(2765235993_genes_2766297270:0,8033859663_genes_8033859702:0):0.0121117):0.189827):0.236723,(((2811995052_genes_2812964851:0.0368096,2872861354_genes_2872868445:0.0373069):0.257213,(2627853927_genes_2629532077:0.172033,2872990154_genes_2872997062:0.407722):0.228848):0.0984914,(2872907300_genes_2872913748:0.177419,(2531839540_genes_2533914383:0.10405,2862963355_genes_2862964134:0.106977):0.0353347):0.051285):0.0935665):0.0508974):0.165128,2767802077_genes_2768375145:0.414058):0.252931):0.0732738,(2537561795_genes_2538655789:0.139795,(2551306667_genes_2553975742:0.0346428,646564576_genes_646653500:0.111225):0.143199):0.775102):0.0700034):0.103051,(((8110443421_genes_8110447051:0.185486,(2767802094_genes_2768507137:0.151815,2862374732_genes_2862376230:0.14287):0.0527664):0.086332,((2775507125_genes_2777450602:0.138687,8033877553_genes_8033882537:0.125678):0.0580793,2574179848_genes_2574743564:0.230865):0.0371918):0.529729,((((((2522572192_genes_2523212662:0.337168,(2916801548_genes_2916805401:0.447699,(2516493006_genes_2516521252:0.246929,(2772190771_genes_2772949019:0.0834046,(2524023215_genes_2524496683:0.0764638,(2767802119_genes_2768693217:0.059612,2811995077_genes_2813078243:0.0615592):0.0316978):0.0583976):0.120964):0.0606403):0.0644347):0.0347291,8117181539_genes_8117184191:0.379768):0.0505724,((2529292926_genes_2530556523:0.0409135,2908259812_genes_2908265768:0.0856055):0.325854,2873250297_genes_2873257322:0.303815):0.0658489):0.0355194,(((2515154149_genes_2515823474:0.219741,8112935820_genes_8112941158:0.122149):0.125422,(3006413848_genes_3006414377:0.185523,(((2515154165_genes_2515895263:0.140042,(2585427945_genes_2587287847:0.00646344,(2765236023_genes_2766529019:0,2773857967_genes_2775021381:0):0.0182105):0.20754):0.0921211,(2772190708_genes_2772618215:0.110406,((2802429347_genes_2805123730:5e-09,(2765236030_genes_2766580834:5e-09,2767802093_genes_2768499018:0.00259414):5e-09):0.00247228,2802429347_genes_2805123729:0.00438139):0.137192):0.050649):0.13674,((2767802078_genes_2768386144:0.0475765,(2767802021_genes_2767953447:0.00963398,8121694618_genes_8121700933:0.0170513):0.0437406):0.116864,((2765235988_genes_2766251969:0.0107882,((2806310714_genes_2807314613:5e-09,((2767802022_genes_2767959395:0,2767802053_genes_2768195324:0):5e-09,2806310714_genes_2807314612:5e-09):5e-09):0.00994486,2773857988_genes_2775124848:0.0123943):0.00413016):0.17031,((645058827_genes_645232957:0.0407236,(2597490183_genes_2598644354:0.0156017,(2767802087_genes_2768453915:0.038661,2872935496_genes_2872941897:0.0157809):0.00713834):0.0189337):0.0494535,(2775507137_genes_2777538902:0.0435221,(2811995326_genes_2813884306:0.0565565,(2518285535_genes_2518390527:0.045377,641522653_genes_641695239:0.0735669):0.0406838):0.0399686):0.00561594):0.0349707):0.0896484):0.120054):0.0491684):0.0585069):0.171789,2602041572_genes_2602238609:0.417037):0.0709231):0.0704356,8113078599_genes_8113083820:0.515119):0.0995934,((((8033827497_genes_8033827976:0.0169537,(2765235979_genes_2766187778:0.0106604,2816332640_genes_2818856660:0.00403461):0.0187595):0.0187741,2597489910_genes_2597944020:0.0253399):0.395746,(647533234_genes_648006061:0.0466872,(649990018_genes_650122909:0.00657549,651285011_genes_651285682:0.00228944):0.13674):0.721143):0.0979262,(((2765235996_genes_2766317247:0.120817,(2765236029_genes_2766571959:0.00170712,2767802055_genes_2768208367:0.00792484):0.169843):0.409067,2582581028_genes_2584331079:0.240959):0.0111233,(((((((2561511188_genes_2562405666:0.178172,(2765236010_genes_2766428064:0.132703,2531839181_genes_2532535356:0.265543):0.05676):0.0347467,(((2767802042_genes_2768112568:0.131942,(2521172643_genes_2521767319:0.0282709,2775507128_genes_2777475352:0.07207):0.225846):0.0452557,(2806310739_genes_2807417806:0.139289,2875376741_genes_2875384602:0.159266):0.0473207):0.0344544,(2541046998_genes_2541393244:0.197674,2860658192_genes_2860666184:0.220283):0.0452988):0.033039):0.0459766,645058728_genes_645416417:0.440337):0.0257013,(((2515154148_genes_2515819223:0.209574,(2857083903_genes_2857088903:0.0817725,8113238381_genes_8113243645:0.048949):0.132776):0.129183,((((8110553263_genes_8110554431:0.209375,2773857969_genes_2775032599:0.218251):0.0337023,2767802007_genes_2767847696:0.10696):0.0714881,(2775507123_genes_2777434238:0.178398,(2639762745_genes_2640562105:0.112239,(2872807650_genes_2872808993:0.0706455,2873048452_genes_2873049470:0.119863):0.0472942):0.0491582):0.0383502):0.044001,2984135543_genes_2984141425:0.239621):0.0608725):0.105941,(8113637067_genes_8113637833:0.307814,(2521172626_genes_2521680171:0.163578,2547132143_genes_2547558039:0.282664):0.0968844):0.077885):0.0421807):0.0479564,((8120180782_genes_8120187280:0.193543,((2515154106_genes_2515603156:0.0668753,8113546338_genes_8113551318:0.0779578):0.0251565,(2537561976_genes_2539350463:0.0212148,645058728_genes_645416416:0.107192):0.0541355):0.251309):0.0884822,((2515154101_genes_2515569764:0.163223,2516143114_genes_2516432097:0.210427):0.184404,((2582581028_genes_2584333157:0.325202,(645058855_genes_645414727:0.147607,(2773857974_genes_2775047398:0.128821,(2545824777_genes_2546777902:0.0570547,2547132122_genes_2547473760:0.0348524):0.0670439):0.0705312):0.0984813):0.0444175,(8112957189_genes_8112961312:0.131833,(2547132111_genes_2547412282:0.0940873,((2873144488_genes_2873150275:0.105912,((2534682028_genes_2536363205:0.10084,(2597490034_genes_2598196390:0.00393061,(2808606935_genes_2811627975:0.00507611,637000305_genes_637271065:6e-09):0.00370709):0.0639291):0.0383405,(2554235020_genes_2554329451:0.0629898,8057229375_genes_8057230496:0.0213427):0.144547):0.0405753):0.0303174,2873077840_genes_2873083902:0.083028):0.0393495):0.0731421):0.165699):0.0158809):0.00933129):0.0227756):0.0186092,2867064541_genes_2867070526:0.636217):0.0417218,(((2515154105_genes_2515594967:0.223061,8072730050_genes_8072737297:0.284652):0.22469,(2537561795_genes_2538652985:0.15124,(2551306667_genes_2553977349:0.0564328,646564576_genes_646652791:0.0989861):0.049961):0.225998):0.0408745,(637000304_genes_637204733:0.241681,(2802429318_genes_2804958075:0.309066,8048984021_genes_8048991196:0.181809):0.0517164):0.0439917):0.0527035):0.0877641):0.0646566):0.0957495):0.0625558):0.115274):0.0520952):0.127613):0.0985046):0.165716,(2561511188_genes_2562411898:1.42398,644736339_genes_644954208:1.4814):0.495491):0.087218):0.081495,((2860658192_genes_2860661820:1.31311,(((8057229375_genes_8057230219:1.06633,(2515154101_genes_2515569928:0.657182,(2582581028_genes_2584335993:0.430965,(((2773857967_genes_2775021212:0.0826332,3006413848_genes_3006418904:0.119284):0.049216,(2767802087_genes_2768458510:0.292231,2767802021_genes_2767952225:0.360961):0.0560983):0.0591976,((((2597490034_genes_2598194673:0.173214,(8110553263_genes_8110554770:0.0909609,(2531839181_genes_2532533753:0.0890438,637000305_genes_637271213:0.0957336):0.0258426):0.0234352):0.0787864,645058728_genes_645415749:0.245025):0.0676028,(2773857974_genes_2775052844:0.167153,(651324106_genes_651526942:0.11864,8048984021_genes_8048990605:0.0385037):0.0249487):0.0180406):0.022864,2545824777_genes_2546772526:0.119049):0.0729765):0.239593):0.134491):0.257776):0.187326,(2547132143_genes_2547551760:1.15871,2547132143_genes_2547554292:1.68143):0.289899):0.504457,2515154142_genes_2515785832:1.36442):0.264303):0.128428,(2687453533_genes_2689166769:1.73482,2765235996_genes_2766322198:2.77597):0.402494):0.133291):0.11802):0.0777053,((((2518645610_genes_2519026515:1.88506,((2518645610_genes_2519026934:1.26465,2767802054_genes_2768205008:0.698675):0.831278,(646311963_genes_646419132:1.15549,((2773857922_genes_2774856358:1.0899,644736404_genes_644977379:1.00879):0.377871,(((647533234_genes_648011014:0.0830867,(649990018_genes_650122630:5e-09,651285011_genes_651291307:0.0100591):0.0256227):0.822655,((2597489910_genes_2597944534:0.0214237,(8033827497_genes_8033833040:0.0120637,(2816332640_genes_2818859297:0.00384615,2765235979_genes_2766186843:0.00358534):0.00649904):0.0458281):0.481985,((2602041572_genes_2602237308:0.369102,8117181539_genes_8117183394:0.297979):0.0919768,(8120180782_genes_8120184905:0.299352,(647533234_genes_648011235:6e-09,649990018_genes_650126840:0.00689493):0.51471):0.115452):0.12385):0.0793976):0.3702,(2872929267_genes_2872929911:0.747717,8033859663_genes_8033867406:1.28264):0.16609):0.155487):0.152107):0.235165):0.42678):0.164664,(((((2873144488_genes_2873146986:0.122934,(2808606935_genes_2811623102:0.104407,2534682028_genes_2536371022:0.108013):0.104539):0.294489,(2515154148_genes_2515819716:0.511344,2515154149_genes_2515828448:0.374792):0.153124):1.67649,(644736339_genes_644957283:0.86085,(2814123099_genes_2814812217:0.503887,(2547132424_genes_2548694252:0.383215,(2511231172_genes_2511880896:0.382661,(637000198_genes_637574904:0.341034,(2888112856_genes_2888116755:0.295183,3003710560_genes_3003713652:0.25709):0.0408644):0.0627076):0.209527):0.175151):0.450771):0.691377):0.419927,(((((2574179794_genes_2574544834:0.738947,((8112935820_genes_8112942202:0.396513,(2602041572_genes_2602239081:0.185215,8117181539_genes_8117182173:0.18557):0.251779):0.411065,(2515154106_genes_2515605746:0.393226,2811995326_genes_2813880991:0.707536):0.310868):0.179851):0.716288,(((((2515154149_genes_2515828274:0.185389,8112935820_genes_8112937582:0.134827):0.177899,((2772190708_genes_2772617793:0.115232,(2765236030_genes_2766582127:0.00715183,(2802429347_genes_2805120661:0.0148137,2767802093_genes_2768501955:5e-09):5e-09):0.128275):0.123118,(2515154165_genes_2515895837:0.141937,(2585427945_genes_2587287121:0.0139501,(2765236023_genes_2766529540:0,2773857967_genes_2775016861:0):0.022025):0.169925):0.07875):0.132202):0.459802,((2576861491_genes_2578531587:0.120472,(2511231086_genes_2511599923:0.0984263,2751185790_genes_2753308789:0.0811011):0.0826697):0.78787,(2765235994_genes_2766301791:0.308883,8105129612_genes_8105133800:0.207819):0.291074):0.131906):1.24741,((2877698364_genes_2877702398:0.468825,(2551306127_genes_2551895336:0.127663,8046394154_genes_8046397034:0.210924):0.258684):0.161266,((2767802077_genes_2768379043:0.17486,(((2627853927_genes_2629527791:0.107954,2872990154_genes_2872993218:0.153747):0.10146,(2872907300_genes_2872909950:0.124867,(2531839540_genes_2533918186:0.116134,2862963355_genes_2862967597:0.0661302):0.0725015):0.0337447):0.0646202,((2811995052_genes_2812968591:0.0104568,2872861354_genes_2872864357:0.0116456):0.121509,2811995052_genes_2812968592:0.205196):0.12661):0.0976104):0.166832,((2765236006_genes_2766399033:0.0468533,2765236011_genes_2766436217:0.0907938):0.0543733,(2767802063_genes_2768276957:0.0621942,2767802065_genes_2768286431:0.0546132):0.0947398):0.282787):0.129146):0.203085):0.178247,((8110553263_genes_8110554996:0.420366,(2602041572_genes_2602238049:0.335955,(8113078599_genes_8113081948:0.314493,(2529292926_genes_2530554689:0.0746732,2908259812_genes_2908262518:0.0513367):0.279209):0.0890069):0.115542):0.130534,(((2765236010_genes_2766432475:0.226736,2806310739_genes_2807422317:0.201143):0.0635607,(2561511188_genes_2562404873:0.220205,(2547132122_genes_2547468661:0.0759592,(645058855_genes_645408095:0.283275,2773857974_genes_2775051021:0.25472):0.0325636):0.119337):0.0453785):0.0709298,(2547132143_genes_2547558590:0.32612,(2521172626_genes_2521677710:0.136287,8113637067_genes_8113641446:0.148869):0.0322306):0.0756687):0.185923):0.683541):0.0858206):0.0602782,(2767802112_genes_2768647026:1.10369,((647533234_genes_648006123:0.0983715,(649990018_genes_650125235:5e-09,651285011_genes_651285779:0.0104102):0.0171141):1.31466,646564576_genes_646654665:1.67615):0.345623):0.0984054):0.210729,(2706794555_genes_2707391201:0.699556,(8120180782_genes_8120180873:0.750436,(2872929267_genes_2872935005:0.358173,(2531839181_genes_2532533428:5e-09,2811995326_genes_2813884524:0.00377721):0.664377):0.571914):1.29297):0.180821):0.0794713,(((2724679233_genes_2725956600:0.81944,2767802112_genes_2768645258:1.25478):0.658113,(((2615840680_genes_2616484168:0.424904,2856830813_genes_2856834735:0.555331):0.284459,(((2537561795_genes_2538655791:0.254166,(2551306667_genes_2553975744:0.161604,646564576_genes_646653497:0.192209):0.11223):0.209293,(2802429318_genes_2804960873:0.467801,(2561511188_genes_2562405390:0.328023,8048984021_genes_8048989869:0.21586):0.0788637):0.0886682):0.263488,((2515154142_genes_2515785633:0.386659,((2872929267_genes_2872929495:0.36941,(2522572192_genes_2523209012:0.230651,2767802054_genes_2768202863:0.432689):0.115377):0.155113,((646862346_genes_646972351:0.247518,(2724679233_genes_2725956389:0.065098,(2872845226_genes_2872851934:0.0706411,(2579778653_genes_2580426153:0.016438,8078659781_genes_8078661776:0.0115143):0.0743404):0.0480316):0.109632):0.225361,(2765236014_genes_2766458700:0.263556,(2765236012_genes_2766443874:0.215375,2537561865_genes_2538967179:0.325738):0.0976259):0.127114):0.112603):0.0272349):0.0432376,2574179793_genes_2574532401:0.650482):0.0325403):0.127437):0.0737748,(2515154197_genes_2516053556:0.894614,((((2872914712_genes_2872920861:0.454923,(8112935820_genes_8112938624:0.149107,((2767802078_genes_2768385876:0.0194179,(2767802021_genes_2767952758:0.00409256,8121694618_genes_8121697924:5e-09):0.018083):0.0822842,(2811995326_genes_2813879874:0.0632747,(2775507137_genes_2777545322:0.0546371,((2518285535_genes_2518396230:0.0248291,641522653_genes_641697815:0.0195502):0.0126668,(2597490183_genes_2598641028:0.0115014,(645058827_genes_645230140:0.0198145,(2767802087_genes_2768459753:0.00757438,2872935496_genes_2872939297:0.00769153):0.00379826):5e-09):0.0395007):0.0134335):0.0131258):0.0107212):0.132851):0.274942):0.0706996,((651324106_genes_651527747:0.353229,(2515154101_genes_2515565313:0.183646,2516143114_genes_2516430569:0.194704):0.203645):0.0514694,(((2597489910_genes_2597946030:0.00714308,(8033827497_genes_8033828863:6e-09,((2765235979_genes_2766189821:0,2816332640_genes_2818860515:0):1.1e-08,8033827497_genes_8033828401:5e-09):0.00476671):0.0193813):0.419401,(((2639762745_genes_2640564448:0.0844045,2872807650_genes_2872815498:0.0922433):0.0242257,(2767802007_genes_2767843578:0.116492,2873048452_genes_2873055416:0.0607047):0.0350632):0.127196,((647533234_genes_648009810:0.0408412,(649990018_genes_650126302:0.00461927,651285011_genes_651289962:0.00893203):0.043196):0.383484,(8120180782_genes_8120181724:0.119846,(645058728_genes_645416037:0.11942,(2537561976_genes_2539351234:0.0342548,(2515154106_genes_2515601450:0.0361995,8113546338_genes_8113550990:0.031467):0.0229273):0.149401):0.0476736):0.0392751):0.0752202):0.0795335):0.150655,(2875376741_genes_2875380348:0.40965,(2521172643_genes_2521768040:0.0186236,648861017_genes_648875686:6e-09):0.447579):0.092809):0.324517):0.209146):0.455649,((2767802054_genes_2768203141:0.442063,2877698364_genes_2877702963:0.623801):0.575726,((2531839181_genes_2532535974:0.273413,2541046998_genes_2541393247:0.246291):0.217323,(((2529292926_genes_2530556672:0.0377359,2908259812_genes_2908265411:0.0466762):0.302575,(((2515154165_genes_2515896369:0.121641,(2765236023_genes_2766524441:0,2773857967_genes_2775017049:0):0.11069):0.103067,(2867064541_genes_2867070252:0.214667,((2574179848_genes_2574743336:0.106779,2862374732_genes_2862376545:0.0125034):0.119942,(3006413848_genes_3006420642:0.0826908,(2772190708_genes_2772619032:0.128642,2602041572_genes_2602242491:0.145231):0.039725):0.0433353):0.0568488):0.0650207):0.0471241,(2765236010_genes_2766429463:0.40671,(2775507128_genes_2777467974:0.443796,2984135543_genes_2984138583:0.328298):0.159531):0.0606233):0.0870596):0.0735158,(2518645610_genes_2519025640:0.413753,8110553263_genes_8110554702:0.401835):0.101268):0.0588715):0.84714):0.668388):0.172033,(((646862346_genes_646973680:0.18631,(2724679233_genes_2725958509:0.0179659,(2872845226_genes_2872849256:0.0942495,(2579778653_genes_2580422694:0.0437792,8078659781_genes_8078664770:0.0469467):0.0296114):0.00244299):0.105762):0.27821,(((2627853927_genes_2629532380:0.0835924,2872990154_genes_2872997435:0.138066):0.0755213,(2531839540_genes_2533914048:0.0644759,2862963355_genes_2862965642:0.0661365):0.0394909):0.164606,((2765236030_genes_2766579943:0,2767802093_genes_2768502408:0):0.273469,8117181539_genes_8117186509:0.044375):0.0569033):0.174149):0.180946,(2515154149_genes_2515827585:0.929399,((((2547132143_genes_2547559200:0.214606,(2521172626_genes_2521676282:0.107125,8113637067_genes_8113637675:0.162934):0.0255438):0.0939534,(2811995077_genes_2813078235:0.257121,(((2574179761_genes_2574393415:0.185548,(2706794556_genes_2707393984:5e-09,(2671180946_genes_2674852506:0.00906961,2671180344_genes_2672385051:0.0136187):0.00458411):0.0518695):0.126403,(2574179793_genes_2574535738:0.0993325,(2511231086_genes_2511598659:0.0875394,2751185790_genes_2753308593:0.0745272):0.216345):0.124307):0.0935913,(8112957189_genes_8112958872:0.0719172,((2547132111_genes_2547405596:0.0678776,2873077840_genes_2873078501:0.0634156):0.0483724,((2534682028_genes_2536362549:0.00802692,(2597490034_genes_2598195878:5e-09,(2808606935_genes_2811624932:0,637000305_genes_637271732:0):5e-09):0.0197502):0.0395809,((2554235020_genes_2554329127:5e-09,8057229375_genes_8057236466:0.00455102):0.104969,2873144488_genes_2873144781:0.119392):0.0248464):0.0310061):0.0342943):0.307355):0.0385579):0.0269326):0.149776,(2537561795_genes_2538658435:0.169654,(2551306667_genes_2553972997:0.0505111,646564576_genes_646659284:0.0233234):0.0956794):0.241113):0.101954,8048984021_genes_8048991216:0.178055):0.138766):0.102606):0.177494):0.247517):0.298879):0.106379):0.074971,(2767802054_genes_2768203029:0.702131,3006413848_genes_3006415370:0.710059):0.6288):0.121624):0.106576):0.126561,(2537561865_genes_2538969232:1.16042,(2515154142_genes_2515789199:1.68722,((2576861491_genes_2578530763:0.0969249,(2511231086_genes_2511599156:0.163431,2751185790_genes_2753314857:0.099854):0.131028):0.239062,(2711768086_genes_2712192744:0.225966,(2765235994_genes_2766305762:0.20473,8105129612_genes_8105136024:0.185854):0.134148):0.141255):0.977348):0.132792):0.370786):0.152841):0.0850414,(((2765236014_genes_2766455788:0.428092,(646862346_genes_646976488:0.308122,(2724679233_genes_2725957786:0.102826,(2872845226_genes_2872848494:0.0837471,(2579778653_genes_2580419072:0.0309535,8078659781_genes_8078665582:0.0303396):0.0442398):0.0815964):0.15473):0.14813):0.165477,(((((2767802022_genes_2767961899:0,2767802053_genes_2768198679:0):6e-09,2806310714_genes_2807312061:5e-09):0.0207349,(2773857988_genes_2775121986:0.00625578,2765235988_genes_2766251351:0.0150661):0.00734441):0.186993,(8121694618_genes_8121700200:0.0899102,(2515154149_genes_2515826718:0.107262,2767802078_genes_2768386030:0.0663918):0.0392219):0.053172):0.261638,((2602041572_genes_2602242198:0.371094,2873250297_genes_2873253532:0.149795):0.114373,((2529292926_genes_2530554847:0.0609437,2908259812_genes_2908262223:0.11667):0.490252,8113078599_genes_8113080738:0.469193):0.116574):0.082474):0.238831):1.07117,2811995052_genes_2812965947:0.646773):0.366201):0.0782008,((((((649990018_genes_650121951:0.00929604,(647533234_genes_648006011:0.345062,651285011_genes_651285544:0.0113776):0.00219773):0.0455243,647533234_genes_648006010:0.0430819):1.28975,((2554235020_genes_2554326930:0.0147464,8057229375_genes_8057233073:0.00089543):0.415775,(((651324106_genes_651522274:0.305206,(((((2765236029_genes_2766571370:0,2767802055_genes_2768213358:0):0.157293,(2545824776_genes_2546769222:0.142276,2765235996_genes_2766317504:0.134917):0.0281561):0.575743,(2515154105_genes_2515592877:0.419655,((8072730050_genes_8072731733:0.373031,(2602041572_genes_2602240204:0.426057,8117181539_genes_8117188634:0.259364):0.109189):0.0801648,(2522572192_genes_2523207452:0.468232,(8113078599_genes_8113079162:0.360773,(2529292926_genes_2530555719:0.192824,2908259812_genes_2908260510:0.0576608):0.487742):0.173472):0.115999):0.085863):0.0469702):0.0611239,(2531839181_genes_2532540684:0.281782,((2521172643_genes_2521775512:0.254715,2541046998_genes_2541394590:0.273685):0.116497,2916801548_genes_2916804266:0.296766):0.07167):0.230415):0.0389714,(2867064541_genes_2867065183:0.54548,(2873144488_genes_2873150766:0.141677,((2554235020_genes_2554327064:0.0164266,8057229375_genes_8057229673:0.00310223):0.133126,(2547132111_genes_2547412605:0.184707,(2534682028_genes_2536363394:0.100305,(2597490034_genes_2598195006:5e-09,(2808606935_genes_2811620776:0,637000305_genes_637264813:0):0.00533454):0.0519818):0.0647826):0.0415055):0.0584241):0.236013):0.145999):0.081882):0.0315514,((2772190708_genes_2772617610:0.291851,(2516143114_genes_2516431350:0.299648,(645058728_genes_645420723:0.154198,((2537561976_genes_2539350696:0.0625144,(2515154106_genes_2515603033:0.0715899,8113546338_genes_8113548876:0.0519397):0.0622289):0.171278,8112957189_genes_8112957456:0.12046):0.0613927):0.142959):0.016371):0.0536389,(2582581028_genes_2584333099:0.246022,8120180782_genes_8120186538:0.285476):0.06154):0.016664):0.0249177,(((2857083903_genes_2857089232:0.0586756,8113238381_genes_8113239330:0.155516):0.016547,(2515154148_genes_2515819292:0.0528264,8113238381_genes_8113239331:0.0269316):0.0166622):0.489551,(8121694618_genes_8121697331:0.287303,(2775507137_genes_2777544112:0.172671,(((645058827_genes_645229079:0.0108338,(2767802087_genes_2768455134:0.0303012,(2597490183_genes_2598645419:0.00652507,2872935496_genes_2872938315:0.017872):0.0231898):0.0365648):0.116043,(2811995326_genes_2813882155:0.0692008,(2518285535_genes_2518397157:0.0540376,641522653_genes_641698748:0.0970174):0.035072):0.0903922):0.0219702,(((2767802022_genes_2767959926:5e-09,2806310714_genes_2807315087:5e-09):0.00649362,(2765235988_genes_2766250412:0.0017779,2773857988_genes_2775124041:0.00713562):0.000657177):0.0602136,2767802053_genes_2768196040:0.355817):0.124388):0.0468196):0.0964479):0.36928):0.0766249):0.0736602):0.178539):0.328405,((2518645556_genes_2518829510:0.748192,646564557_genes_646837238:0.372868):0.8838,((2767802112_genes_2768644743:0.797925,(((2877698364_genes_2877703762:0.570578,(2518645610_genes_2519024102:0.584809,(2551306127_genes_2551893637:0.267079,8046394154_genes_8046399968:0.23073):0.199179):0.114951):0.129277,((2515154105_genes_2515591955:0.464248,(((2765235979_genes_2766189627:0,2816332640_genes_2818861699:0):0.0143761,(2597489910_genes_2597945968:0.0148857,8033827497_genes_8033830707:0.0749037):0.0106065):0.60743,(((8120180782_genes_8120184347:0.135402,(645058728_genes_645419731:0.12812,(2515154106_genes_2515604975:0.0692098,8113546338_genes_8113552474:0.0397351):0.209299):0.0314631):0.227786,((2521172626_genes_2521677083:0.489035,((2873077840_genes_2873078545:0.115561,(2534682028_genes_2536365074:0.397303,2547132111_genes_2547405557:0.133852):0.0917176):0.0374658,((2597490034_genes_2598195915:0.00880369,(2808606935_genes_2811624891:5e-09,637000305_genes_637271691:0.00294038):5e-09):0.198986,2873144488_genes_2873144822:0.212791):0.0597588):0.213219):0.0956782,((2515154101_genes_2515564101:0.210004,2516143114_genes_2516428582:0.20026):0.142956,((2984135543_genes_2984135677:0.291228,(2767802007_genes_2767848178:0.152535,2773857969_genes_2775029239:0.181764):0.0328599):0.0631615,(2515154148_genes_2515821212:0.405224,(2857083903_genes_2857089528:0.0922983,8113238381_genes_8113239571:0.0123928):0.211673):0.0867913):0.104495):0.0885973):0.0328367):0.0540782,(((2541046998_genes_2541398639:0.280506,(2767802042_genes_2768110353:0.159403,2860658192_genes_2860662731:0.185113):0.0410614):0.2092,((2802429318_genes_2804963497:0.305222,8048984021_genes_8048987067:0.236959):0.0620232,(637000304_genes_637206994:0.232642,2867064541_genes_2867067643:0.518981):0.0498972):0.0685506):0.0329131,(2537561795_genes_2538658599:0.26374,(2551306667_genes_2553978436:0.0548659,646564576_genes_646656535:0.0823182):0.275383):0.322101):0.0556376):0.105688):0.0606655):0.157825,(((2515154149_genes_2515828026:0.240141,8112935820_genes_8112936981:0.16672):0.0705132,(((2772190708_genes_2772614741:0.037918,((2765236030_genes_2766579619:0,2767802093_genes_2768498202:0):0.0032818,2802429347_genes_2805117870:6e-09):0.0815978):0.122035,(2515154165_genes_2515896058:0.102675,(2585427945_genes_2587285729:0.0164338,(2765236023_genes_2766525398:0,2773857967_genes_2775018329:0):5e-09):0.135506):0.0438186):0.0316885,(3006413848_genes_3006416934:0.200923,(((((2767802022_genes_2767964285:0,2767802053_genes_2768201175:0):5e-09,2806310714_genes_2807316959:5e-09):0.0052375,2773857988_genes_2775120980:5e-09):0.0052352,2765235988_genes_2766254036:5e-09):0.0826538,(((2518285535_genes_2518397300:0.00664756,641522653_genes_641697425:0.033621):0.0301958,(2775507137_genes_2777542422:0.0475511,((2767802078_genes_2768384049:0.0796906,(2767802021_genes_2767956442:0.0118966,8121694618_genes_8121698719:0.0271566):0.0651994):0.0515584,2811995326_genes_2813883249:0.0272327):0.0159105):0.017852):0.0287081,(645058827_genes_645230579:0.0471524,(2767802087_genes_2768453195:0.0134346,(2597490183_genes_2598641493:5e-09,2872935496_genes_2872939706:0.0201931):0.0147093):0.0218122):0.0455174):0.035311):0.151309):0.030135):0.066055):0.191869,((2767802119_genes_2768695106:0.187085,2772190771_genes_2772947899:0.156531):0.304088,(2862374732_genes_2862381514:0.225584,8110443421_genes_8110444377:0.176076):0.121178):0.192413):0.0797882):0.139627):0.0471221,(2908259812_genes_2908264345:0.420809,(637000198_genes_637577884:0.522197,(2814123099_genes_2814813992:0.474925,(2547132424_genes_2548693629:0.481613,(2888112856_genes_2888114594:0.227841,3003710560_genes_3003715252:0.235541):0.0745892):0.0756022):0.0899978):0.29794):0.376806):0.0488923):0.0718302,(((((644736404_genes_644974791:1.20662,((2773857921_genes_2774848844:0.533957,(2773857922_genes_2774850655:0.177976,2775507280_genes_2778228564:0.14591):0.479803):0.0362028,637000115_genes_638097242:0.5576):0.0917801):0.0211985,((640069329_genes_640171887:0.592481,2814123237_genes_2815270813:0.702412):0.0895705,2872914712_genes_2872917840:0.559969):0.0715703):0.0258816,((((646862346_genes_646974620:0.228786,(2724679233_genes_2725954928:0.0504745,(2872845226_genes_2872850073:0.0599497,(2579778653_genes_2580425820:0.0465147,8078659781_genes_8078663849:0.0143622):0.0487762):0.0871153):0.225877):0.194744,(2574179785_genes_2574493493:0.348828,(2706794555_genes_2707393818:0.15299,2751185749_genes_2753133757:0.127513):0.656807):0.178802):0.110756,2511231181_genes_2511915915:0.352987):0.049815,2884693830_genes_2884703873:0.642907):0.0472834):0.0343051,(2515154197_genes_2516056924:0.532218,(2765236014_genes_2766461820:0.195143,(((2767802063_genes_2768275586:0.0326896,2767802065_genes_2768286043:0.0253436):0.071121,(2765236006_genes_2766399738:0.0720197,2765236011_genes_2766438042:0.119395):0.0575104):0.342605,(2767802077_genes_2768378879:0.305369,(2872990154_genes_2872995042:0.203336,(2811995052_genes_2812966852:0.0508245,2872861354_genes_2872865611:0.00819053):0.127641):0.148503):0.075616):0.102789):0.166974):0.0642242):0.115295,(((2765235994_genes_2766301618:0.233744,8105129612_genes_8105134051:0.200308):0.27099,(2574179793_genes_2574534705:0.360362,2711768086_genes_2712191578:0.301058):0.0772531):0.267044,(637000319_genes_637686532:0.579884,(2518645556_genes_2518834548:0.374313,646564557_genes_646838829:0.435468):0.443217):0.335829):0.0893511):0.0681852):0.0956829):0.0847408):0.465784,((2767802054_genes_2768204246:0.656161,2767802112_genes_2768644405:0.784703):2.03755,(644736339_genes_644955687:1.31047,(((2873250297_genes_2873257495:0.0410068,(2767802094_genes_2768510259:0.0666206,8110443421_genes_8110446898:0.0613071):0.0459739):0.141651,(2772190771_genes_2772948430:0.228261,(2524023215_genes_2524490686:0.144881,2767802119_genes_2768696447:0.132773):0.0651546):0.1588):0.814674,(((2522572192_genes_2523211617:0.365279,((2602041572_genes_2602238497:0.279706,8117181539_genes_8117184029:0.18775):0.157406,((2515154149_genes_2515823607:0.152214,8112935820_genes_8112940923:0.108378):0.0973647,(((2767802078_genes_2768386963:0.0112498,(2767802021_genes_2767953571:5e-09,8121694618_genes_8121700809:0.00308763):0.021117):0.0282308,(((((2765235988_genes_2766251846:0,2773857988_genes_2775123073:0):8e-09,(2767802022_genes_2767959271:0,2767802053_genes_2768195200:0,2806310714_genes_2807314865:0):0.00306791):0.0359205,2811995326_genes_2813886001:0.0203917):0.00331984,2775507137_genes_2777538771:0.0230412):0.00374548,((2518285535_genes_2518390404:0.0267812,641522653_genes_641695367:0.0398255):0.0177639,(((645058827_genes_645232835:0.00316635,2568526584_genes_2570466716:0.0278858):0.00615325,(2568526584_genes_2570466511:5e-09,(2872935496_genes_2872941769:0.00612606,2767802087_genes_2768454042:1.5e-08):0.00920425):5e-09):5e-09,2597490183_genes_2598644098:5e-09):0.0195164):0.00325144):0.0188283):0.122917,(3006413848_genes_3006414490:0.11382,((2772190708_genes_2772618357:0.0301431,((2765236030_genes_2766580958:0,2767802093_genes_2768498895:0):5e-09,(2802429347_genes_2805120715:5e-09,2802429347_genes_2805120716:0.0132077):5e-09):0.0375078):0.0493936,(2515154165_genes_2515895151:0.0129223,(2585427945_genes_2587287736:0.00384225,(2765236023_genes_2766530542:0,2773857967_genes_2775021266:0):0.0051847):0.0451238):0.0458695):0.0867568):0.0307294):0.0950647):0.162875):0.0290351):0.110387,((((8033827497_genes_8033831060:5e-09,((2765235979_genes_2766188258:0,2816332640_genes_2818860040:0):5e-09,2597489910_genes_2597942671:0.00621182):0.00310313):0.579525,(((((8048984021_genes_8048984631:0.396659,2802429318_genes_2804962395:0.325339):0.132457,(2537561795_genes_2538656367:0.134287,(2551306667_genes_2553977777:0.0492148,646564576_genes_646658752:0.0393922):0.0958652):0.124333):0.0397441,637000304_genes_637209873:0.262233):0.0331527,(651324106_genes_651525710:0.523713,2867064541_genes_2867066073:0.509769):0.0722266):0.0401914,((2515154101_genes_2515565590:0.137783,2516143114_genes_2516428936:0.136509):0.158065,(((((((((2767802007_genes_2767845863:0.13949,2773857969_genes_2775028152:0.172635):0.038242,8110553263_genes_8110559501:0.229546):0.0235566,(2775507123_genes_2777428117:0.0747212,(2639762745_genes_2640565170:0.0634883,(2872807650_genes_2872814723:0.0502554,2873048452_genes_2873054779:0.0678144):0.0498395):0.0723036):0.0516231):0.0521652,2984135543_genes_2984136557:0.0819496):0.111954,(2515154148_genes_2515821673:0.161193,(2857083903_genes_2857084913:0.0470246,8113238381_genes_8113242824:0.0152551):0.203889):0.0782727):0.211458,((2545824777_genes_2546777597:0.0155042,2547132122_genes_2547474082:0.0158605):0.0622039,(2773857974_genes_2775051151:0.0247762,645058855_genes_645409358:0.096703):0.0319069):0.2703):0.0502448,(645058728_genes_645421451:0.115718,(8120180782_genes_8120182615:0.147052,(2537561976_genes_2539352407:0.0270617,(2515154106_genes_2515600484:0.0180324,8113546338_genes_8113549727:0.0256573):0.0191982):0.0755391):0.017474):0.191888):0.043862,(((2582581028_genes_2584334769:0.225532,(8112957189_genes_8112960142:0.0890938,(2547132111_genes_2547406667:0.168685,(((2554235020_genes_2554326238:0.00318246,8057229375_genes_8057235502:5e-09):0.0864518,(2534682028_genes_2536369438:0.0430779,(2597490034_genes_2598193681:0,2808606935_genes_2811626203:0,637000305_genes_637265861:0):0.0507671):0.0381127):0.0159656,(2873144488_genes_2873145769:0.0747759,(2547132111_genes_2547406666:0.0397168,2873077840_genes_2873079412:0.0405342):0.039447):0.0244405):0.0140264):0.0467148):0.205522):0.110675,((2541046998_genes_2541396324:0.194228,2561511188_genes_2562411107:0.254184):0.0539065,(2860658192_genes_2860660376:0.194965,(2531839181_genes_2532538201:0.11001,2765236010_genes_2766432049:0.0744559):0.16322):0.0407033):0.0683064):0.0314071,(2767802042_genes_2768114873:0.0779914,((2875376741_genes_2875383928:0.0699836,(2521172643_genes_2521768451:0.0054512,(2775507128_genes_2777469751:0.00961915,648861017_genes_648869662:0.0066032):0.00750322):0.0574613):0.142132,2806310739_genes_2807422248:0.0903304):0.0542394):0.133199):0.05444):0.0470427,(2521172626_genes_2521678986:0.175411,(2547132143_genes_2547552071:0.507888,8113637067_genes_8113640438:0.269694):0.139266):0.244852):0.0441155):0.127312):0.147512):0.0648217,(2515154105_genes_2515595492:0.335238,8072730050_genes_8072732369:0.246492):0.261437):0.0856289,(2765235996_genes_2766316854:0.161822,(2545824776_genes_2546763192:0.0632625,(2765236029_genes_2766568017:0,2767802055_genes_2768207547:0):0.0495325):0.06215):0.28724):0.136168):0.470991,(((2574179785_genes_2574489488:0.554196,(2706794555_genes_2707388432:0.404316,((2711768086_genes_2712188635:0.205432,(2576861491_genes_2578527704:0.28861,(2511231086_genes_2511596186:0.138102,2751185790_genes_2753314131:0.0279474):0.156037):0.429221):0.0381048,(2574179793_genes_2574532686:0.356573,2675903135_genes_2676787504:0.342112):0.363765):0.0348299):0.0605248):0.0696461,(((((2767802063_genes_2768272070:0.0119007,2767802065_genes_2768292390:0.0248667):0.0359032,(2765236006_genes_2766397342:0.0254028,2765236011_genes_2766438687:0.0681628):0.0353256):0.183916,(2767802077_genes_2768376921:0.298144,(2775507124_genes_2777438381:0.0543869,((2609460250_genes_2612161250:0,2765235992_genes_2766288096:0,2765236009_genes_2766421647:0):0.0106267,(2765235993_genes_2766296147:0,8033859663_genes_8033863098:0):0.0160482):0.0738053):0.082858):0.0494909):0.0740795,(2872907300_genes_2872913936:0.805026,((((2873250297_genes_2873253077:0.149422,((2529292926_genes_2530555048:0.0448415,2908259812_genes_2908261779:0.10399):0.38879,8113078599_genes_8113080377:0.259784):0.107667):0.0994223,(2811995052_genes_2812967074:0.0189507,2872861354_genes_2872864474:0.012501):0.362027):0.0555962,(2574179848_genes_2574744023:0.0820444,8033877553_genes_8033882271:0.038562):0.621505):0.0317788,((2516493006_genes_2516517540:0.219473,(2767802094_genes_2768507220:0.147593,8110443421_genes_8110444772:0.161045):0.0561978):0.0912467,2916801548_genes_2916807387:0.351831):0.0300609):0.0399138):0.0691852):0.151686,(8046394154_genes_8046394546:0.492815,(2551306127_genes_2551893979:0.343902,2872907300_genes_2872914011:0.241351):0.171955):0.161153):0.0276245):0.0683463,((((2877698364_genes_2877699144:0.591151,(2627853927_genes_2629531938:0.370748,((2872990154_genes_2872996885:0.170337,(2811995052_genes_2812970195:0.0474859,2872861354_genes_2872868707:0.0345056):0.176284):0.10844,((2765236006_genes_2766395247:0.142999,(2767802063_genes_2768273777:0.0378994,2767802065_genes_2768287994:0.0550387):0.0639445):0.0840279,(2765236011_genes_2766437765:0.483696,(2775507124_genes_2777439587:0.16845,((((2765235992_genes_2766289604:0,2765236009_genes_2766420115:0):5e-09,2609460250_genes_2612156997:5e-09):2.9e-08,2609460250_genes_2612156996:0.151787):0.00671034,(2765235993_genes_2766297543:0,8033859663_genes_8033865346:0):5e-09):0.167712):0.0831154):0.0843711):0.142626):0.238183):0.0977384):0.0886823,(((2765236014_genes_2766454883:0.735011,(2537561865_genes_2538969217:0.37847,2765236012_genes_2766442159:0.378276):0.140222):0.164098,(646862346_genes_646978049:0.424136,(2724679233_genes_2725953082:0.124023,(2872845226_genes_2872853012:0.140093,(2579778653_genes_2580425104:0.0294485,8078659781_genes_8078660360:0.0291568):0.0582473):0.0623651):0.187325):0.270083):0.0570655,2872929267_genes_2872929898:0.245878):0.0880855):0.104048,(2574179794_genes_2574540610:0.896095,2515154197_genes_2516062282:0.719337):0.122687):0.027156,(2775507280_genes_2778227968:0.121165,(2773857921_genes_2774843135:0.0870081,637000116_genes_637881659:0.102316):0.0617338):0.750614):0.0536244):0.065766):0.104968):0.201166):0.245033):0.265398):0.0794436,(647533234_genes_648010400:0.0814497,(649990018_genes_650123769:0.00487269,651285011_genes_651290727:0.00144595):0.0470242):1.99676):0.117717):0.153348):0.0768452):0.0545398):0.054961,((((8057229375_genes_8057235736:1.11313,(2765236006_genes_2766396494:1.18659,((2765236029_genes_2766573173:0.179734,(2521172643_genes_2521771356:0.499095,2765235996_genes_2766323068:0.000366026):0.174141):0.712384,((2515154106_genes_2515600569:0.656002,2534682028_genes_2536367517:8e-09):0.185658,2529292926_genes_2530553102:0.661843):0.0195257):0.146805):0.448443):0.507394,(((2687453533_genes_2689167202:0.615701,644736404_genes_644976501:0.732648):0.806556,(2839879690_genes_2839885166:2.72784,(2841404167_genes_2841406094:0.100114,2888016610_genes_2888018240:0.102492):1.11849):0.372478):0.879741,((2568526584_genes_2570466452:1.26026,(((2856830813_genes_2856832245:1.25898,(2511231151_genes_2511808127:1.64765,((2999222273_genes_2999228193:5e-09,8063008864_genes_8063013540:5e-09):0.532204,((2999222273_genes_2999227884:0,8063008864_genes_8063012356:0):0.342281,(2999971064_genes_2999974319:0.270886,8063003356_genes_8063007495:0.309244):0.168461):0.228067):0.490599):0.377551):0.420066,(((2511231181_genes_2511919831:0.493736,2561511175_genes_2562349910:0.313809):0.405471,(2773857921_genes_2774843281:0.495134,(637000115_genes_638098533:0.354636,(2773857922_genes_2774850670:0.282997,2775507280_genes_2778228548:0.236164):0.396637):0.0854916):0.157069):0.240103,(2615840680_genes_2616482766:0.595942,2540341184_genes_2540859623:0.770832):0.550585):0.263023):0.281542,(2999894975_genes_2999895176:0.647529,(2518645556_genes_2518832597:0.312976,646564557_genes_646836586:0.259574):0.401118):0.948417):0.307364):0.142214,((2675903135_genes_2676793094:1.92451,651324106_genes_651525005:0.977649):0.254024,(640427140_genes_640473025:0.225972,641228504_genes_641270217:0.179166):1.55965):0.29996):0.0802197):0.0540917):0.104685,(((2993795240_genes_2993798451:0.588489,(2856923825_genes_2856927712:0.62826,(8065677017_genes_8065687666:0.630228,(2999971064_genes_2999972249:0.220626,((2999222273_genes_2999224844:0,8063008864_genes_8063014869:0):0.302843,8063003356_genes_8063005986:0.19016):0.0790122):0.225369):0.0670878):0.0692366):0.379562,(2870638204_genes_2870644564:1.14986,646564571_genes_646676027:0.906832):0.122608):0.455235,(((2711768086_genes_2712185285:2.39156,650716103_genes_650814926:0.946291):0.305314,(2602041572_genes_2602237424:0.263839,((2814123099_genes_2814812386:2.35492,(2529292926_genes_2530553525:5e-09,2568526584_genes_2570465083:0.0878261):0.177754):0.171935,(((2582581028_genes_2584333852:0.121463,(645058855_genes_645413538:0.138143,(645058728_genes_645417645:0.06014,(2534682028_genes_2536369825:0.926878,2537561976_genes_2539350713:5e-09):0.0920455):0.0604183):0.0550073):0.0276402,((2537561795_genes_2538653663:0.0220371,(2639762745_genes_2640560905:0.130309,((2547132143_genes_2547556290:5e-09,2811995052_genes_2812965948:2.21235):0.118383,(647533234_genes_648006873:0.0508403,649990018_genes_650127511:0.0471786):0.462403):0.140887):0.0153883):6e-09,2867064541_genes_2867069369:0.101062):0.0201044):0.054842,2534682028_genes_2536362330:0.0257708):0.148325):0.0335771):0.668333):0.230278,(((646564571_genes_646679735:0.927694,((((2999222273_genes_2999223074:0,8063008864_genes_8063009087:0):0.124612,(2999971064_genes_2999974877:0.103618,8063003356_genes_8063003975:0.119235):0.0648157):0.254197,(8065677017_genes_8065677976:0.346021,(2993795240_genes_2993803346:0.245884,(2993804794_genes_2993805894:0.0915546,2993817682_genes_2993823024:0.078245):0.219476):0.170157):0.0560559):0.0606323,((2515154016_genes_2515234324:0.368913,2870638204_genes_2870642025:0.284517):0.172519,(((640427140_genes_640473085:0.123025,641228504_genes_641270279:0.0877277):0.195702,(2856923825_genes_2856924655:0.17749,650716103_genes_650815186:0.175703):0.0416146):0.190285,((2923602881_genes_2923603031:0.00119878,8062113892_genes_8062114080:5e-09):0.223925,((2806310498_genes_2806555656:0.161203,8078022820_genes_8078023718:0.138493):0.0788937,(2511231151_genes_2511808942:0.17804,2513237176_genes_2514084839:0.124376):0.108586):0.143497):0.135742):0.0787463):0.113253):0.473878):0.14085,((8065677017_genes_8065685373:0.620796,((2511231151_genes_2511801923:0.36633,2513237176_genes_2514077966:0.372148):0.3552,((2856923825_genes_2856928388:0.202001,(650716103_genes_650819634:0.187568,(640427140_genes_640476132:0.0947557,641228504_genes_641273685:0.1014):0.128046):0.0682727):0.269982,((2923602881_genes_2923604794:0.00120251,8062113892_genes_8062117477:5e-09):0.290393,(2806310498_genes_2806557434:0.212309,8078022820_genes_8078029928:0.208295):0.119985):0.096857):0.0971982):0.14253):0.175575,(2993804794_genes_2993811821:0.112247,2993817682_genes_2993821629:0.118847):1.39554):0.110198):0.148342,((((((2574179793_genes_2574531824:0.477622,(644736339_genes_644956459:0.650843,644736339_genes_644958281:0.448457):0.466844):0.138582,(646564571_genes_646677338:0.651484,(646564571_genes_646680064:1.41144,(646564571_genes_646678168:0.728969,646564571_genes_646678602:0.563594):0.161083):0.0971223):0.495498):0.0630161,(2877698364_genes_2877703060:0.359122,(2602041572_genes_2602237175:0.201825,(((2765235979_genes_2766189793:5e-09,((2597489910_genes_2597943362:0,2816332640_genes_2818858270:0):5e-09,2765235979_genes_2766189794:5e-09):8e-09):0.00316177,8033827497_genes_8033830041:0.00807661):0.329805,(2515154149_genes_2515828441:0.173621,((2811995326_genes_2813880716:0.0745084,((2518285535_genes_2518392078:0.044669,641522653_genes_641695830:0.0476629):0.0268366,((645058827_genes_645232294:0.0346165,(2767802087_genes_2768454544:0.010261,(2872935496_genes_2872941240:0.02548,2597490183_genes_2598645001:0.0194718):0.00585957):0.0137407):0.0322904,((2773857988_genes_2775125252:0.005761,(2765235988_genes_2766253756:3.9e-08,2806310714_genes_2807316342:6e-09):0.00497377):0.00133625,((2767802022_genes_2767958554:0,2767802053_genes_2768195877:0):5e-09,2806310714_genes_2807316341:5e-09):0.0035299):0.193766):0.022333):0.0219615):0.0277657,2775507137_genes_2777540635:0.0467334):0.127989):0.0395123):0.0814523):0.258146):0.713453):0.0973573,8065677017_genes_8065679227:0.902923):0.0666269,2515154197_genes_2516054651:0.994417):0.20651,((2993795240_genes_2993801235:0.657401,8065677017_genes_8065687535:0.494223):0.660586,8065677017_genes_8065679269:1.72051):0.133951):0.209178):0.111445):0.107883):0.0497796):0.0358653,(((2841408144_genes_2841410613:0.220396,8069183722_genes_8069185596:0.162264):0.801281,((((((2684623205_genes_2687182148:0.259796,2996216305_genes_2996217307:0.210608):0.0918388,(((2518645537_genes_2518775956:5e-09,2844030156_genes_2844031852:0.00472438):0.18236,((2648501232_genes_2649074394:0.041574,2996210329_genes_2996212609:0.0681332):0.0302693,(2875555210_genes_2875559993:0.0358153,8081815633_genes_8081820229:0.0712061):0.0229692):0.171484):0.236102,(8069288635_genes_8069293920:0.231671,8069328110_genes_8069329923:0.249733):0.239916):0.108132):0.0515735,((2989635689_genes_2989636985:0.265047,(2888232652_genes_2888235259:0.139599,2888243993_genes_2888246559:0.176377):0.105059):0.0611599,8069322310_genes_8069327653:0.386771):0.0543678):0.130214,((2888250102_genes_2888255266:0.164619,(2888226484_genes_2888230054:0.0523979,2888238920_genes_2888239504:0.113376):0.156095):0.316265,(((8066171436_genes_8066172320:0.0732315,(2962349434_genes_2962352360:0.00159163,650716061_genes_650876060:5e-09):0.0905334):0.0699543,(8066163232_genes_8066164134:0.107619,8066193970_genes_8066196611:0.141039):0.0377174):0.364706,(2997869268_genes_2997873726:0.333222,((2990133754_genes_2990136522:0.196121,(8081810533_genes_8081811569:0.0894199,(2856551076_genes_2856555769:0.0886807,2875585731_genes_2875590197:0.100321):0.103599):0.0347497):0.0847431,((2541047045_genes_2541571580:0.0113951,(2645727702_genes_2646608921:5e-09,(2687453121_genes_2687552678:5e-09,(2718218413_genes_2721362629:0.00167348,2909120014_genes_2909124028:5e-09):5e-09):0.00374977):0.0117448):0.192098,(2860956929_genes_2860960952:0.146765,((2875591110_genes_2875592360:0.00586622,(2806310722_genes_2807343231:0.00308413,(642555140_genes_642569621:0.0061701,2909077730_genes_2909079080:5e-09):5e-09):0.00346072):0.189041,2875597469_genes_2875598507:0.169663):0.0397985):0.0575551):0.0637152):0.121096):0.0749615):0.0562732):0.125923):0.684642,(((2648501232_genes_2649078695:0.0919107,(2875555210_genes_2875561835:0.0424844,8081815633_genes_8081821918:0.107415):0.0697159):0.642143,(2814123099_genes_2814815247:0.349689,((2511231172_genes_2511882227:0.190665,2888112856_genes_2888121144:0.271593):0.14359,(2547132424_genes_2548699039:0.446962,(3003710560_genes_3003717051:0.304848,637000198_genes_637577539:0.268626):0.0587559):0.0634437):0.105978):0.470384):0.253129,(((2718218254_genes_2720714068:0.0272189,(2775507038_genes_2776857867:0.0044246,2816332322_genes_2817562300:6e-09):0.00725569):0.684345,(2888112856_genes_2888119284:0.501812,637000198_genes_637574218:0.650986):0.324476):0.257206,(((2547132424_genes_2548692993:0.23486,2814123099_genes_2814809129:0.232696):0.0873172,(2511231172_genes_2511878182:0.243745,(637000198_genes_637573193:0.168712,(2888112856_genes_2888113615:0.135799,3003710560_genes_3003711377:0.112348):0.0667757):0.05421):0.0796152):0.574696,(2718218192_genes_2720459614:0.476731,(2718218326_genes_2720997232:0.0364938,2814123250_genes_2815327058:0.0304139):0.278491):0.216542):0.319992):0.0940521):0.119719):0.128918,(2511231181_genes_2511917834:0.644099,2511231181_genes_2511922148:0.4187):0.758241):0.178092):0.316395,((((((644736339_genes_644960945:1.34719,((2506783011_genes_2506868466:0.477146,((2773857922_genes_2774853836:0.147547,2775507280_genes_2778229775:0.128856):0.217553,(2773857921_genes_2774844007:0.452388,(637000115_genes_638097884:0.137887,637000116_genes_637877977:0.154527):0.1785):0.0853632):0.194768):0.540675,(2639762745_genes_2640567394:0.264641,2873250297_genes_2873254598:0.142374):0.764279):0.0643743):0.0949056,((2999894975_genes_2999900265:0.823174,(637000319_genes_637684635:0.428697,(2518645556_genes_2518832969:0.117369,646564557_genes_646836911:0.12658):0.358457):0.266982):0.520654,(((646564581_genes_646809544:0.626917,(646311958_genes_646453340:0.350084,(2884693830_genes_2884695739:0.159722,8068075039_genes_8068076787:0.160749):0.360828):0.179632):0.338902,(((2884693830_genes_2884695788:0.0799408,8068075039_genes_8068076822:0.124):0.343926,(2884693830_genes_2884695796:0.136008,8068075039_genes_8068076830:0.155216):0.313993):0.35447,((646311958_genes_646453360:0.554776,(2884693830_genes_2884695766:0.159719,8068075039_genes_8068076812:0.123662):0.383752):0.214891,(646311958_genes_646453372:0.423994,((646311958_genes_646453349:0.51835,(2884693830_genes_2884695753:0.147498,8068075039_genes_8068076799:0.200388):0.266138):0.258519,646564581_genes_646809548:0.413109):0.118065):0.0848251):0.078686):0.083901):0.211094,(8068562535_genes_8068563784:0.417298,(2856830813_genes_2856836811:0.15016,646311963_genes_646419507:0.226849):0.204043):0.556561):0.112988):0.124625):0.0872627,((((2767802112_genes_2768647995:0.685482,(((((((((2516493006_genes_2516520349:0.17036,(2772190771_genes_2772951656:0.0651789,(2811995077_genes_2813079740:0.0670946,(2524023215_genes_2524495436:0.0388468,2767802119_genes_2768699872:0.0412888):0.0168624):0.0295751):0.156317):0.0349678,((2873250297_genes_2873256047:0.153201,(2602041572_genes_2602237420:0.180679,8117181539_genes_8117183343:0.126446):0.116823):0.0470138,(2522572192_genes_2523210706:0.196871,((2515154149_genes_2515827025:0.113699,8112935820_genes_8112944843:0.118683):0.0439522,(((2772190708_genes_2772621053:0.0628251,(2802429347_genes_2805124688:5e-09,((2765236030_genes_2766582680:0,2767802093_genes_2768503130:0):5e-09,2802429347_genes_2805124689:6e-09):5e-09):0.0632005):0.0586826,(2515154165_genes_2515898417:0.0803686,(2585427945_genes_2587286683:0.00473337,(2765236023_genes_2766530940:0,2773857967_genes_2775023339:0):0.00249182):0.11949):0.0586564):0.040505,(3006413848_genes_3006415721:0.127846,((2767802078_genes_2768385334:0.0319754,(2767802021_genes_2767954231:0.0353481,8121694618_genes_8121699914:0.0126356):0.0214877):0.0594985,((2775507137_genes_2777545990:0.0150867,((2518285535_genes_2518397500:0.0401581,641522653_genes_641696253:0.027214):0.0315336,2811995326_genes_2813885099:0.0227527):0.0134067):0.0159336,(((2568526584_genes_2570465115:5e-09,645058827_genes_645231834:0.0011897):0.0202676,(2767802087_genes_2768457756:0.0184238,(2597490183_genes_2598647639:0.00364679,2872935496_genes_2872940850:0.00915482):0.00679904):0.015302):0.0139207,(2773857988_genes_2775125853:0.00171912,(2765235988_genes_2766257140:5e-09,((2767802022_genes_2767963037:0,2767802053_genes_2768201928:0):0.00341034,2806310714_genes_2807315923:5e-09):3.69e-07):0.00400552):0.108606):0.0101653):0.0444309):0.0958896):0.0354003):0.0307757):0.107464):0.0282552):0.0337863):0.0498745,(2916801548_genes_2916803551:0.237419,((8110443421_genes_8110447990:0.0790879,(8033877553_genes_8033881191:0.0209214,(2775507125_genes_2777448433:0.00717726,2574179848_genes_2574748594:0.0370909):0.00952782):0.0839014):0.028465,(2862374732_genes_2862377173:0.0993943,2767802094_genes_2768510870:0.10053):0.0303934):0.227062):0.0527418):0.0405364,(8113078599_genes_8113083047:0.27538,(2529292926_genes_2530553528:0.0474972,2908259812_genes_2908264833:0.0608479):0.232967):0.0930005):0.115387,((2515154105_genes_2515598435:0.265758,((637000304_genes_637205807:0.0921774,8048984021_genes_8048989351:0.10317):0.0365301,((2537561795_genes_2538653658:0.0582532,(2551306667_genes_2553979865:0.0152848,646564576_genes_646654136:0.0201106):0.0811815):0.0932881,2521172626_genes_2521684079:0.159037):0.0322154):0.0991248):0.0550848,(((2765235996_genes_2766320555:0.0697838,(2545824776_genes_2546765662:0.0614764,(2765236029_genes_2766571048:0,2767802055_genes_2768213453:0):0.0732563):0.0410489):0.156413,((2802429318_genes_2804963945:0.177922,(((((((8113637067_genes_8113641955:0.126684,2531839181_genes_2532540012:0.162417):0.0323165,(2561511188_genes_2562406952:0.110419,2765236010_genes_2766430898:0.0696657):0.0279002):0.0201422,((2860658192_genes_2860665026:0.0882772,2541046998_genes_2541394384:0.149918):0.0305049,(2767802042_genes_2768116589:0.0667969,(2775507128_genes_2777474787:0.00907192,(2521172643_genes_2521771965:0.0136346,648861017_genes_648873819:0.0196649):0.00878322):0.0568578):0.052103):0.025028):0.0212878,((645058855_genes_645413534:0.0413906,(2773857974_genes_2775052508:0.0392945,(2545824777_genes_2546777579:0.0165881,2547132122_genes_2547473728:0.00971587):0.0241366):0.00823426):0.0711803,((8120180782_genes_8120186139:0.081298,(645058728_genes_645417649:0.0845178,(2515154106_genes_2515603835:0.0196518,8113546338_genes_8113551797:0.0384123):0.0956164):0.0394718):0.050493,(2582581028_genes_2584333856:0.117443,((((2534682028_genes_2536362326:0.0216348,(2597490034_genes_2598197649:0.00227142,(2808606935_genes_2811625743:5e-09,637000305_genes_637269816:0.0011701):0.00125591):0.0283315):0.0230555,(2873144488_genes_2873149286:0.0526502,(2554235020_genes_2554328154:0.0483115,(2554235020_genes_2554328155:0.00614821,8057229375_genes_8057231717:5e-09):0.00135474):0.0570396):0.014106):0.0238677,(2873077840_genes_2873082875:0.0449415,8112957189_genes_8112962823:0.0597142):0.0206294):0.0225808,2547132111_genes_2547410400:0.0483365):0.0661737):0.0370671):0.0282086):0.0295094):0.00692781,((2806310739_genes_2807423081:0.070692,2875376741_genes_2875379383:0.0814021):0.0618628,2547132143_genes_2547556286:0.191003):0.044716):0.0274625,(((2515154148_genes_2515817122:0.0861614,(2857083903_genes_2857088060:0.0545074,8113238381_genes_8113243100:0.0167402):0.0953926):0.0870384,((2639762745_genes_2640560901:0.0804519,((2767802007_genes_2767847399:0.0706801,2773857969_genes_2775032737:0.122671):0.0297408,(8110553263_genes_8110555806:0.14944,2984135543_genes_2984140469:0.103692):0.0244876):0.0253656):0.0511607,(2872807650_genes_2872810537:0.0543945,2873048452_genes_2873050817:0.0628195):0.0288752):0.0317724):0.0583248,(2515154101_genes_2515570082:0.0967998,2516143114_genes_2516432808:0.157317):0.0769868):0.0289803):0.0420856,(2867064541_genes_2867069365:0.175264,651324106_genes_651523713:0.156449):0.0736354):0.0421595):0.0523867,8072730050_genes_8072736242:0.175518):0.0457777):0.0355731,((2597489910_genes_2597944935:0.00867512,(8033827497_genes_8033830626:0.0113011,(2765235979_genes_2766191477:0.002516,2816332640_genes_2818857413:0.00379127):0.00527008):0.0117231):0.227553,(647533234_genes_648006877:0.103205,(649990018_genes_650127405:0.00397223,651285011_genes_651286724:0.00425958):0.0505628):0.259833):0.118653):0.061455):0.0937624):0.0956727,(((2609460250_genes_2612163669:0.00116271,(2765235992_genes_2766287746:0,2765236009_genes_2766418729:0):5e-09):0.00236724,(2765235993_genes_2766300627:5e-09,8033859663_genes_8033868128:0.00115971):0.0046156):0.168634,(((2767802063_genes_2768275188:0.0244993,2767802065_genes_2768286624:0.0219044):0.0339824,(2765236006_genes_2766401014:0.0334826,2765236011_genes_2766436530:0.0425655):0.0212258):0.199571,(2767802077_genes_2768380425:0.243498,((2627853927_genes_2629530707:0.0924709,2872990154_genes_2872995824:0.100252):0.0650587,((2862963355_genes_2862970655:0.0508439,(2531839540_genes_2533915300:0.0520352,2872907300_genes_2872912769:0.0712698):0.0190948):0.0417444,(2811995052_genes_2812972208:0.0216326,(2811995052_genes_2812972209:0.0189463,2872861354_genes_2872867169:0.00881477):0.00497341):0.112824):0.0289231):0.0583322):0.0528003):0.0311698):0.157635):0.0325064,((2872929267_genes_2872930983:0.27248,(646862346_genes_646972629:0.219448,(2724679233_genes_2725958075:0.0433572,(2872845226_genes_2872851650:0.0448644,(2579778653_genes_2580419915:0.0176527,8078659781_genes_8078662067:0.0158216):0.02239):0.0314696):0.153913):0.172453):0.0506656,((2537561865_genes_2538965402:0.241735,2765236012_genes_2766448047:0.207601):0.129688,2765236014_genes_2766458878:0.479208):0.0756912):0.0364811):0.0312171,(2767802054_genes_2768207276:0.305975,((2518645610_genes_2519026570:0.26265,(2551306127_genes_2551891504:0.136003,8046394154_genes_8046399050:0.192446):0.167522):0.0737224,2877698364_genes_2877705269:0.287758):0.056138):0.0701939):0.0662379,(((2767802042_genes_2768116286:0.247985,2860658192_genes_2860659868:0.394063):0.0785443,((648861017_genes_648875924:0.251164,(2775507128_genes_2777472764:0.0265665,(2521172643_genes_2521767707:0.0306995,648861017_genes_648875385:0.017613):0.0199792):0.0988562):0.120878,(2521172626_genes_2521676357:0.238235,2547132143_genes_2547555335:0.462813):0.0731641):0.103389):0.38821,2872914712_genes_2872918983:0.285978):0.104063):0.0881189):0.187647,(((2574179794_genes_2574541166:0.52032,((2574179761_genes_2574398314:0.159807,(2671180946_genes_2674860273:0.118346,(2675903135_genes_2676791428:0.169137,(2671180344_genes_2672391736:0.0442909,(2671180344_genes_2672390350:0.0447386,2706794556_genes_2707398863:0.011135):0.0466111):0.074094):0.11999):0.130417):0.438982,(2574179785_genes_2574493616:0.29101,(2706794555_genes_2707386659:0.0819676,2751185749_genes_2753139047:0.0572569):0.162862):0.221476):0.267249):0.16083,((2574179793_genes_2574534569:0.296855,((2711768086_genes_2712190631:0.0585571,2711768086_genes_2712190635:1.5e-08):0.170161,(2511231086_genes_2511600013:0.0902787,(2576861491_genes_2578531683:0.114846,2751185790_genes_2753316086:0.0492997):0.0439135):0.21463):0.0446264):0.0362936,(2765235994_genes_2766307171:0.127917,8105129612_genes_8105137372:0.127391):0.129043):0.42303):0.10438,2515154142_genes_2515789763:0.530019):0.0887195):0.29937,(2515154197_genes_2516058850:0.75748,((((((((2765236011_genes_2766436526:0.0209289,(2765236006_genes_2766401010:0.0232418,(2767802063_genes_2768275184:0.0163306,2767802065_genes_2768286620:0.00589485):0.0358162):0.0161361):0.204392,((2775507124_genes_2777437746:0.03358,((2765235993_genes_2766300197:6e-09,8033859663_genes_8033867968:0.00108992):0.00434008,((2609460250_genes_2612161006:0.00218675,(2609460250_genes_2612163739:5e-09,2765235992_genes_2766287750:5e-09):0.00109138):5e-09,2765236009_genes_2766425148:5e-09):0.00333004):0.0351011):0.0965718,(2767802077_genes_2768379228:0.172756,((2811995052_genes_2812971022:0.0166711,2872861354_genes_2872867173:0.0151037):0.11003,((2627853927_genes_2629530712:0.052484,2872990154_genes_2872995828:0.0884785):0.0431338,(2872907300_genes_2872912773:0.0715218,(2531839540_genes_2533915294:0.0630462,2862963355_genes_2862970659:0.042128):0.0213489):0.0223509):0.014998):0.0275444):0.0529056):0.0898798):0.12983,((646862346_genes_646972625:0.139023,(2724679233_genes_2725958071:0.0371408,(2872845226_genes_2872851654:0.0223962,(2579778653_genes_2580419919:0.0166698,8078659781_genes_8078662063:0.0124348):0.0200834):0.0311731):0.0726193):0.166181,(2765236014_genes_2766458882:0.199195,(2765236012_genes_2766447264:0.251494,2537561865_genes_2538965398:0.297485):0.05697):0.0868662):0.051482):0.050181,(((((2765235996_genes_2766320559:0.0546312,(2545824776_genes_2546765667:0.0681966,(2765236029_genes_2766571052:0,2767802055_genes_2768213457:0):0.0278881):0.0191426):0.190109,((2515154105_genes_2515598439:0.208487,8072730050_genes_8072736246:0.12143):0.0621779,(651324106_genes_651523709:0.177335,(((((((2531839181_genes_2532538296:0.0646282,2765236010_genes_2766430894:0.0463229):0.0201453,2531839181_genes_2532540016:0.185352):0.0543841,(2561511188_genes_2562406948:0.142852,((2541046998_genes_2541394380:0.0947886,(2806310739_genes_2807423077:0.0683369,2875376741_genes_2875379379:0.109728):0.0429137):0.021633,((2767802042_genes_2768116593:0.0621063,((2775507128_genes_2777476086:0.0127174,648861017_genes_648873823:0.00817601):0.00784407,(2521172643_genes_2521771961:0.00397762,(2775507128_genes_2777474086:0.0242028,648861017_genes_648873824:0.00234934):0.0343897):0.00175975):0.0468934):0.0343588,2860658192_genes_2860665030:0.145562):0.0271677):0.0191236):0.0132023):0.015902,((2521172626_genes_2521679420:0.10545,(2547132143_genes_2547555539:0.126303,8113637067_genes_8113641951:0.0914009):0.0538631):0.0452294,((((2547132111_genes_2547410404:0.0598221,(2873077840_genes_2873082879:0.0397353,((2534682028_genes_2536366014:0.0211037,(637000305_genes_637269820:5e-09,(2808606935_genes_2811625747:5e-09,2597490034_genes_2598197645:0.00770258):0.00108364):0.0128274):0.0437889,((2554235020_genes_2554328149:0.109326,(2554235020_genes_2554328150:0.0104029,8057229375_genes_8057231713:5e-09):0.0109094):0.0459465,2873144488_genes_2873149290:0.0294838):0.0171423):0.0178463):0.0115327):0.0166176,8112957189_genes_8112962827:0.0454463):0.0632042,2582581028_genes_2584331660:0.105147):0.0445848,((8120180782_genes_8120186143:0.0683719,(645058728_genes_645417644:0.0438383,(2537561976_genes_2539350610:0.0229739,(2515154106_genes_2515603840:0.0170859,8113546338_genes_8113551793:0.019991):0.0121031):0.0482327):0.029616):0.0336856,(645058855_genes_645413539:0.0220986,(2547132122_genes_2547473723:0.0358566,2773857974_genes_2775052504:0.0541614):0.00916224):0.0475269):0.0483372):0.0277223):0.0209208):0.0293366,((2515154101_genes_2515568561:0.0819769,2516143114_genes_2516432812:0.0958392):0.0534851,((2984135543_genes_2984140473:0.114263,((2767802007_genes_2767847395:0.0388497,2773857969_genes_2775029655:0.0847999):0.0444304,(8110553263_genes_8110555802:0.0940483,((2639762745_genes_2640560906:6.6103e-05,2775507123_genes_2777429243:0.0445366):0.0336003,(2775507123_genes_2777429242:0.051594,(2627853927_genes_2629530711:0.348769,2872807650_genes_2872810533:0.0509822):0.012925):0.0187201):0.0236323):0.0155136):0.011845):0.0471939,(2515154148_genes_2515817127:0.123924,(2857083903_genes_2857088064:0.0170022,8113238381_genes_8113243104:0.0148386):0.0897408):0.0463057):0.04304):0.0260351):0.0317529,(2867064541_genes_2867069370:0.270617,2873048452_genes_2873050813:0.340692):0.0761076):0.0272508,((2551306667_genes_2553974528:0.0252024,646564576_genes_646654132:0.0337528):0.163273,(637000304_genes_637205803:0.111921,(2802429318_genes_2804963949:0.17704,8048984021_genes_8048989355:0.0963347):0.0294139):0.0278232):0.0348219):0.0193554):0.0652213):0.0294937):0.0353248,((651285011_genes_651286720:0.00214759,(649990018_genes_650121177:0.00206115,647533234_genes_648006872:0.020649):0.00225577):0.2749,((8033827497_genes_8033831579:0.0110292,(2765235979_genes_2766192839:0.00846449,(2765235979_genes_2766192838:5e-09,2816332640_genes_2818857417:5e-09):0.00251872):0.00638956):0.0118504,2597489910_genes_2597944931:0.0175026):0.259165):0.0650336):0.058664,((2522572192_genes_2523210702:0.215421,(((((2602041572_genes_2602237425:0.0796077,8117181539_genes_8117185019:0.0853452):0.112611,((8113078599_genes_8113083051:0.213674,(2529292926_genes_2530557065:0.0602548,2908259812_genes_2908264837:0.0547315):0.226677):0.177987,2873250297_genes_2873256051:0.131992):0.0383665):0.03273,(2516493006_genes_2516520353:0.138007,(2772190771_genes_2772950692:0.0668955,(2767802119_genes_2768699876:0.028929,(2524023215_genes_2524495441:0.0228534,2811995077_genes_2813077731:0.065206):0.0128257):0.0420448):0.153545):0.0668439):0.034884,((2515154149_genes_2515827029:0.113835,8112935820_genes_8112940420:0.0948551):0.0433683,(((2767802078_genes_2768385330:0.0187701,(2767802021_genes_2767954227:5e-09,8121694618_genes_8121699918:0.00230005):0.0177983):0.0471147,(2775507137_genes_2777543439:0.0150207,((((((2872935496_genes_2872940854:0.00998479,(2597490183_genes_2598647055:0.00383676,645058827_genes_645231838:0.00860205):0.00375871):0.0051349,2767802087_genes_2768457759:0.0181953):0.00563252,645058827_genes_645231839:0.00961642):0.0139231,((2806310714_genes_2807318518:5e-09,2765235988_genes_2766256982:0.00112607):2.8e-08,(2773857988_genes_2775125555:0.00226721,((2767802022_genes_2767963040:0,2767802053_genes_2768199983:0):9.8e-08,2806310714_genes_2807318517:0.00216306):0.00112104):5e-09):0.0553312):0.0102259,(2518285535_genes_2518396148:0.0138021,641522653_genes_641696249:0.0154672):0.00902965):0.00285582,2811995326_genes_2813885095:0.0184089):0.00462446):0.0356686):0.0731403,(3006413848_genes_3006415717:0.0948788,((2515154165_genes_2515891930:0.0329593,(2585427945_genes_2587286687:0.00112146,(2765236023_genes_2766529042:0,2773857967_genes_2775022412:0):5e-09):0.0426912):0.0590346,((2802429347_genes_2805120214:5e-09,(2765236030_genes_2766581560:5e-09,(2802429347_genes_2805120215:0.0189794,(2767802093_genes_2768501554:1.31e-07,2802429347_genes_2805120216:5e-09):0.0011548):1.43e-07):5e-09):0.0535329,2772190708_genes_2772619211:0.045147):0.0487396):0.0622246):0.036731):0.0304055):0.10003):0.0305794,2916801548_genes_2916803547:0.263827):0.0357365):0.0635076,((2862374732_genes_2862377169:0.0614914,(8110443421_genes_8110447986:0.044604,(8033877553_genes_8033881194:0.0185019,(2775507125_genes_2777448437:0.00985112,2574179848_genes_2574748598:0.0452295):0.0134583):0.0856169):0.0305809):0.0345503,2767802094_genes_2768510872:0.0718917):0.246222):0.0530833):0.0902573,2872929267_genes_2872930979:0.259089):0.0510868):0.043298,(((2518645610_genes_2519022011:0.107585,2877698364_genes_2877704267:0.0895071):0.0512301,(8046394154_genes_8046399046:0.111219,2551306127_genes_2551891501:0.287757):0.0774635):0.135578,(2767802112_genes_2768642817:0.431173,2767802054_genes_2768201967:0.213866):0.0570376):0.0613699):0.084402,2872914712_genes_2872918987:0.316088):0.0808754,(2515154142_genes_2515788777:0.211603,2765235994_genes_2766304049:2.34862):0.153419):0.110417,((2711768086_genes_2712190318:0.148776,((2711768086_genes_2712190238:0.12744,(2576861491_genes_2578531688:0.150232,(2576861491_genes_2578531687:0.0952421,(2511231086_genes_2511600017:0.0560275,2751185790_genes_2753310022:0.0438514):0.0565693):0.048708):0.0658618):0.109392,(2574179793_genes_2574534573:0.241872,(2765235994_genes_2766303328:0.0977001,8105129612_genes_8105137376:0.0761421):0.133663):0.0439467):0.0405413):0.258757,(2574179794_genes_2574541162:0.429254,((2574179761_genes_2574398310:0.145896,(2675903135_genes_2676791432:0.133601,(2671180946_genes_2674860269:0.0672966,(2706794556_genes_2707398859:0.0337743,(2671180344_genes_2672391733:0.0178815,2671180946_genes_2674858929:0.0146248):0.0375682):0.0253261):0.0501801):0.125426):0.224397,(2574179785_genes_2574493620:0.277502,(2706794555_genes_2707386655:0.0794699,2751185749_genes_2753137878:0.0888852):0.169182):0.0590261):0.143276):0.133786):0.21314):0.335205):0.0976):0.159478,2889597736_genes_2889601450:1.30028):0.0944698):0.102476,((((2511231181_genes_2511917003:0.254532,2561511175_genes_2562347965:0.237314):0.588993,((((2811995052_genes_2812963830:0.0265761,2872861354_genes_2872862003:0.0408329):0.445187,(2574179793_genes_2574531718:0.587128,(2627853927_genes_2629531600:0.418447,(2724679233_genes_2725953288:0.127508,(2872845226_genes_2872852881:0.0935017,(2579778653_genes_2580422326:0.0358759,8078659781_genes_8078660574:0.0587009):0.0841065):0.101897):0.214805):0.111259):0.0895839):0.240371,((2540341184_genes_2540861134:0.322668,2814123237_genes_2815271171:0.334749):0.345498,(2891418749_genes_2891425824:0.623814,2891418749_genes_2891426940:0.39061):0.134104):0.231474):0.26521,(640069329_genes_640171436:0.876142,640069329_genes_640176949:0.817301):0.179822):0.130132):0.190707,(2856823606_genes_2856829926:0.111962,((2654587993_genes_2656525347:0,2671180625_genes_2673536768:0,2675903497_genes_2678199329:0):0.117714,(2645728092_genes_2648282880:0.0331267,2651869675_genes_2652380174:0.0609818):0.147483):0.0725637):0.877153):0.145552,(2883821847_genes_2883822814:3.53683,(((2615840680_genes_2616485811:0.609042,640069329_genes_640171307:0.68967):0.156833,(((2891418749_genes_2891420397:0.175365,(2540341184_genes_2540855434:0.0935389,2814123237_genes_2815266476:0.269619):0.0617435):0.220415,(644736404_genes_644977456:0.529138,(2511231181_genes_2511923248:0.175886,2561511175_genes_2562352857:0.180873):0.27022):0.5249):0.185432,(2687453533_genes_2689163054:0.532021,(644736404_genes_644977451:0.424288,(2511231181_genes_2511923235:0.177567,2561511175_genes_2562352849:0.212033):0.277136):0.427723):0.233127):0.0791315):0.0620626,(2891418749_genes_2891426437:0.317053,(2540341184_genes_2540861436:0.173786,2814123237_genes_2815271419:0.264463):0.144397):0.700142):0.402487):0.0311536):0.165567):0.058291,(645058855_genes_645414333:1.42418,((637000115_genes_638101036:0.243219,637000116_genes_637880147:0.285862):0.786669,((2515154016_genes_2515232335:1.01817,(8065677017_genes_8065687054:0.717671,((2515154016_genes_2515236041:1.42804,2870638204_genes_2870640766:1.07388):0.395754,(2856923825_genes_2856927067:0.290369,650716103_genes_650818480:0.363314):0.335267):0.205996):0.102036):0.154185,(2993795240_genes_2993796897:0.621909,(2993804794_genes_2993811116:0.131044,2993817682_genes_2993817898:0.222484):0.542751):0.489232):0.369449):0.108886):0.095232):0.0603358,(((2574179785_genes_2574495144:0.569959,(2675903135_genes_2676792086:0.213161,((2671180344_genes_2672390463:0.0640796,2706794556_genes_2707396264:0.0742757):0.0364257,(2671180946_genes_2674859480:8e-09,2671180946_genes_2674853306:5e-09):0.0404853):0.137921):0.51052):0.507234,2574179793_genes_2574532486:0.689012):0.348827,(2515154197_genes_2516060447:1.12692,(2872914712_genes_2872918754:0.723755,(((((((2772190771_genes_2772950080:0.109226,(2524023215_genes_2524495185:0.0763867,(2811995077_genes_2813077538:0.0932498,2767802119_genes_2768697318:0.0640697):0.032508):0.0517196):0.183998,2916801548_genes_2916805216:0.378052):0.0193502,(2516493006_genes_2516520076:0.231975,(2873250297_genes_2873255787:0.191251,(8113078599_genes_8113082705:0.282161,(2529292926_genes_2530553704:0.0524109,2908259812_genes_2908264592:0.0292476):0.267521):0.114852):0.104462):0.0428457):0.0407479,(8117181539_genes_8117184787:0.290902,(((2515154149_genes_2515822568:0.164492,8112935820_genes_8112936001:0.0846547):0.050771,((3006413848_genes_3006415989:0.129962,((2767802078_genes_2768380460:0.0653954,(2767802021_genes_2767954785:0.0115839,8121694618_genes_8121699592:0.0100066):0.045412):0.0543959,((645058827_genes_645231506:0.0400346,(2767802087_genes_2768458121:0.0209218,(2597490183_genes_2598642389:0.0144057,2872935496_genes_2872940558:0.0128145):0.00935752):0.0258529):0.0557233,(((((2767802022_genes_2767958840:0,2767802053_genes_2768195592:0):5e-09,2806310714_genes_2807317184:5e-09):0.00791317,(2806310714_genes_2807317183:5e-09,2765235988_genes_2766254362:0.0025958):7.4e-08):5e-09,2773857988_genes_2775126238:0.00787253):0.131453,((2518285535_genes_2518394283:0.0714581,641522653_genes_641696532:0.052621):0.0290347,(2775507137_genes_2777540445:0.0595147,2811995326_genes_2813881867:0.0534837):0.0182937):0.0113489):0.0161281):0.0787853):0.131866):0.0137905,((2515154165_genes_2515892174:0.0719248,(2585427945_genes_2587286426:0.00472469,(2765236023_genes_2766530851:0,2773857967_genes_2775020992:0):0.00702629):0.106778):0.0669142,(2772190708_genes_2772615453:0.0608133,(2802429347_genes_2805122163:5e-09,(2767802093_genes_2768497495:5e-09,2765236030_genes_2766578477:0.0015435):5e-09):0.0772083):0.0800112):0.0529288):0.0388456):0.144935,(2602041572_genes_2602237147:0.339872,2522572192_genes_2523210081:0.291214):0.0323368):0.0163996):0.0282952):0.115503,(2862374732_genes_2862377403:0.177516,(2767802094_genes_2768510516:0.134077,((8033877553_genes_8033879723:0.0350849,(2775507125_genes_2777450075:0.0437789,2574179848_genes_2574748387:0.0956338):0.0178395):0.132473,8110443421_genes_8110448208:0.141562):0.0496828):0.0346215):0.601014):0.0931577,((((2515154105_genes_2515595752:0.215226,8072730050_genes_8072735996:0.171181):0.0841771,((2802429318_genes_2804959750:0.187049,8048984021_genes_8048989048:0.131742):0.0606014,(2867064541_genes_2867069160:0.294142,(637000304_genes_637206072:0.165882,(((((2515154148_genes_2515816889:0.157957,(2857083903_genes_2857087867:0.0224207,8113238381_genes_8113241675:0.0124806):0.117997):0.108081,((((2767802007_genes_2767842859:0.0815233,2773857969_genes_2775028711:0.107551):0.0500644,2984135543_genes_2984140185:0.162288):0.0215068,(((2775507123_genes_2777436489:0.0933931,2873048452_genes_2873051085:0.0358579):0.0572356,(2639762745_genes_2640560604:0.0840858,2872807650_genes_2872810772:0.089301):0.0394586):0.0372096,2775507123_genes_2777436490:0.329228):0.0310856):0.0217436,8110553263_genes_8110556054:0.20014):0.037489):0.0710932,(2515154101_genes_2515563512:0.175197,2516143114_genes_2516430037:0.208637):0.0825523):0.0341219,((2521172626_genes_2521681424:0.215752,(2547132143_genes_2547555212:0.442698,8113637067_genes_8113641289:0.13215):0.0486612):0.0555555,(((8120180782_genes_8120185947:0.123421,(645058728_genes_645417923:0.12897,(2537561976_genes_2539354503:0.0658582,(2515154106_genes_2515603542:0.05246,8113546338_genes_8113548619:0.0281783):0.0327616):0.0991811):0.0767652):0.105077,((2541046998_genes_2541400079:0.202934,(2806310739_genes_2807419820:0.133222,(2875376741_genes_2875379699:0.146393,(2767802042_genes_2768111079:0.0856553,(2775507128_genes_2777468576:0.0321783,(2521172643_genes_2521774648:0.0254147,648861017_genes_648873578:0.0232317):0.02241):0.102128):0.0472926):0.026605):0.0563205):0.0137262,(2582581028_genes_2584329821:0.124217,((2873077840_genes_2873082641:0.0843604,(2547132111_genes_2547408470:0.0869475,(((2597490034_genes_2598197873:5e-09,(2808606935_genes_2811627413:0.00284238,637000305_genes_637269566:0.00288087):0.00425517):0.0478645,2534682028_genes_2536370434:0.0968717):0.0509423,((2554235020_genes_2554323475:0.00418152,8057229375_genes_8057231954:0.00942742):0.0948029,2873144488_genes_2873149057:0.0702214):0.0165146):0.0110408):0.0175078):0.0327584,8112957189_genes_8112958104:0.0839333):0.109942):0.0565386):0.0159246):0.0225626,((((2545824777_genes_2546770331:0.0276484,2547132122_genes_2547471644:0.0216732):0.034048,(2773857974_genes_2775052761:0.0724811,645058855_genes_645413274:0.201887):0.0245955):0.100301,(2561511188_genes_2562407183:0.190009,(2531839181_genes_2532533827:0.168217,2765236010_genes_2766426858:0.115864):0.0302768):0.0414806):0.0198934,2860658192_genes_2860664744:0.160361):0.0260467):0.0278756):0.0306889):0.0883784,((2537561795_genes_2538653794:0.125783,(2551306667_genes_2553974781:0.0530047,646564576_genes_646654432:0.0688104):0.0904688):0.191037,651324106_genes_651526309:0.299622):0.0615543):0.0335373):0.0144878):0.0309938):0.0979996):0.0418923,((2597489910_genes_2597945244:0.017553,(8033827497_genes_8033827855:0.00768622,(2765235979_genes_2766186679:0.00424014,2816332640_genes_2818857178:5e-09):0.0025639):0.0191511):0.366573,((2765236029_genes_2766575593:5e-09,2767802055_genes_2768214690:5e-09):0.0938624,(2765235996_genes_2766320916:0.138675,2545824776_genes_2546763374:0.181742):0.0351133):0.308143):0.0534139):0.0523073,(647533234_genes_648007058:0.0710848,(649990018_genes_650126220:0.00795119,651285011_genes_651286954:0.00542049):0.0667933):0.443021):0.111811):0.112243,(((((2765236014_genes_2766456675:0.364774,(2537561865_genes_2538963440:0.438501,2765236012_genes_2766444136:0.477368):0.149772):0.108762,(646862346_genes_646972977:0.21723,(2724679233_genes_2725953711:0.0832793,(2872845226_genes_2872851391:0.0790371,(2579778653_genes_2580421031:0.0243613,8078659781_genes_8078662327:0.0279369):0.0531171):0.0713916):0.173913):0.252389):0.0675382,(((2518645610_genes_2519022296:0.35869,(2551306127_genes_2551890237:0.236685,8046394154_genes_8046398748:0.378465):0.365887):0.152941,2767802054_genes_2768202167:0.375831):0.0835636,(2877698364_genes_2877698605:0.582115,2767802112_genes_2768643142:1.16538):0.18671):0.118784):0.0653461,(((2767802063_genes_2768275450:0.0155039,2767802065_genes_2768286860:0.0224243):0.0703064,(2765236006_genes_2766399524:0.0391213,2765236011_genes_2766436765:0.0731056):0.0187853):0.289521,((2775507124_genes_2777442755:0.167192,((2609460250_genes_2612162692:0,2765235992_genes_2766290631:0,2765236009_genes_2766425021:0):0.0029821,(2765235993_genes_2766300267:0,8033859663_genes_8033867872:0):0.0031284):0.0662038):0.226758,(2767802077_genes_2768375624:0.286143,(2872861354_genes_2872866963:0.23632,((2627853927_genes_2629530481:0.143131,2872990154_genes_2872995605:0.173296):0.0961213,(2872907300_genes_2872912551:0.1509,(2531839540_genes_2533915539:0.120246,2862963355_genes_2862970431:0.0891922):0.0370623):0.0562093):0.0376092):0.0510589):0.0645504):0.0636204):0.195824):0.0678435,2872929267_genes_2872931228:0.467429):0.0571524):0.14389):0.0894476):0.0526964):0.497491):0.0503416):0.0314756):0.0652367):0.0404993);
