# Supplementary material for: The accessory protein CvnF8 modulates histidine kinase activity in an actinobacterial G protein system in Streptomyces coelicolor
Source: mBio. 2026 May 27;17(7):e00774-26. doi: 10.1128/mbio.00774-26 (PMC13343842; doi:10.1128/mbio.00774-26)
Supplement: Data File S4 — Genome metadata. [file mbio.00774-26-s0004.csv]

NCBI Taxon ID	IMG Genome ID	NCBI Domain	Sequencing Status	Study Name	Genome Name / Sample Name	Sequencing Center	IMG Genome ID	NCBI Phylum	NCBI Class	NCBI Order	NCBI Family	NCBI Genus	NCBI Species	GTDB Domain	GTDB Phylum	GTDB Class	GTDB Order	GTDB Family	GTDB Genus	GTDB Species	ANI Cluster ID	ANI Cluster Type	IMG Release/Pipeline Version	IMG Submission ID	GOLD Analysis Project ID	GOLD Analysis Project Type	GOLD Sequencing Project ID	GOLD Study ID	Add Date	Assembly Method	Comments	Funding Agency	High Quality	Has Coverage	Is Public	NCBI Taxon ID	Public Release Date	NCBI Strain	Submission Type	User Access	Genome Size * assembled	Gene Count * assembled
1123320	2515154197	Bacteria	Permanent Draft	Genomic Encyclopedia of Type Strains, Phase I: the one thousand microbial genomes (KMG-I) project	Embleya scabrispora DSM 41855	DOE Joint Genome Institute (JGI)	2515154197	Actinomycetota	Actinomycetes	Kitasatosporales	Streptomycetaceae	Embleya	Embleya scabrispora	Bacteria	Actinomycetota	Actinomycetes	Streptomycetales	Streptomycetaceae	Embleya	Embleya scabrispora	14623	singleton		9708	Ga0025348	Genome Analysis (Isolate)	Gp0013361	Gs0015051	7/16/12	ALLPATHS v. R37654; Velvet v. 1.1.04		DOE; DSMZ	Yes	No	Yes	1123320	8/13/12	DSM 41855	Primary		11392659	10154
258052	2751185792	Bacteria	Permanent Draft	Genome mining of actinomycete strains to discover natural products	Kitasatospora arboriphila NRRL B-24581	University of Illinois, Urbana-Champaign	2751185792	Actinomycetota	Actinomycetes	Kitasatosporales	Streptomycetaceae	Kitasatospora	Kitasatospora arboriphila	Bacteria	Actinomycetota	Actinomycetes	Mycobacteriales	Mycobacteriaceae	Williamsia	Williamsia arboriphila	2047	clique	IMG Annotation Pipeline v.4.15.1	150193	Ga0162391	Genome Analysis (Isolate)	Gp0188016	Gs0127166	9/11/17	IDBA UD v. 1.0.9			Yes	No	Yes	258052	9/11/17	NRRL B-24581	Primary		5739090	5410
1894	2765236009	Bacteria	Permanent Draft	Genome mining of actinomycete strains to discover natural products	Kitasatospora aureofaciens NRRL B-2658	University of Illinois, Urbana-Champaign	2765236009	Actinomycetota	Actinomycetes	Kitasatosporales	Streptomycetaceae	Kitasatospora	Kitasatospora aureofaciens	Bacteria	Actinomycetota	Actinomycetes	Streptomycetales	Streptomycetaceae	Streptomyces	Streptomyces rimosus	1108	clique	IMG Annotation Pipeline v.4.15.2	169315	Ga0161558	Genome Analysis (Isolate)	Gp0187994	Gs0127166	12/20/17	IDBA_UD v. SEP-2013			Yes	No	Yes	1894	12/20/17	NRRL B-2658	Primary		9556026	8580
1449346	2574179793	Bacteria	Permanent Draft	Comparative genome analysis acidophilic actinobacteria, an important constituent of soil microbiota, and related taxa from different geographic regions	Kitasatospora azatica KCTC 9699	DOE Joint Genome Institute (JGI)	2574179793	Actinomycetota	Actinomycetes	Kitasatosporales	Streptomycetaceae	Kitasatospora	Kitasatospora azatica	Bacteria	Actinomycetota	Actinomycetes	Streptomycetales	Streptomycetaceae	Kitasatospora	Kitasatospora azatica				39456	Ga0006615	Genome Analysis (Isolate)	Gp0050773	Gs0103377	6/12/14	HGAP v. 2.2.0.p1		DOE	No	No	Yes	1449346	7/7/14	KCTC 9699	Primary		8272299	7299
1348663	2576861491	Bacteria	Permanent Draft	Kitasatospora cheerisanensis KCTC 2395	Kitasatospora cheerisanensis KCTC 2395	Yeungnam University	2576861491	Actinomycetota	Actinomycetes	Kitasatosporales	Streptomycetaceae	Kitasatospora	Kitasatospora cheerisanensis	Bacteria	Actinomycetota	Actinomycetes	Streptomycetales	Streptomycetaceae	Kitasatospora	Kitasatospora cheerisanensis	15866	singleton		40748	Ga0049467	Genome Analysis (Isolate)	Gp0025324	Gs0106512	6/20/14	Newbler v. 2.6; CLC Genomics Workbench v. 6.5; PacBio SMRT Analysis v. 2.0			Yes	No	Yes	1348663	6/20/14	KCTC 2395	Primary		8035179	7896
67352	8105129612	Bacteria	Permanent Draft	The complete genomes of actinobacterial strains from the NBC collection from nanopore and illumina data genome sequencing	Kitasatospora purpeofusca NBC_01263	Technical University of Denmark	8105129612	Actinomycetota	Actinomycetes	Kitasatosporales	Streptomycetaceae	Kitasatospora	Kitasatospora purpeofusca	Bacteria	Actinomycetota	Actinomycetes	Streptomycetales	Streptomycetaceae	Kitasatospora	Kitasatospora purpeofusca	13107	clique		345375	Ga0653984	Genome Analysis (Isolate)	Gp0812061	Gs0163284	5/20/24	Flye v. 2.9			Yes	No	Yes	67352	5/20/24	NBC_01263	Primary		8856443	7829
	2511231086	Bacteria	Finished	Kitasatospora setae KM-6054, NBRC 14216	Kitasatospora setae KM-6054, NBRC 14216	National Institute of Technology and Evaluation	2511231086	Actinomycetota	Actinomycetes	Kitasatosporales	Streptomycetaceae	Kitasatospora	Kitasatospora setae	Bacteria	Actinomycetota	Actinomycetia	Streptomycetales	Streptomycetaceae	Kitasatospora	Kitasatospora setae				7364	Ga0009371	Genome Analysis (Isolate)	Gp0001117	Gs0016215	2/28/12	Phred-Phrap-Consed			Yes	No	Yes	452652	2/28/12	KM-6054, NBRC 14216, DSM 43861			8783278	7669
1444768	2711768086	Bacteria	Permanent Draft	A variety of actinomycetes isolated from a Himalayan soil sample. Genome sequencing	Kitasatospora sp. MBT63	Institute of Biology, Leiden University	2711768086	Actinomycetota	Actinomycetes	Kitasatosporales	Streptomycetaceae	Kitasatospora	Kitasatospora sp. MBT63	Bacteria	Actinomycetota	Actinomycetes	Streptomycetales	Streptomycetaceae	Kitasatospora	Kitasatospora sp000710465	18589	singleton	IMG Annotation Pipeline v.4.14.3	100774	Ga0124360	Genome Analysis (Isolate)	Gp0143838	Gs0119262	1/19/17	CLC Genomics Workbench and SSPACE v. 6.5;			Yes	No	Yes	1444768	1/19/17	MBT63	Primary		9772946	9263
1463822	2751185790	Bacteria	Permanent Draft	Genome mining of actinomycete strains to discover natural products	Kitasatospora sp. NRRL B-11411	University of Illinois, Urbana-Champaign	2751185790	Actinomycetota	Actinomycetes	Kitasatosporales	Streptomycetaceae	Kitasatospora	Kitasatospora sp. NRRL B-11411	Bacteria	Actinomycetota	Actinomycetes	Streptomycetales	Streptomycetaceae	Kitasatospora	Kitasatospora cineracea	1919	clique	IMG Annotation Pipeline v.4.15.1	150191	Ga0162445	Genome Analysis (Isolate)	Gp0188112	Gs0127166	9/11/17	IDBA UD v. 1.0.9			Yes	No	Yes	1463822	9/11/17	NRRL B-11411	Primary		8602666	7914
1449353	2574179794	Bacteria	Permanent Draft	Comparative genome analysis acidophilic actinobacteria, an important constituent of soil microbiota, and related taxa from different geographic regions	Phaeacidiphilus oryzae TH49	DOE Joint Genome Institute (JGI)	2574179794	Actinomycetota	Actinomycetes	Kitasatosporales	Streptomycetaceae	Phaeacidiphilus	Phaeacidiphilus oryzae	Bacteria	Actinomycetota	Actinomycetes	Streptomycetales	Streptomycetaceae	Phaeacidiphilus	Phaeacidiphilus oryzae				39457	Ga0006614	Genome Analysis (Isolate)	Gp0050821	Gs0103377	6/12/14	HGAP v. 2.2.0.p1		DOE	No	No	Yes	1449353	7/7/14	TH49	Primary		7806543	6920
1449352	2574179785	Bacteria	Permanent Draft	Comparative genome analysis acidophilic actinobacteria, an important constituent of soil microbiota, and related taxa from different geographic regions	Streptacidiphilus albus JL83	DOE Joint Genome Institute (JGI)	2574179785	Actinomycetota	Actinomycetes	Kitasatosporales	Streptomycetaceae	Streptacidiphilus	Streptacidiphilus albus	Bacteria	Actinomycetota	Actinomycetes	Streptomycetales	Streptomycetaceae	Streptacidiphilus	Streptacidiphilus albus				39447	Ga0006612	Genome Analysis (Isolate)	Gp0050820	Gs0103377	6/12/14	HGAP v. 2.2.0.p1		DOE	No	No	Yes	1449352	7/7/14	JL83	Primary		9915093	8794
405782	2671180344	Bacteria	Permanent Draft	Streptacidiphilus spp. genome sequencing project	Streptacidiphilus anmyonensis NBRC 103185	National Institute of Technology and Evaluation Biological Resource Center	2671180344	Actinomycetota	Actinomycetes	Kitasatosporales	Streptomycetaceae	Streptacidiphilus	Streptacidiphilus anmyonensis	Bacteria	Actinomycetota	Actinomycetes	Streptomycetales	Streptomycetaceae	Streptacidiphilus	Streptacidiphilus anmyonensis	17924	singleton	IMG Annotation Pipeline v.4.11.0	87588	Ga0123947	Genome Analysis (Isolate)	Gp0144580	Gs0119593	5/26/16	Newbler v. 2.3			Yes	No	Yes	405782	5/26/16	NBRC 103185	Primary		9386419	8643
105422	2706794555	Bacteria	Permanent Draft	Streptacidiphilus spp. genome sequencing project	Streptacidiphilus carbonis NBRC 100919	National Institute of Technology and Evaluation Biological Resource Center	2706794555	Actinomycetota	Actinomycetes	Kitasatosporales	Streptomycetaceae	Streptacidiphilus	Streptacidiphilus carbonis	Bacteria	Actinomycetota	Actinomycetes	Streptomycetales	Streptomycetaceae	Streptacidiphilus	Streptacidiphilus carbonis	14042	clique	IMG Annotation Pipeline v.4.13.0	100542	Ga0123943	Genome Analysis (Isolate)	Gp0144584	Gs0119593	11/22/16	Newbler v. 2.6			Yes	No	Yes	105422	11/22/16	NBRC 100919	Primary		8457280	7697
436229	2751185749	Bacteria	Permanent Draft	Genome mining of actinomycete strains to discover natural products	Streptacidiphilus jeojiense NRRL B-24555	University of Illinois, Urbana-Champaign	2751185749	Actinomycetota	Actinomycetes	Kitasatosporales	Streptomycetaceae	Streptacidiphilus	Streptacidiphilus jeojiense	Bacteria	Actinomycetota	Actinomycetes	Streptomycetales	Streptomycetaceae	Streptacidiphilus	Streptacidiphilus jeojiense	19270	singleton	IMG Annotation Pipeline v.4.15.1	150150	Ga0163479	Genome Analysis (Isolate)	Gp0188019	Gs0127166	9/11/17	IDBA UD v. 1.0.9			Yes	No	Yes	436229	9/11/17	NRRL B-24555	Primary		9136131	8166
235985	2675903135	Bacteria	Permanent Draft	Genomic Encyclopedia of Type Strains, Phase III (KMG-III): the genomes of soil and plant-associated and newly described type strains	Streptacidiphilus jiangxiensis CGMCC 4.1857	DOE Joint Genome Institute (JGI)	2675903135	Actinomycetota	Actinomycetes	Kitasatosporales	Streptomycetaceae	Streptacidiphilus	Streptacidiphilus jiangxiensis	Bacteria	Actinomycetota	Actinomycetes	Streptomycetales	Streptomycetaceae	Streptacidiphilus	Streptacidiphilus jiangxiensis	1158	clique	IMG Annotation Pipeline v.4.11.2	88925	Ga0104467	Genome Analysis (Isolate)	Gp0127326	Gs0110196	6/15/16	ALLPATHS v. r46652			Yes	No	Yes	235985	6/27/16	CGMCC 4.1857	Primary		9538627	8825
411235	2706794556	Bacteria	Permanent Draft	Streptacidiphilus spp. genome sequencing project	Streptacidiphilus melanogenes NBRC 103184	National Institute of Technology and Evaluation Biological Resource Center	2706794556	Actinomycetota	Actinomycetes	Kitasatosporales	Streptomycetaceae	Streptacidiphilus	Streptacidiphilus melanogenes	Bacteria	Actinomycetota	Actinomycetes	Streptomycetales	Streptomycetaceae	Streptacidiphilus	Streptacidiphilus melanogenes	18529	singleton	IMG Annotation Pipeline v.4.13.0	100543	Ga0123946	Genome Analysis (Isolate)	Gp0144581	Gs0119593	11/22/16	Newbler v. 2.3			Yes	No	Yes	411235	11/22/16	NBRC 103184	Primary		8771919	8107
105420	2671180946	Bacteria	Permanent Draft	Streptacidiphilus spp. genome sequencing project	Streptacidiphilus neutrinimicus NBRC 100921	National Institute of Technology and Evaluation Biological Resource Center	2671180946	Actinomycetota	Actinomycetes	Kitasatosporales	Streptomycetaceae	Streptacidiphilus	Streptacidiphilus neutrinimicus	Bacteria	Actinomycetota	Actinomycetes	Streptomycetales	Streptomycetaceae	Streptacidiphilus	Streptacidiphilus neutrinimicus	17943	singleton	IMG Annotation Pipeline v.4.11.0	88191	Ga0123945	Genome Analysis (Isolate)	Gp0144585	Gs0119593	5/26/16	Newbler v. 2.6			Yes	No	Yes	105420	5/26/16	NBRC 100921	Primary		8418219	7926
981369	2574179761	Bacteria	Permanent Draft	Comparative genome analysis acidophilic actinobacteria, an important constituent of soil microbiota, and related taxa from different geographic regions	Streptacidiphilus rugosus AM-16	DOE Joint Genome Institute (JGI)	2574179761	Actinomycetota	Actinomycetes	Kitasatosporales	Streptomycetaceae	Streptacidiphilus	Streptacidiphilus rugosus	Bacteria	Actinomycetota	Actinomycetes	Streptomycetales	Streptomycetaceae	Streptacidiphilus	Streptacidiphilus rugosus				39405	Ga0006613	Genome Analysis (Isolate)	Gp0050822	Gs0103377	6/12/14	HGAP v. 2.2.0.p1		DOE	No	No	Yes	981369	7/7/14	AM-16	Primary		9002860	8373
	2872914712	Bacteria	Finished	Streptomyces cattleya NRRL 8057	Streptantibioticus cattleyicolor NRRL 8057	CEA Genoscope	2872914712	Actinomycetota	Actinomycetes	Kitasatosporales	Streptomycetaceae	Streptantibioticus	Streptantibioticus cattleyicolor	Bacteria	Actinomycetota	Actinomycetia	Streptomycetales	Streptomycetaceae	Streptomyces	Streptomyces cattleya			IMG Annotation Pipeline v.5.0.15	233969	Ga0438816	Genome Analysis (Isolate)	Gp0011816	Gs0033404	5/13/20				Yes		Yes	1003195	5/13/20	NRRL 8057			8092553	7347
67256	2773857969	Bacteria	Permanent Draft	Genome mining of actinomycete strains to discover natural products	Streptomyces achromogenes achromogenes NRRL B-2120	University of Illinois, Urbana-Champaign	2773857969	Actinomycetota	Actinomycetes	Kitasatosporales	Streptomycetaceae	Streptomyces	Streptomyces achromogenes	Bacteria	Actinomycetota	Actinomycetes	Streptomycetales	Streptomycetaceae	Streptomyces	Streptomyces achromogenes	10830	clique	IMG Annotation Pipeline v.4.16.2	183438	Ga0163470	Genome Analysis (Isolate)	Gp0188053	Gs0127166	3/28/18	IDBA UD v. 1.0.9			Yes	No	Yes	67256	3/28/18	NRRL B-2120	Primary		8071552	7320
1116232	2547132143	Bacteria	Permanent Draft	Streptomyces acidiscabies 84-104	Streptomyces acidiscabies 84-104	University of Florida, Gainesville	2547132143	Actinomycetota	Actinomycetes	Kitasatosporales	Streptomycetaceae	Streptomyces	Streptomyces acidiscabies	Bacteria	Actinomycetota	Actinomycetes	Streptomycetales	Streptomycetaceae	Streptomyces	Streptomyces acidiscabies	1123	clique		23728	Ga0019641	Genome Analysis (Isolate)	Gp0017666	Gs0033353	11/27/13	MIRA v. 3.0.5			Yes	No	Yes	1116232	11/27/13	84-104	Primary		11005945	9985
1283301	2545824777	Bacteria	Permanent Draft	Streptomyces afghaniensis 772 Genome sequencing	Streptomyces afghaniensis 772	University of Freiburg	2545824777	Actinomycetota	Actinomycetes	Kitasatosporales	Streptomycetaceae	Streptomyces	Streptomyces afghaniensis	Bacteria	Actinomycetota	Actinomycetes	Streptomycetales	Streptomycetaceae	Streptomyces	Streptomyces afghaniensis	15348	singleton		22262	Ga0018270	Genome Analysis (Isolate)	Gp0045022	Gs0033356	11/5/13	Celera Assembler v. 5.3			Yes	No	Yes	1283301	11/5/13	772	Primary		9848607	9034
1886	8033827497	Bacteria	Permanent Draft	Genome Sequencing of Streptomyces spp. associated to Cone snails	Streptomyces albidoflavus 145	University of Queensland	8033827497	Actinomycetota	Actinomycetes	Kitasatosporales	Streptomycetaceae	Streptomyces	Streptomyces albidoflavus	Bacteria	Actinomycetota	Actinomycetes	Streptomycetales	Streptomycetaceae	Streptomyces	Streptomyces albidoflavus	13847	clique-group	IMG Annotation Pipeline v.5.1.17	309462	Ga0338353	Genome Analysis (Isolate)	Gp0356750	Gs0136165	8/21/23	Velvet v. nov-15			Yes	No	Yes	1886	8/21/23	145	Primary		6523997	6446
67267	2765236029	Bacteria	Permanent Draft	Genome mining of actinomycete strains to discover natural products	Streptomyces alboflavus NRRL B-2373	University of Illinois, Urbana-Champaign	2765236029	Actinomycetota	Actinomycetes	Kitasatosporales	Streptomycetaceae	Streptomyces	Streptomyces alboflavus	Bacteria	Actinomycetota	Actinomycetes	Streptomycetales	Streptomycetaceae	Streptomyces	Streptomyces alboflavus	1744	clique-group	IMG Annotation Pipeline v.4.15.2	169335	Ga0163367	Genome Analysis (Isolate)	Gp0188042	Gs0127166	12/20/17	IDBA UD v. 1.0.9			Yes	No	Yes	67267	12/20/17	NRRL B-2373	Primary		9702904	8338
67269	2767802021	Bacteria	Permanent Draft	Genome mining of actinomycete strains to discover natural products	Streptomyces alboviridis NRRL B-1579	University of Illinois, Urbana-Champaign	2767802021	Actinomycetota	Actinomycetes	Kitasatosporales	Streptomycetaceae	Streptomyces	Streptomyces alboviridis	Bacteria	Actinomycetota	Actinomycetes	Streptomycetales	Streptomycetaceae	Streptomyces	Streptomyces microflavus	10685	clique-group	IMG Annotation Pipeline v.4.16.0	169367	Ga0162377	Genome Analysis (Isolate)	Gp0188095	Gs0127166	1/26/18	IDBA UD v. 1.0.9			Yes	No	Yes	67269	1/26/18	NRRL B-1579	Primary		8504844	7765
1888	2816332640	Bacteria	Permanent Draft	Genome sequencing of Streptomyces strains engineered using actinophage integration system	Streptomyces albus J1074 C31-mCherry-1	DOE Joint Genome Institute (JGI)	2816332640	Actinomycetota	Actinomycetes	Kitasatosporales	Streptomycetaceae	Streptomyces	Streptomyces albus	Bacteria	Actinomycetota	Actinomycetes	Streptomycetales	Streptomycetaceae	Streptomyces	Streptomyces albidoflavus	13847	clique-group		206811	Ga0314528	Genome Analysis (Isolate)	Gp0329258	Gs0130324	1/28/19	SPAdes v. 3.13.0			Yes	No	Yes	1888	8/7/19	J1074 C31-mCherry-1	Primary		6770929	5933
	2873077840	Bacteria	Finished	Streptomyces ambofaciens DSM40697 genome sequencing	Streptomyces ambofaciens DSM 40697	Universite de Lorraine	2873077840	Actinomycetota	Actinomycetes	Kitasatosporales	Streptomycetaceae	Streptomyces	Streptomyces ambofaciens	Bacteria	Actinomycetota	Actinomycetia	Streptomycetales	Streptomycetaceae	Streptomyces	Streptomyces ambofaciens			IMG Annotation Pipeline v.5.0.15	233991	Ga0438842	Genome Analysis (Isolate)	Gp0149539	Gs0120513	5/13/20	CLC WorkBench v. 7			Yes		Yes	1889	5/13/20	DSM 40697			8137876	7306
1892	2811995326	Bacteria	Permanent Draft	Genome mining of actinomycete strains to discover natural products	Streptomyces anulatus NRRL B-2873	University of Illinois, Urbana-Champaign	2811995326	Actinomycetota	Actinomycetes	Kitasatosporales	Streptomycetaceae	Streptomyces	Streptomyces anulatus	Bacteria	Actinomycetota	Actinomycetes	Streptomycetales	Streptomycetaceae	Streptomyces	Streptomyces anulatus_C	2813	clique	IMG Annotation Pipeline v.4.16.6	204397	Ga0163493	Genome Analysis (Isolate)	Gp0187978	Gs0127166	12/5/18	IDBA UD v. 1.0.9			Yes	No	Yes	1892	12/5/18	NRRL B-2873	Primary		8377370	7727
	2860658192	Bacteria	Finished	Streptomyces aquilus GGCR-6 genome sequencing	Streptomyces aquilus GGCR-6	Hunan University	2860658192	Actinomycetota	Actinomycetes	Kitasatosporales	Streptomycetaceae	Streptomyces	Streptomyces aquilus	Bacteria	Actinomycetota	Actinomycetia	Streptomycetales	Streptomycetaceae	Streptomyces	Streptomyces aquilus			IMG Annotation Pipeline v.5.0.12	228770	Ga0398768	Genome Analysis (Isolate)	Gp0444902	Gs0144313	3/19/20	HGAP v. 2.3			Yes	No	Yes	2548456	3/19/20	GGCR-6			10393987	9605
	2877698364	Bacteria	Finished	Streptomyces armeniacus ATCC 15676 genome sequencing	Streptomyces armeniacus ATCC 15676	University Of Ottawa	2877698364	Actinomycetota	Actinomycetes	Kitasatosporales	Streptomycetaceae	Streptomyces	Streptomyces armeniacus	Bacteria	Actinomycetota	Actinomycetia	Streptomycetales	Streptomycetaceae	Streptomyces	Streptomyces armeniacus			IMG Annotation Pipeline v.5.0.15	235385	Ga0337820	Genome Analysis (Isolate)	Gp0372397	Gs0138941	6/17/20	SPAdes v. JULY-2018			Yes		Yes	83291	6/17/20	ATCC 15676			8083249	7089
1893	8112935820	Bacteria	Permanent Draft	De novo sequencing and analysis for JCM strains in GCM 10K project	Streptomyces atratus JCM 3386	WFCC-MIRCEN World Data Centre for Microoganisms(WDCM)	8112935820	Actinomycetota	Actinomycetes	Kitasatosporales	Streptomycetaceae	Streptomyces	Streptomyces atratus	Bacteria	Actinomycetota	Actinomycetes	Streptomycetales	Streptomycetaceae	Streptomyces	Streptomyces atratus	12865	clique	IMG Annotation Pipeline v.5.2.1	347884	Ga0520928	Genome Analysis (Isolate)	Gp0610518	Gs0152855	6/13/24	gcType assembly pipeline v. Unknown			Yes	No	Yes	1893	6/13/24	JCM 3386	Primary		9827082	9234
66869	2772190708	Bacteria	Permanent Draft	Genome mining of actinomycete strains to discover natural products	Streptomyces atroolivaceus NRRL ISP-5137	University of Illinois, Urbana-Champaign	2772190708	Actinomycetota	Actinomycetes	Kitasatosporales	Streptomycetaceae	Streptomyces	Streptomyces atroolivaceus	Bacteria	Actinomycetota	Actinomycetes	Streptomycetales	Streptomycetaceae	Streptomyces	Streptomyces atroolivaceus	13529	clique	IMG Annotation Pipeline v.4.16.1	169756	Ga0163359	Genome Analysis (Isolate)	Gp0187863	Gs0127166	3/13/18	IDBA UD v. 1.0.9			Yes	No	Yes	66869	3/13/18	NRRL ISP-5137	Primary		8195928	7253
1286094	2545824776	Bacteria	Permanent Draft	Streptomyces aurantiacus JA 4570 Genome sequencing	Streptomyces aurantiacus JA 4570	University of Freiburg	2545824776	Actinomycetota	Actinomycetes	Kitasatosporales	Streptomycetaceae	Streptomyces	Streptomyces aurantiacus	Bacteria	Actinomycetota	Actinomycetes	Streptomycetales	Streptomycetaceae	Streptomyces	Streptomyces aurantiacus_A	15347	singleton		22260	Ga0018269	Genome Analysis (Isolate)	Gp0045023	Gs0033383	11/5/13	Celera Assembler v. 4.7			Yes	No	Yes	1286094	11/5/13	JA 4570	Primary		8762126	7750
1160718	2531839540	Bacteria	Permanent Draft	Streptomyces auratus AGR0001	Streptomyces auratus AGR0001	Yunnan University	2531839540	Actinomycetota	Actinomycetes	Kitasatosporales	Streptomycetaceae	Streptomyces	Streptomyces auratus	Bacteria	Actinomycetota	Actinomycetes	Streptomycetales	Streptomycetaceae	Streptomyces	Streptomyces sioyaensis	1057	clique		17872	Ga0014857	Genome Analysis (Isolate)	Gp0020622	Gs0033384	8/23/13	SOAPdenovo v. 1.05		National Natural Science Foundation of China (NSFC)	Yes	No	Yes	1160718	8/23/13	AGR0001	Primary		7845758	6797
67275	2765235996	Bacteria	Permanent Draft	Genome mining of actinomycete strains to discover natural products	Streptomyces aureocirculatus NRRL ISP-5386	University of Illinois, Urbana-Champaign	2765235996	Actinomycetota	Actinomycetes	Kitasatosporales	Streptomycetaceae	Streptomyces	Streptomyces aureocirculatus	Bacteria	Actinomycetota	Actinomycetes	Streptomycetales	Streptomycetaceae	Streptomyces	Streptomyces aureocirculatus	2726	clique	IMG Annotation Pipeline v.4.15.2	169302	Ga0163418	Genome Analysis (Isolate)	Gp0187852	Gs0127166	12/20/17	IDBA UD v. 1.0.9			Yes	No	Yes	67275	12/20/17	NRRL ISP-5386	Primary		9291137	8229
193461	2802429318	Bacteria	Permanent Draft	Genome mining of actinomycete strains to discover natural products	Streptomyces aureus NRRL B-1941	University of Illinois, Urbana-Champaign	2802429318	Actinomycetota	Actinomycetes	Kitasatosporales	Streptomycetaceae	Streptomyces	Streptomyces aureus	Bacteria	Actinomycetota	Actinomycetes	Streptomycetales	Streptomycetaceae	Streptomyces	Streptomyces aureus_B	7915	clique	IMG Annotation Pipeline v.4.16.5	199263	Ga0162392	Genome Analysis (Isolate)	Gp0188060	Gs0127166	10/12/18	IDBA UD v. 1.0.9			Yes	No	Yes	193461	10/12/18	NRRL B-1941	Primary		9904839	8707
	2872845226	Bacteria	Finished	Streptomyces autolyticus CGMCC 0516 Genome sequencing	Streptomyces autolyticus CGMCC0516	Yunnan University	2872845226	Actinomycetota	Actinomycetes	Kitasatosporales	Streptomycetaceae	Streptomyces	Streptomyces autolyticus	Bacteria	Actinomycetota	Actinomycetia	Streptomycetales	Streptomycetaceae	Streptomyces	Streptomyces samsunensis			IMG Annotation Pipeline v.5.0.15	233960	Ga0438861	Genome Analysis (Isolate)	Gp0223012	Gs0130140	5/13/20	SMRT Analysis v. 2.3.0			Yes		Yes	75293	5/13/20	CGMCC0516			10184660	8493
	637000304	Bacteria	Finished	Streptomyces avermitilis MA-4680	Streptomyces avermitilis MA-4680	National Institute of Technology and Evaluation	637000304	Actinomycetota	Actinomycetes	Kitasatosporales	Streptomycetaceae	Streptomyces	Streptomyces avermitilis	Bacteria	Actinomycetota	Actinomycetia	Streptomycetales	Streptomycetaceae	Streptomyces	Streptomyces avermitilis			IMG/W 2.0		Ga0030780	Genome Analysis (Isolate)	Gp0000648	Gs0033390	10/2/06	Phrap	Genome replaced by a new version processed using IMG's annotation pipelines. New IMG identifier: 2623620974	MEXT	Yes	No	Yes	227882	12/1/06	MA-4680			9119895	7792
500153	2767802112	Bacteria	Permanent Draft	Genome mining of actinomycete strains to discover natural products	Streptomyces avicenniae NRRL B-24776	University of Illinois, Urbana-Champaign	2767802112	Actinomycetota	Actinomycetes	Kitasatosporales	Streptomycetaceae	Streptomyces	Streptomyces avicenniae	Bacteria	Actinomycetota	Actinomycetes	Streptomycetales	Streptomycetaceae	Streptomyces	Streptomyces avicenniae	19521	singleton	IMG Annotation Pipeline v.4.16.0	169458	Ga0163481	Genome Analysis (Isolate)	Gp0188009	Gs0127166	1/26/18	IDBA UD v. 1.0.9			Yes	No	Yes	500153	1/26/18	NRRL B-24776	Primary		6465194	6030
66872	2775507137	Bacteria	Permanent Draft	Genome mining of actinomycete strains to discover natural products	Streptomyces baarnensis NRRL B-2842	University of Illinois, Urbana-Champaign	2775507137	Actinomycetota	Actinomycetes	Kitasatosporales	Streptomycetaceae	Streptomyces	Streptomyces baarnensis	Bacteria	Actinomycetota	Actinomycetes	Streptomycetales	Streptomycetaceae	Streptomyces	Streptomyces fimicarius	10523	clique	IMG Annotation Pipeline v.4.16.2	185279	Ga0163401	Genome Analysis (Isolate)	Gp0187981	Gs0127166	4/16/18	IDBA UD v. 1.0.9			Yes	No	Yes	66872	4/16/18	NRRL B-2842	Primary		8126433	7317
66874	2765236010	Bacteria	Permanent Draft	Genome mining of actinomycete strains to discover natural products	Streptomyces bicolor NRRL B-5348	University of Illinois, Urbana-Champaign	2765236010	Actinomycetota	Actinomycetes	Kitasatosporales	Streptomycetaceae	Streptomyces	Streptomyces bicolor	Bacteria	Actinomycetota	Actinomycetes	Streptomycetales	Streptomycetaceae	Streptomyces	Streptomyces bicolor	2722	clique	IMG Annotation Pipeline v.4.15.2	169316	Ga0163508	Genome Analysis (Isolate)	Gp0187942	Gs0127166	12/20/17	IDBA UD v. 1.0.9			Yes	No	Yes	66874	12/20/17	NRRL B-5348	Primary		9452149	8560
1896	2772190771	Bacteria	Permanent Draft	Genome mining of actinomycete strains to discover natural products	Streptomyces bikiniensis NRRL ISP-5582	University of Illinois, Urbana-Champaign	2772190771	Actinomycetota	Actinomycetes	Kitasatosporales	Streptomycetaceae	Streptomyces	Streptomyces bikiniensis	Bacteria	Actinomycetota	Actinomycetes	Streptomycetales	Streptomycetaceae	Streptomyces	Streptomyces bikiniensis	2266	clique	IMG Annotation Pipeline v.4.16.1	169819	Ga0162403	Genome Analysis (Isolate)	Gp0187843	Gs0127166	3/13/18	IDBA UD v. 1.0.9			Yes	No	Yes	1896	3/13/18	NRRL ISP-5582	Primary		7369864	6687
	646862346	Bacteria	Finished	Streptomyces bingchenggensis BCW-1	Streptomyces bingchenggensis BCW-1	Beijing Genomics Institute (BGI)	646862346	Actinomycetota	Actinomycetes	Kitasatosporales	Streptomycetaceae	Streptomyces	Streptomyces bingchenggensis	Bacteria	Actinomycetota	Actinomycetia	Streptomycetales	Streptomycetaceae	Streptomyces	Streptomyces milbemycinicus			IMG/W 3.2		Ga0030782	Genome Analysis (Isolate)	Gp0007621	Gs0033395	6/24/10				Yes	No	Yes	749414	8/1/10	BCW-1			11936683	10106
1054862	2551306667	Bacteria	Permanent Draft	Streptomyces bottropensis ATCC 25435	Streptomyces bottropensis ATCC 25435	Chinese Academy of Sciences, Tianjin Institute of Industrial Biotechnology	2551306667	Actinomycetota	Actinomycetes	Kitasatosporales	Streptomycetaceae	Streptomyces	Streptomyces bottropensis	Bacteria	Actinomycetota	Actinomycetes	Streptomycetales	Streptomycetaceae	Streptomyces	Streptomyces bottropensis	1333	clique		25269	Ga0021336	Genome Analysis (Isolate)	Gp0035909	Gs0033396	12/13/13	SOAPdenovo v. 1.05			Yes	No	Yes	1054862	12/13/13	ATCC 25435	Primary		8913629	7879
1954	2767802022	Bacteria	Permanent Draft	Genome mining of actinomycete strains to discover natural products	Streptomyces brasiliensis NRRL B-1626	University of Illinois, Urbana-Champaign	2767802022	Actinomycetota	Actinomycetes	Kitasatosporales	Streptomycetaceae	Streptomyces	Streptomyces brasiliensis	Bacteria	Actinomycetota	Actinomycetes	Streptomycetales	Streptomycetaceae	Streptomyces	Streptomyces californicus	10518	clique-group	IMG Annotation Pipeline v.4.16.0	169368	Ga0162379	Genome Analysis (Isolate)	Gp0188142	Gs0127166	1/26/18	IDBA UD v. 1.0.9			Yes	No	Yes	1954	1/26/18	NRRL B-1626	Primary		7775884	6836
67351	2806310714	Bacteria	Permanent Draft	Genome mining of actinomycete strains to discover natural products	Streptomyces californicus NRRL B-1221	University of Illinois, Urbana-Champaign	2806310714	Actinomycetota	Actinomycetes	Kitasatosporales	Streptomycetaceae	Streptomyces	Streptomyces californicus	Bacteria	Actinomycetota	Actinomycetes	Streptomycetales	Streptomycetaceae	Streptomyces	Streptomyces californicus			IMG Annotation Pipeline v.4.16.5	201453	Ga0163369	Genome Analysis (Isolate)	Gp0188108	Gs0127166	11/2/18	IDBA UD v. 1.0.9			No	No	Yes	67351	11/2/18	NRRL B-1221	Primary		6690467	7499
1172183	2521172643	Bacteria	Permanent Draft	Plant associated metagenomes--Microbial community diversity and host control of community assembly across model and emerging plant ecological genomics systems.	Streptomyces canus 299MFChir4.1	DOE Joint Genome Institute (JGI)	2521172643	Actinomycetota	Actinomycetes	Kitasatosporales	Streptomycetaceae	Streptomyces	Streptomyces canus	Bacteria	Actinomycetota	Actinomycetes	Streptomycetales	Streptomycetaceae	Streptomyces	Streptomyces canus_C	12709	clique		12618	Ga0000384	Genome Analysis (Isolate)	Gp0035147	Gs0019718	2/1/13	Velvet v. 1.1.04, ALLPATHS v. R42328	released by victor	DOE	Yes	No	Yes	1172183	10/31/14	299MFChir4.1	Primary		10479972	9710
1464056	2765235992	Bacteria	Permanent Draft	Genome mining of actinomycete strains to discover natural products	Streptomyces capuensis NRRL B-12337	University of Illinois, Urbana-Champaign	2765235992	Actinomycetota	Actinomycetes	Kitasatosporales	Streptomycetaceae	Streptomyces	Streptomyces capuensis	Bacteria	Actinomycetota	Actinomycetes	Streptomycetales	Streptomycetaceae	Streptomyces	Streptomyces rimosus	1108	clique	IMG Annotation Pipeline v.4.15.2	169298	Ga0163347	Genome Analysis (Isolate)	Gp0188107	Gs0127166	12/20/17	IDBA UD v. 1.0.9			Yes	No	Yes	1464056	12/20/17	NRRL B-12337	Primary		9311489	8316
66875	2767802077	Bacteria	Permanent Draft	Genome mining of actinomycete strains to discover natural products	Streptomyces catenulae NRRL B-2342	University of Illinois, Urbana-Champaign	2767802077	Actinomycetota	Actinomycetes	Kitasatosporales	Streptomycetaceae	Streptomyces	Streptomyces catenulae	Bacteria	Actinomycetota	Actinomycetes	Streptomycetales	Streptomycetaceae	Streptomyces	Streptomyces catenulae	19515	singleton	IMG Annotation Pipeline v.4.16.0	169423	Ga0162431	Genome Analysis (Isolate)	Gp0188044	Gs0127166	1/26/18	IDBA UD v. 1.0.9			Yes	No	Yes	66875	1/26/18	NRRL B-2342	Primary		7040335	6132
1079986	2547132122	Bacteria	Permanent Draft	Genome Sequences of Three Tunicamycin-Producing Streptomyces Strains	Streptomyces chartreusis NRRL 12338	University of Illinois, Urbana-Champaign	2547132122	Actinomycetota	Actinomycetes	Kitasatosporales	Streptomycetaceae	Streptomyces	Streptomyces chartreusis	Bacteria	Actinomycetota	Actinomycetes	Streptomycetales	Streptomycetaceae	Streptomyces	Streptomyces chartreusis_D	15361	singleton		23707	Ga0019620	Genome Analysis (Isolate)	Gp0013265	Gs0014973	11/27/13	Velvet v. 1.0.15, SOAPdenovo v. 1.04, EULER-SR v. 1.1.2			Yes	No	Yes	1079986	11/27/13	NRRL 12338	Primary		8860194	8147
1901	8113078599	Bacteria	Finished	Streptomyces clavuligerus DSM 738 genome sequencing	Streptomyces clavuligerus DSM 738	University of Strathclyde	8113078599	Actinomycetota	Actinomycetes	Kitasatosporales	Streptomycetaceae	Streptomyces	Streptomyces clavuligerus	Bacteria	Actinomycetota	Actinomycetes	Streptomycetales	Streptomycetaceae	Streptomyces	Streptomyces clavuligerus	4012	clique	IMG Annotation Pipeline v.5.2.1	347908	Ga0609555	Genome Analysis (Isolate)	Gp0746734	Gs0162582	6/13/24	HGAP v. 4			Yes	No	Yes	1901	6/13/24	DSM 738	Primary		9161304	7833
1120227	2534682028	Bacteria	Permanent Draft	Streptomyces coelicoflavus ZG0656	Streptomyces coelicoflavus ZG0656	Tianjin University	2534682028	Actinomycetota	Actinomycetes	Kitasatosporales	Streptomycetaceae	Streptomyces	Streptomyces coelicoflavus	Bacteria	Actinomycetota	Actinomycetes	Streptomycetales	Streptomycetaceae	Streptomyces	Streptomyces coelicoflavus	10323	clique-group		18482	Ga0015477	Genome Analysis (Isolate)	Gp0017735	Gs0033416	8/31/13	Newbler v. 2.3			Yes	No	Yes	1120227	8/31/13	ZG0656	Primary		8478314	8797
100226	637000305	Bacteria	Finished	Streptomyces coelicolor A3(2)	Streptomyces coelicolor A3(2)	Wellcome Trust Sanger Institute	637000305	Actinomycetota	Actinomycetes	Kitasatosporales	Streptomycetaceae	Streptomyces	Streptomyces coelicolor	Bacteria	Actinomycetota	Actinomycetes	Streptomycetales	Streptomycetaceae	Streptomyces	Streptomyces anthocyanicus	10890	clique	IMG/W 2.0		Ga0030791	Genome Analysis (Isolate)	Gp0000692	Gs0033417	10/2/06	Phrap, Gap4, Artemis	Genome replaced by a new version processed using IMG's annotation pipelines. New IMG identifier: 2623620975	Beowulf Genomics, BBSRC	Yes	No	Yes	100226	12/1/06	A3(2)	Primary		9054847	8325
66883	2767802078	Bacteria	Permanent Draft	Genome mining of actinomycete strains to discover natural products	Streptomyces cyaneofuscatus NRRL B-2570	University of Illinois, Urbana-Champaign	2767802078	Actinomycetota	Actinomycetes	Kitasatosporales	Streptomycetaceae	Streptomyces	Streptomyces cyaneofuscatus	Bacteria	Actinomycetota	Actinomycetes	Streptomycetales	Streptomycetaceae	Streptomyces	Streptomyces cyaneofuscatus	10545	clique-group	IMG Annotation Pipeline v.4.16.0	169424	Ga0162435	Genome Analysis (Isolate)	Gp0188004	Gs0127166	1/26/18	IDBA UD v. 1.0.9			Yes	No	Yes	66883	1/26/18	NRRL B-2570	Primary		7871500	7118
	2561511188	Bacteria	Finished	Streptomyces davawensis JCM 4913	Streptomyces davaonensis JCM 4913	Center for Biotechnology (CeBiTec), Bielefeld Univeristy	2561511188	Actinomycetota	Actinomycetes	Kitasatosporales	Streptomycetaceae	Streptomyces	Streptomyces davaonensis	Bacteria	Actinomycetota	Actinomycetia	Streptomycetales	Streptomycetaceae	Streptomyces	Streptomyces davaonensis				35230	Ga0023940	Genome Analysis (Isolate)	Gp0033563	Gs0033426	3/23/14				Yes	No	Yes	1214101	3/23/14	JCM 4913			9555950	8697
68194	2775507123	Bacteria	Permanent Draft	Genome mining of actinomycete strains to discover natural products	Streptomyces durhamensis NRRL ISP-5539	University of Illinois, Urbana-Champaign	2775507123	Actinomycetota	Actinomycetes	Kitasatosporales	Streptomycetaceae	Streptomyces	Streptomyces durhamensis	Bacteria	Actinomycetota	Actinomycetes	Streptomycetales	Streptomycetaceae	Streptomyces	Streptomyces filipinensis	2407	clique	IMG Annotation Pipeline v.4.16.2	185265	Ga0162402	Genome Analysis (Isolate)	Gp0187847	Gs0127166	4/16/18	IDBA UD v. 1.0.9			Yes	No	Yes	68194	4/16/18	NRRL ISP-5539	Primary		8632022	9661
285574	2775507125	Bacteria	Permanent Draft	Genome mining of actinomycete strains to discover natural products	Streptomyces erythrochromogenes NRRL B-2112	University of Illinois, Urbana-Champaign	2775507125	Actinomycetota	Actinomycetes	Kitasatosporales	Streptomycetaceae	Streptomyces	Streptomyces erythrochromogenes	Bacteria	Actinomycetota	Actinomycetes	Streptomycetales	Streptomycetaceae	Streptomyces	Streptomyces erythrochromogenes	11887	clique	IMG Annotation Pipeline v.4.16.2	185267	Ga0162394	Genome Analysis (Isolate)	Gp0188054	Gs0127166	4/16/18	IDBA UD v. 1.0.9			Yes	No	Yes	285574	4/16/18	NRRL B-2112	Primary		7481454	6888
1905	2811995077	Bacteria	Permanent Draft	Genome mining of actinomycete strains to discover natural products	Streptomyces exfoliatus NRRL B-2924-P128	University of Illinois, Urbana-Champaign	2811995077	Actinomycetota	Actinomycetes	Kitasatosporales	Streptomycetaceae	Streptomyces	Streptomyces exfoliatus	Bacteria	Actinomycetota	Actinomycetes	Streptomycetales	Streptomycetaceae	Streptomyces	Streptomyces exfoliatus	2474	clique	IMG Annotation Pipeline v.4.16.6	204140	Ga0163396	Genome Analysis (Isolate)	Gp0187975	Gs0127166	12/5/18	IDBA UD v. 1.0.9			Yes	No	Yes	1905	12/5/18	NRRL B-2924	Primary		7857897	7128
457430	645058827	Bacteria	Permanent Draft	Streptomyces roseosporus NRRL 11379	Streptomyces filamentosus NRRL 11379	Broad Institute	645058827	Actinomycetota	Actinomycetes	Kitasatosporales	Streptomycetaceae	Streptomyces	Streptomyces filamentosus	Bacteria	Actinomycetota	Actinomycetes	Streptomycetales	Streptomycetaceae	Streptomyces	Streptomyces parvus	862	clique-group	IMG/W 3.0		Ga0030888	Genome Analysis (Isolate)	Gp0004008	Gs0033570	10/13/09				Yes	No	Yes	457430	12/1/09	NRRL 11379	Primary		7763119	7141
	3006413848	Bacteria	Finished	Whole genome sequencing of multiple bacteria isolated from eastern Antarctic desert soils using Pacbio technology.	Streptomyces finlayi NBSH44	University of New South Wales	3006413848	Actinomycetota	Actinomycetes	Kitasatosporales	Streptomycetaceae	Streptomyces	Streptomyces finlayi	Bacteria	Actinomycetota	Actinomycetia	Streptomycetales	Streptomycetaceae	Streptomyces	Streptomyces finlayi_A			IMG Annotation Pipeline v.5.1.13	293999	Ga0490426	Genome Analysis (Isolate)	Gp0548384	Gs0153008	2/1/23	FALCON v. 1.8.6			Yes	No	Yes	67296	2/1/23	NBSH44			7654963	7247
67297	8112957189	Bacteria	Permanent Draft	De novo sequencing and analysis for JCM strains in GCM 10K project	Streptomyces flaveolus JCM 4032	WFCC-MIRCEN World Data Centre for Microoganisms(WDCM)	8112957189	Actinomycetota	Actinomycetes	Kitasatosporales	Streptomycetaceae	Streptomyces	Streptomyces flaveolus	Bacteria	Actinomycetota	Actinomycetes	Streptomycetales	Streptomycetaceae	Streptomyces	Streptomyces flaveolus	12446	clique	IMG Annotation Pipeline v.5.2.1	347887	Ga0520931	Genome Analysis (Isolate)	Gp0610539	Gs0152855	6/13/24	gcType assembly pipeline v. Unknown			Yes	No	Yes	67297	6/13/24	JCM 4032	Primary		7870528	7330
66370	2802429347	Bacteria	Permanent Draft	Genome mining of actinomycete strains to discover natural products	Streptomyces flaveus NRRL B-1652	University of Illinois, Urbana-Champaign	2802429347	Actinomycetota	Actinomycetes	Kitasatosporales	Streptomycetaceae	Streptomyces	Streptomyces flaveus	Bacteria	Actinomycetota	Actinomycetes	Streptomycetales	Streptomycetaceae	Streptomyces	Streptomyces papulosus	10461	clique-group	IMG Annotation Pipeline v.4.16.5	199292	Ga0163391	Genome Analysis (Isolate)	Gp0188074	Gs0127166	10/12/18	IDBA UD v. 1.0.9			Yes	No	Yes	66370	10/12/18	NRRL B-1652	Primary		6654284	7235
1123319	2522572192	Bacteria	Permanent Draft	Genomic Encyclopedia of Type Strains, Phase I: the one thousand microbial genomes (KMG-I) project	Streptomyces flavidovirens DSM 40150	DOE Joint Genome Institute (JGI)	2522572192	Actinomycetota	Actinomycetes	Kitasatosporales	Streptomycetaceae	Streptomyces	Streptomyces flavidovirens	Bacteria	Actinomycetota	Actinomycetes	Streptomycetales	Streptomycetaceae	Streptomyces	Streptomyces flavidovirens	7912	clique		13507	Ga0002299	Genome Analysis (Isolate)	Gp0013360	Gs0015051	3/8/13	Unknown program v. before 2013-03-07		DOE; DSMZ	Yes	No	Yes	1123319	3/22/13	DSM 40150	Primary		7076064	6547
68199	2767802119	Bacteria	Permanent Draft	Genome mining of actinomycete strains to discover natural products	Streptomyces flavochromogenes NRRL B-2684	University of Illinois, Urbana-Champaign	2767802119	Actinomycetota	Actinomycetes	Kitasatosporales	Streptomycetaceae	Streptomyces	Streptomyces flavochromogenes	Bacteria	Actinomycetota	Actinomycetes	Streptomycetales	Streptomycetaceae	Streptomyces	Streptomyces flavochromogenes	19525	singleton	IMG Annotation Pipeline v.4.16.0	169465	Ga0163395	Genome Analysis (Isolate)	Gp0187987	Gs0127166	1/26/18	IDBA UD v. 1.0.9			Yes	No	Yes	68199	1/26/18	NRRL B-2684	Primary		8857754	8024
52258	2767802093	Bacteria	Permanent Draft	Genome mining of actinomycete strains to discover natural products	Streptomyces flavovirens NRRL B-2182	University of Illinois, Urbana-Champaign	2767802093	Actinomycetota	Actinomycetes	Kitasatosporales	Streptomycetaceae	Streptomyces	Streptomyces flavovirens	Bacteria	Actinomycetota	Actinomycetes	Streptomycetales	Streptomycetaceae	Streptomyces	Streptomyces papulosus	10461	clique-group	IMG Annotation Pipeline v.4.16.0	169439	Ga0163406	Genome Analysis (Isolate)	Gp0188052	Gs0127166	1/26/18	IDBA UD v. 1.0.9			Yes	No	Yes	52258	1/26/18	NRRL B-2182	Primary		7655754	6874
1906	2916801548	Bacteria	Permanent Draft	Streptomyces fradiae ATCC 10745 genome sequencing - National Yang Ming University	Streptomyces fradiae ATCC 10745	National Yang Ming University	2916801548	Actinomycetota	Actinomycetes	Kitasatosporales	Streptomycetaceae	Streptomyces	Streptomyces fradiae	Bacteria	Actinomycetota	Actinomycetes	Streptomycetales	Streptomycetaceae	Streptomyces	Streptomyces fradiae	10557	clique-group	IMG Annotation Pipeline v.5.0.20	247715	Ga0436822	Genome Analysis (Isolate)	Gp0120755	Gs0116510	1/23/21				Yes		Yes	1906	1/23/21	ATCC 10745	Primary		6993486	6177
285535	2767802042	Bacteria	Permanent Draft	Genome mining of actinomycete strains to discover natural products	Streptomyces fulvoviolaceus NRRL B-2870	University of Illinois, Urbana-Champaign	2767802042	Actinomycetota	Actinomycetes	Kitasatosporales	Streptomycetaceae	Streptomyces	Streptomyces fulvoviolaceus	Bacteria	Actinomycetota	Actinomycetes	Streptomycetales	Streptomycetaceae	Streptomyces	Streptomyces fulvoviolaceus	19506	singleton	IMG Annotation Pipeline v.4.16.0	169388	Ga0163492	Genome Analysis (Isolate)	Gp0187979	Gs0127166	1/26/18	IDBA UD v. 1.0.9			Yes	No	Yes	285535	1/26/18	NRRL B-2870	Primary		11542680	10546
66891	2765236030	Bacteria	Permanent Draft	Genome mining of actinomycete strains to discover natural products	Streptomyces fulvoviridis NRRL ISP-5210	University of Illinois, Urbana-Champaign	2765236030	Actinomycetota	Actinomycetes	Kitasatosporales	Streptomycetaceae	Streptomyces	Streptomyces fulvoviridis	Bacteria	Actinomycetota	Actinomycetes	Streptomycetales	Streptomycetaceae	Streptomyces	Streptomyces papulosus	10461	clique-group	IMG Annotation Pipeline v.4.15.2	169336	Ga0163360	Genome Analysis (Isolate)	Gp0187862	Gs0127166	12/20/17	IDBA UD v. 1.0.9			Yes	No	Yes	66891	12/20/17	NRRL ISP-5210	Primary		7388469	6585
33898	8113637067	Bacteria	Permanent Draft	De novo sequencing and analysis for JCM strains in GCM 10K project	Streptomyces galbus JCM 4639	WFCC-MIRCEN World Data Centre for Microoganisms(WDCM)	8113637067	Actinomycetota	Actinomycetes	Kitasatosporales	Streptomycetaceae	Streptomyces	Streptomyces galbus	Bacteria	Actinomycetota	Actinomycetes	Streptomycetales	Streptomycetaceae	Streptomyces	Streptomyces galbus	13395	clique	IMG Annotation Pipeline v.5.2.1	348011	Ga0520961	Genome Analysis (Isolate)	Gp0610541	Gs0152855	6/13/24	gcType assembly pipeline v. Unknown			Yes	No	Yes	33898	6/13/24	JCM 4639	Primary		7739406	7106
1284664	2537561976	Bacteria	Permanent Draft	Streptomyces gancidicus BKS 13-15	Streptomyces gancidicus BKS 13-15	Institute of Microbial Technology (IMTECH), Council of Scientific and Industrial Research (CSIR)	2537561976	Actinomycetota	Actinomycetes	Kitasatosporales	Streptomycetaceae	Streptomyces	Streptomyces gancidicus	Bacteria	Actinomycetota	Actinomycetes	Streptomycetales	Streptomycetaceae	Streptomyces	Streptomyces pseudogriseolus	10420	clique		19290	Ga0016285	Genome Analysis (Isolate)	Gp0035975	Gs0033448	9/6/13	SOAPdenovo v. 1.05			Yes	No	Yes	1284664	9/6/13	BKS 13-15	Primary		7300479	6627
	2872861354	Bacteria	Finished	Streptomyces gilvosporeus F607 Genome sequencing	Streptomyces gilvosporeus F607	Shandong Academy of Medical Sciences	2872861354	Actinomycetota	Actinomycetes	Kitasatosporales	Streptomycetaceae	Streptomyces	Streptomyces gilvosporeus	Bacteria	Actinomycetota	Actinomycetia	Streptomycetales	Streptomycetaceae	Streptomyces	Streptomyces gilvosporeus			IMG Annotation Pipeline v.5.0.15	233962	Ga0438864	Genome Analysis (Isolate)	Gp0222729	Gs0129993	5/13/20	Newbler v. 2.8; HGAP v. MAR-2017			Yes		Yes	553510	5/13/20	F607			8482298	7710
	2872935496	Bacteria	Finished	Streptomyces globisporus C-1027	Streptomyces globisporus C-1027	Peking Union Medical College	2872935496	Actinomycetota	Actinomycetes	Kitasatosporales	Streptomycetaceae	Streptomyces	Streptomyces globisporus	Bacteria	Actinomycetota	Actinomycetia	Streptomycetales	Streptomycetaceae	Streptomyces	Streptomyces rubiginosohelvolus			IMG Annotation Pipeline v.5.0.15	233972	Ga0438821	Genome Analysis (Isolate)	Gp0021206	Gs0033451	5/13/20	SOAPdenovo v. 1.05			Yes		Yes	1172567	5/13/20	C-1027			7783599	7135
996637	651324106	Bacteria	Permanent Draft	Streptomyces griseoaurantiacus M045	Streptomyces griseoaurantiacus M045	Chinese National Human Genome Center at Shanghai	651324106	Actinomycetota	Actinomycetes	Kitasatosporales	Streptomycetaceae	Streptomyces	Streptomyces griseoaurantiacus	Bacteria	Actinomycetota	Actinomycetes	Streptomycetales	Streptomycetaceae	Streptomyces	Streptomyces griseoaurantiacus	1785	clique	IMG/W 3.5		Ga0030816	Genome Analysis (Isolate)	Gp0010514	Gs0033453	8/22/11	Newbler v. 2.3			Yes	No	Yes	996637	12/1/11	M045	Primary		7712377	6910
467200	645058728	Bacteria	Permanent Draft	Streptomyces griseoflavus Tu4000	Streptomyces griseoflavus Tu4000	Broad Institute	645058728	Actinomycetota	Actinomycetes	Kitasatosporales	Streptomycetaceae	Streptomyces	Streptomyces griseoflavus	Bacteria	Actinomycetota	Actinomycetes	Streptomycetales	Streptomycetaceae	Streptomyces	Streptomyces fungicidicus	11050	clique-group	IMG/W 3.0		Ga0030819	Genome Analysis (Isolate)	Gp0004559	Gs0033457	10/13/09	Arachne v. April 2007			Yes	No	Yes	467200	12/1/09	Tu4000	Primary		7364052	7207
146922	8110553263	Bacteria	Finished	Streptomyces griseofuscus DSM 40191	Streptomyces griseofuscus DSM 40191	Technical University of Denmark	8110553263	Actinomycetota	Actinomycetes	Kitasatosporales	Streptomycetaceae	Streptomyces	Streptomyces griseofuscus	Bacteria	Actinomycetota	Actinomycetes	Streptomycetales	Streptomycetaceae	Streptomyces	Streptomyces griseofuscus	3988	clique	IMG Annotation Pipeline v.5.2.1	347406	Ga0490432	Genome Analysis (Isolate)	Gp0548872	Gs0153190	6/13/24	Flye v. 2.4.1-geb89c9e; Unicycler_polishv. 0.4.8			Yes	No	Yes	146922	6/13/24	DSM 40191	Primary		9116672	8377
1909	2765236023	Bacteria	Permanent Draft	Genome mining of actinomycete strains to discover natural products	Streptomyces griseolus NRRL B-2925	University of Illinois, Urbana-Champaign	2765236023	Actinomycetota	Actinomycetes	Kitasatosporales	Streptomycetaceae	Streptomyces	Streptomyces griseolus	Bacteria	Actinomycetota	Actinomycetes	Streptomycetales	Streptomycetaceae	Streptomyces	Streptomyces halstedii	10978	clique	IMG Annotation Pipeline v.4.15.2	169329	Ga0162438	Genome Analysis (Isolate)	Gp0187973	Gs0127166	12/20/17	IDBA UD v. 1.0.9			Yes	No	Yes	1909	12/20/17	NRRL B-2925	Primary		7518674	6628
29306	8113238381	Bacteria	Permanent Draft	De novo sequencing and analysis for JCM strains in GCM 10K project	Streptomyces griseoluteus JCM 4765	WFCC-MIRCEN World Data Centre for Microoganisms(WDCM)	8113238381	Actinomycetota	Actinomycetes	Kitasatosporales	Streptomycetaceae	Streptomyces	Streptomyces griseoluteus	Bacteria	Actinomycetota	Actinomycetes	Streptomycetales	Streptomycetaceae	Streptomyces	Streptomyces griseoluteus	12742	clique	IMG Annotation Pipeline v.5.2.1	347941	Ga0520981	Genome Analysis (Isolate)	Gp0610545	Gs0152855	6/13/24	gcType assembly pipeline v. Unknown			Yes	No	Yes	29306	6/13/24	JCM 4765	Primary		6664735	6240
66897	8113546338	Bacteria	Permanent Draft	De novo sequencing and analysis for JCM strains in GCM 10K project	Streptomyces griseorubens JCM 4383	WFCC-MIRCEN World Data Centre for Microoganisms(WDCM)	8113546338	Actinomycetota	Actinomycetes	Kitasatosporales	Streptomycetaceae	Streptomyces	Streptomyces griseorubens	Bacteria	Actinomycetota	Actinomycetes	Streptomycetales	Streptomycetaceae	Streptomyces	Streptomyces althioticus	10558	clique-group	IMG Annotation Pipeline v.5.2.1	348000	Ga0520947	Genome Analysis (Isolate)	Gp0610546	Gs0152855	6/13/24	BGI assembly pipeline			Yes	No	Yes	66897	6/13/24	JCM 4383	Primary		7730153	7093
	641522653	Bacteria	Finished	Streptomyces griseus griseus NBRC 13350	Streptomyces griseus griseus NBRC 13350	University of Tokyo	641522653	Actinomycetota	Actinomycetes	Kitasatosporales	Streptomycetaceae	Streptomyces	Streptomyces griseus	Bacteria	Actinomycetota	Actinomycetia	Streptomycetales	Streptomycetaceae	Streptomyces	Streptomyces griseus			IMG/W 2.6		Ga0030829	Genome Analysis (Isolate)	Gp0001147	Gs0033461	5/30/08	Phred-Phrap-Consed			Yes	No	Yes	455632	8/1/08	NBRC 13350			8545929	7222
1944	2773857967	Bacteria	Permanent Draft	Genome mining of actinomycete strains to discover natural products	Streptomyces halstedii NRRL ISP-5068	University of Illinois, Urbana-Champaign	2773857967	Actinomycetota	Actinomycetes	Kitasatosporales	Streptomycetaceae	Streptomyces	Streptomyces halstedii	Bacteria	Actinomycetota	Actinomycetes	Streptomycetales	Streptomycetaceae	Streptomyces	Streptomyces halstedii	10978	clique	IMG Annotation Pipeline v.4.16.2	183436	Ga0163423	Genome Analysis (Isolate)	Gp0187869	Gs0127166	3/28/18	IDBA UD v. 1.0.9			Yes	No	Yes	1944	3/28/18	NRRL ISP-5068	Primary		7725200	6829
68042	2724679233	Bacteria	Permanent Draft	Streptomyces hygroscopicus hygroscopicus NBRC 13472 genome sequencing project	Streptomyces hygroscopicus hygroscopicus NBRC 16556	National Institute of Technology and Evaluation Biological Resource Center	2724679233	Actinomycetota	Actinomycetes	Kitasatosporales	Streptomycetaceae	Streptomyces	Streptomyces hygroscopicus	Bacteria	Actinomycetota	Actinomycetes	Streptomycetales	Streptomycetaceae	Streptomyces	Streptomyces hygroscopicus	2071	clique-group	IMG Annotation Pipeline v.4.14.7	112427	Ga0126449	Genome Analysis (Isolate)	Gp0144612	Gs0119602	4/11/17	Newbler v. 2.6			Yes	No	Yes	68042	4/11/17	NBRC 16556	Primary		10129877	8469
68219	2773857974	Bacteria	Permanent Draft	Genome mining of actinomycete strains to discover natural products	Streptomyces iakyrus NRRL ISP-5482	University of Illinois, Urbana-Champaign	2773857974	Actinomycetota	Actinomycetes	Kitasatosporales	Streptomycetaceae	Streptomyces	Streptomyces iakyrus	Bacteria	Actinomycetota	Actinomycetes	Streptomycetales	Streptomycetaceae	Streptomyces	Streptomyces iakyrus	9951	clique	IMG Annotation Pipeline v.4.16.2	183443	Ga0163361	Genome Analysis (Isolate)	Gp0187849	Gs0127166	3/28/18	IDBA UD v. 1.0.9			Yes	No	Yes	68219	3/28/18	NRRL ISP-5482	Primary		9087492	8492
	2873048452	Bacteria	Finished	Streptomyces incarnatus strain:NRRL8089 genome sequencing	Streptomyces incarnatus NRRL8089	Okayama University	2873048452	Actinomycetota	Actinomycetes	Kitasatosporales	Streptomycetaceae	Streptomyces	Streptomyces incarnatus	Bacteria	Actinomycetota	Actinomycetia	Streptomycetales	Streptomycetaceae	Streptomyces	Streptomyces puniciscabiei			IMG Annotation Pipeline v.5.0.15	233987	Ga0438838	Genome Analysis (Isolate)	Gp0120736	Gs0116497	5/13/20	Newbler v. 2.3			Yes		Yes	665007	5/13/20	NRRL8089			8897465	8245
698759	2537561795	Bacteria	Permanent Draft	Streptomyces ipomoeae 91-03	Streptomyces ipomoeae 91-03	J. Craig Venter Institute	2537561795	Actinomycetota	Actinomycetes	Kitasatosporales	Streptomycetaceae	Streptomyces	Streptomyces ipomoeae	Bacteria	Actinomycetota	Actinomycetes	Streptomycetales	Streptomycetaceae	Streptomyces	Streptomyces ipomoeae	10414	clique		19106	Ga0016106	Genome Analysis (Isolate)	Gp0006585	Gs0033497	9/6/13	Celera Assembler v. 4.1			Yes	No	Yes	698759	9/6/13	91-03	Primary		10403856	9562
68223	2767802094	Bacteria	Permanent Draft	Genome mining of actinomycete strains to discover natural products	Streptomyces katrae NRRL B-16271	University of Illinois, Urbana-Champaign	2767802094	Actinomycetota	Actinomycetes	Kitasatosporales	Streptomycetaceae	Streptomyces	Streptomyces katrae	Bacteria	Actinomycetota	Actinomycetes	Streptomycetales	Streptomycetaceae	Streptomyces	Streptomyces katrae_B	2463	clique-group	IMG Annotation Pipeline v.4.16.0	169440	Ga0163403	Genome Analysis (Isolate)	Gp0188083	Gs0127166	1/26/18	IDBA UD v. 1.0.9			Yes	No	Yes	68223	1/26/18	NRRL B-16271	Primary		8561964	7846
	2862374732	Bacteria	Finished	Streptomyces lavendulae lavendulae CCM 3239 genome sequencing	Streptomyces lavendulae lavendulae CCM 3239	Bielefeld University	2862374732	Actinomycetota	Actinomycetes	Kitasatosporales	Streptomycetaceae	Streptomyces	Streptomyces lavendulae	Bacteria	Actinomycetota	Actinomycetia	Streptomycetales	Streptomycetaceae	Streptomyces	Streptomyces lavendulae_C			IMG Annotation Pipeline v.5.0.13	229582	Ga0259276	Genome Analysis (Isolate)	Gp0301688	Gs0133777	3/19/20	Newbler v. 2.8			Yes	No	Yes	58340	3/19/20	CCM 3239			8932792	8234
1437453	2582581028	Bacteria	Permanent Draft	Streptomyces leeuwenhoekii C34(2013) Genome sequencing	Streptomyces leeuwenhoekii C34(2013)	Leiden University	2582581028	Actinomycetota	Actinomycetes	Kitasatosporales	Streptomycetaceae	Streptomyces	Streptomyces leeuwenhoekii	Bacteria	Actinomycetota	Actinomycetes	Streptomycetales	Streptomycetaceae	Streptomyces	Streptomyces leeuwenhoekii	1697	clique		44559	Ga0054361	Genome Analysis (Isolate)	Gp0095659	Gs0111254	7/26/14	Velvet v. 1.2.06			Yes	No	Yes	1437453	7/26/14	C34(2013)	Primary		7849420	7168
	2875376741	Bacteria	Finished	Streptomyces lincolnensis LC-G genome sequencing	Streptomyces lincolnensis LC-G	Shanghai Jiao Tong University	2875376741	Actinomycetota	Actinomycetes	Kitasatosporales	Streptomycetaceae	Streptomyces	Streptomyces lincolnensis	Bacteria	Actinomycetota	Actinomycetia	Streptomycetales	Streptomycetaceae	Streptomyces	Streptomyces lincolnensis			IMG Annotation Pipeline v.5.0.15	234652	Ga0337821	Genome Analysis (Isolate)	Gp0371654	Gs0138703	6/3/20	phred/phrap/consed v. unspecified			Yes		Yes	1915	6/3/20	LC-G			9513637	8650
1200984	2597490034	Bacteria	Permanent Draft	Streptomyces lividans 1326	Streptomyces lividans 1326	Cinvestav, Irapuato	2597490034	Actinomycetota	Actinomycetes	Kitasatosporales	Streptomycetaceae	Streptomyces	Streptomyces lividans	Bacteria	Actinomycetota	Actinomycetes	Streptomycetales	Streptomycetaceae	Streptomyces	Streptomyces anthocyanicus	10890	clique		54601	Ga0037712	Genome Analysis (Isolate)	Gp0022881	Gs0033513	12/8/14	Celera Assembler v. 7.0; IMAGE v. 2; SSPACE v. 1			Yes	No	Yes	1200984	12/8/14	1326	Primary		8496762	7748
	8072730050	Bacteria	Finished	Streptomyces longhuiensis BH-MK-02 genome sequencing	Streptomyces longhuiensis BH-MK-02	Hunan Institute of Agricultural Biotechnology	8072730050	Actinomycetota	Actinomycetes	Kitasatosporales	Streptomycetaceae	Streptomyces	Streptomyces longhuiensis	Bacteria	Actinomycetota	Actinomycetia	Streptomycetales	Streptomycetaceae	Streptomyces	Streptomyces sp003403055				324661	Ga0561615	Genome Analysis (Isolate)	Gp0650707	Gs0157694	12/11/23	Canu v. 1.5 v. 2.3			Yes	No	Yes	2880933	12/11/23	BH-MK-02			10018810	9357
	2873250297	Bacteria	Finished	Sequencing of moonmilk dwelling actinobacterial species	Streptomyces lunaelactis MM109	Integrative Biological Sciences, Belgium	2873250297	Actinomycetota	Actinomycetes	Kitasatosporales	Streptomycetaceae	Streptomyces	Streptomyces lunaelactis	Bacteria	Actinomycetota	Actinomycetia	Streptomycetales	Streptomycetaceae	Streptomyces	Streptomyces lunaelactis			IMG Annotation Pipeline v.5.0.15	234012	Ga0438881	Genome Analysis (Isolate)	Gp0316171	Gs0134766	5/13/20	Canu v. 1.5			Yes		Yes	1535768	5/13/20	MM109			8570191	7999
1546107	2862963355	Bacteria	Permanent Draft	Streptomyces sp. NBRC 110027 TP-A0598	Streptomyces lydicamycinicus TP-A0598	National Institute of Technology and Evaluation	2862963355	Actinomycetota	Actinomycetes	Kitasatosporales	Streptomycetaceae	Streptomyces	Streptomyces lydicamycinicus	Bacteria	Actinomycetota	Actinomycetes	Streptomycetales	Streptomycetaceae	Streptomyces	Streptomyces lydicamycinicus	11465	clique	IMG Annotation Pipeline v.5.0.13	229750	Ga0436881	Genome Analysis (Isolate)	Gp0122256	Gs0117104	3/19/20	Newbler v. 2.6			Yes	No	Yes	1546107	3/19/20	NBRC 110027	Primary		8319549	7470
	2872907300	Bacteria	Finished	Streptomyces lydicus GS93/23 Genome sequencing	Streptomyces lydicus GS93/23	University of Minnesota	2872907300	Actinomycetota	Actinomycetes	Kitasatosporales	Streptomycetaceae	Streptomyces	Streptomyces lydicus	Bacteria	Actinomycetota	Actinomycetia	Streptomycetales	Streptomycetaceae	Streptomyces	Streptomyces lydicus			IMG Annotation Pipeline v.5.0.15	233968	Ga0438862	Genome Analysis (Isolate)	Gp0223110	Gs0130203	5/13/20	PacBio v. Jan-2016			Yes		Yes	47763	5/13/20	GS93/23			8243179	7411
68237	2767802087	Bacteria	Permanent Draft	Genome mining of actinomycete strains to discover natural products	Streptomyces mediolani NRRL WC-3934	University of Illinois, Urbana-Champaign	2767802087	Actinomycetota	Actinomycetes	Kitasatosporales	Streptomycetaceae	Streptomyces	Streptomyces mediolani	Bacteria	Actinomycetota	Actinomycetes	Streptomycetales	Streptomycetaceae	Streptomyces	Streptomyces globisporus	10353	clique-group	IMG Annotation Pipeline v.4.16.0	169433	Ga0163572	Genome Analysis (Isolate)	Gp0187742	Gs0127166	1/26/18	IDBA UD v. 1.0.9			Yes	No	Yes	68237	1/26/18	NRRL WC-3934	Primary		8106597	7409
44060	2767802054	Bacteria	Permanent Draft	Genome mining of actinomycete strains to discover natural products	Streptomyces megasporus NRRL B-16372	University of Illinois, Urbana-Champaign	2767802054	Actinomycetota	Actinomycetes	Kitasatosporales	Streptomycetaceae	Streptomyces	Streptomyces megasporus	Bacteria	Actinomycetota	Actinomycetes	Streptomycetales	Streptomycetaceae	Streptomyces	Streptomyces megasporus	19510	singleton	IMG Annotation Pipeline v.4.16.0	169400	Ga0163466	Genome Analysis (Isolate)	Gp0188079	Gs0127166	1/26/18	IDBA UD v. 1.0.9			Yes	No	Yes	44060	1/26/18	NRRL B-16372	Primary		5798816	5345
1919	8121694618	Bacteria	Finished	Genome sequencing for Natural products discovery	Streptomyces griseus NA06532	Nanjing University	8121694618	Actinomycetota	Actinomycetes	Kitasatosporales	Streptomycetaceae	Streptomyces	Streptomyces microflavus	Bacteria	Actinomycetota	Actinomycetes	Streptomycetales	Streptomycetaceae	Streptomyces	Streptomyces microflavus	10685	clique-group	IMG Annotation Pipeline v.5.2.1	354528	Ga0491137	Genome Analysis (Isolate)	Gp0553919	Gs0151368	10/26/24	SOAPdenovo v. 2.04			Yes	No	Yes	1919	10/26/24	NA06532	Primary		8452583	7580
68239	8048984021	Bacteria	Permanent Draft	The complete genomes of actinobacterial strains from the NBC collection from nanopore and illumina data genome sequencing	Streptomyces mirabilis NBC_01472	Technical University of Denmark	8048984021	Actinomycetota	Actinomycetes	Kitasatosporales	Streptomycetaceae	Streptomyces	Streptomyces mirabilis	Bacteria	Actinomycetota	Actinomycetes	Streptomycetales	Streptomycetaceae	Streptomyces	Streptomyces mirabilis	10849	clique-group	IMG Annotation Pipeline v.5.1.17	314454	Ga0615861	Genome Analysis (Isolate)	Gp0761123	Gs0163284	9/22/23	Flye v. 2.9			Yes	No	Yes	68239	9/22/23	NBC_01472	Primary		12677169	11997
1223523	2537561865	Bacteria	Permanent Draft	Streptomyces mobaraensis NBRC 13819 = DSM 40847	Streptomyces mobaraensis NBRC 13819	Jiangxi Normal University	2537561865	Actinomycetota	Actinomycetes	Kitasatosporales	Streptomycetaceae	Streptomyces	Streptomyces mobaraensis	Bacteria	Actinomycetota	Actinomycetes	Streptomycetales	Streptomycetaceae	Streptomyces	Streptomyces mobaraensis	13130	clique		19177	Ga0016174	Genome Analysis (Isolate)	Gp0035908	Gs0033524	9/6/13	Velvet v. 1.2.07			Yes	No	Yes	1223523	9/6/13	NBRC 13819	Primary		7477811	6494
371720	2775507124	Bacteria	Permanent Draft	Genome mining of actinomycete strains to discover natural products	Streptomyces monomycini NRRL B-24309	University of Illinois, Urbana-Champaign	2775507124	Actinomycetota	Actinomycetes	Kitasatosporales	Streptomycetaceae	Streptomyces	Streptomyces monomycini	Bacteria	Actinomycetota	Actinomycetes	Streptomycetales	Streptomycetaceae	Streptomyces	Streptomyces monomycini	13534	clique	IMG Annotation Pipeline v.4.16.2	185266	Ga0162390	Genome Analysis (Isolate)	Gp0187740	Gs0127166	4/16/18	IDBA UD v. 1.0.9			Yes	No	Yes	371720	4/16/18	NRRL B-24309	Primary		8906947	8035
68242	2811995052	Bacteria	Permanent Draft	Genome mining of actinomycete strains to discover natural products	Streptomyces natalensis NRRL B-5314	University of Illinois, Urbana-Champaign	2811995052	Actinomycetota	Actinomycetes	Kitasatosporales	Streptomycetaceae	Streptomyces	Streptomyces natalensis	Bacteria	Actinomycetota	Actinomycetes	Streptomycetales	Streptomycetaceae	Streptomyces	Streptomyces natalensis	2890	clique	IMG Annotation Pipeline v.4.16.6	204114	Ga0162389	Genome Analysis (Isolate)	Gp0187943	Gs0127166	12/5/18	IDBA UD v. 1.0.9			Yes	No	Yes	68242	12/5/18	NRRL B-5314	Primary		8207085	8960
66373	2765236011	Bacteria	Permanent Draft	Genome mining of actinomycete strains to discover natural products	Streptomyces niger NRRL B-3857	University of Illinois, Urbana-Champaign	2765236011	Actinomycetota	Actinomycetes	Kitasatosporales	Streptomycetaceae	Streptomyces	Streptomyces niger	Bacteria	Actinomycetota	Actinomycetes	Streptomycetales	Streptomycetaceae	Streptomyces	Streptomyces niger	8882	clique	IMG Annotation Pipeline v.4.15.2	169317	Ga0163506	Genome Analysis (Isolate)	Gp0187946	Gs0127166	12/20/17	IDBA UD v. 1.0.9			Yes	No	Yes	66373	12/20/17	NRRL B-3857	Primary		8466371	7544
1352941	2602041572	Bacteria	Permanent Draft	Streptomyces niveus NCIMB 11891 Genome sequencing	Streptomyces niveus NCIMB 11891	Center for Biotechnology (CeBiTec), Bielefeld Univeristy	2602041572	Actinomycetota	Actinomycetes	Kitasatosporales	Streptomycetaceae	Streptomyces	Streptomyces niveus	Bacteria	Actinomycetota	Actinomycetes	Streptomycetales	Streptomycetaceae	Streptomyces	Streptomyces niveus	7920	clique		55892	Ga0046290	Genome Analysis (Isolate)	Gp0044263	Gs0033531	2/4/15	Newbler v. 2.5.3			Yes	No	Yes	1352941	2/4/15	NCIMB 11891	Primary		8726876	7918
	2867064541	Bacteria	Finished	Streptomyces nodosus amphotericin biosynthetic gene cluster, complete sequence	Streptomyces nodosus ATCC 14899	University College Dublin	2867064541	Actinomycetota	Actinomycetes	Kitasatosporales	Streptomycetaceae	Streptomyces	Streptomyces nodosus	Bacteria	Actinomycetota	Actinomycetia	Streptomycetales	Streptomycetaceae	Streptomyces	Streptomyces nodosus			IMG Annotation Pipeline v.5.0.14	230872	Ga0437592	Genome Analysis (Isolate)	Gp0480019	Gs0113667	4/6/20	Celera v. 2009			Yes	No	Yes	40318	4/6/20	ATCC 14899			7714110	7057
	2872990154	Bacteria	Finished	Streptomyces albulus CK-15 genome sequencing	Streptomyces noursei CK-15	Chinese Academy of Agricultural Sciences	2872990154	Actinomycetota	Actinomycetes	Kitasatosporales	Streptomycetaceae	Streptomyces	Streptomyces noursei	Bacteria	Actinomycetota	Actinomycetia	Streptomycetales	Streptomycetaceae	Streptomyces	Streptomyces albulus_C			IMG Annotation Pipeline v.5.0.15	233979	Ga0438829	Genome Analysis (Isolate)	Gp0309244	Gs0134524	5/13/20	Newbler v. 2.3			Yes		Yes	1971	5/13/20	CK-15			9336218	8355
68244	2765235994	Bacteria	Permanent Draft	Genome mining of actinomycete strains to discover natural products	Streptomyces novaecaesareae NRRL B-1267	University of Illinois, Urbana-Champaign	2765235994	Actinomycetota	Actinomycetes	Kitasatosporales	Streptomycetaceae	Streptomyces	Streptomyces novaecaesareae	Bacteria	Actinomycetota	Actinomycetes	Streptomycetales	Streptomycetaceae	Kitasatospora	Kitasatospora novaecaesareae	2284	clique	IMG Annotation Pipeline v.4.15.2	169300	Ga0163348	Genome Analysis (Isolate)	Gp0188105	Gs0127166	12/20/17	IDBA UD v. 1.0.9			Yes	No	Yes	68244	12/20/17	NRRL B-1267	Primary		7405958	6634
47761	2767802065	Bacteria	Permanent Draft	Genome mining of actinomycete strains to discover natural products	Streptomyces ochraceiscleroticus NRRL ISP-5594	University of Illinois, Urbana-Champaign	2767802065	Actinomycetota	Actinomycetes	Kitasatosporales	Streptomycetaceae	Streptomyces	Streptomyces ochraceiscleroticus	Bacteria	Actinomycetota	Actinomycetes	Streptomycetales	Streptomycetaceae	Streptomyces	Streptomyces ochraceiscleroticus	19512	singleton	IMG Annotation Pipeline v.4.16.0	169411	Ga0162404	Genome Analysis (Isolate)	Gp0187841	Gs0127166	1/26/18	IDBA UD v. 1.0.9			Yes	No	Yes	47761	1/26/18	NRRL ISP-5594	Primary		8374975	7409
47716	8057229375	Bacteria	Finished	Streptomyces olivaceus SCSIO T05 genome sequencing	Streptomyces olivaceus SCSIO T05	south china sea institute of oceanology	8057229375	Actinomycetota	Actinomycetes	Kitasatosporales	Streptomycetaceae	Streptomyces	Streptomyces olivaceus	Bacteria	Actinomycetota	Actinomycetes	Streptomycetales	Streptomycetaceae	Streptomyces	Streptomyces olivaceus	10644	clique-group	IMG Annotation Pipeline v.5.1.17	317312	Ga0616480	Genome Analysis (Isolate)	Gp0763568	Gs0164017	10/12/23	HGAP v. MAR-2017			Yes	No	Yes	47716	10/12/23	SCSIO T05	Primary		8458055	7462
	2873144488	Bacteria	Finished	Streptomyces parvulus 2297 Genome sequencing	Streptomyces parvulus 2297	Ibaraki University	2873144488	Actinomycetota	Actinomycetes	Kitasatosporales	Streptomycetaceae	Streptomyces	Streptomyces parvulus	Bacteria	Actinomycetota	Actinomycetia	Streptomycetales	Streptomycetaceae	Streptomyces	Streptomyces parvulus			IMG Annotation Pipeline v.5.0.15	233999	Ga0438850	Genome Analysis (Isolate)	Gp0203541	Gs0128386	5/13/20	SPAdes v. 3.5.0			Yes		Yes	146923	5/13/20	2297			7766531	7062
1950	8033859663	Bacteria	Permanent Draft	Genome mining of actinomycete strains to discover natural products	Streptomyces peucetius NRRL WC-3868	University of Illinois, Urbana-Champaign	8033859663	Actinomycetota	Actinomycetes	Kitasatosporales	Streptomycetaceae	Streptomyces	Streptomyces peucetius	Bacteria	Actinomycetota	Actinomycetes	Streptomycetales	Streptomycetaceae	Streptomyces	Streptomyces rimosus	1108	clique	IMG Annotation Pipeline v.5.1.17	309469	Ga0162421	Genome Analysis (Isolate)	Gp0187755	Gs0127166	8/21/23	IDBA UD v. 1.0.9			Yes	No	Yes	1950	8/21/23	NRRL WC-3868	Primary		9528656	8530
1355015	2984135543	Bacteria	Finished	Streptomyces pluripotens MUSC 135	Streptomyces pluripotens MUSC 135	University of Malaya	2984135543	Actinomycetota	Actinomycetes	Kitasatosporales	Streptomycetaceae	Streptomyces	Streptomyces pluripotens	Bacteria	Actinomycetota	Actinomycetes	Streptomycetales	Streptomycetaceae	Streptomyces	Streptomyces pluripotens	3965	clique	IMG Annotation Pipeline v.5.1.11	285768	Ga0575107	Genome Analysis (Isolate)	Gp0109546	Gs0113917	10/19/22	SMRT Portal (HGAP3) v. MAR-2017			Yes	No	Yes	1355015	10/19/22	MUSC 135	Primary		7346075	6621
	2872807650	Bacteria	Finished	Streptomyces puniciscabiei TW1S1	Streptomyces puniciscabiei TW1S1	Macrogen	2872807650	Actinomycetota	Actinomycetes	Kitasatosporales	Streptomycetaceae	Streptomyces	Streptomyces puniciscabiei	Bacteria	Actinomycetota	Actinomycetia	Streptomycetales	Streptomycetaceae	Streptomyces	Streptomyces fodineus			IMG Annotation Pipeline v.5.0.15	233955	Ga0438857	Genome Analysis (Isolate)	Gp0155411	Gs0121525	5/13/20	RS HGAP Assembly v. 3.0			Yes		Yes	164348	5/13/20	TW1S1			9698948	8937
1464077	2767802053	Bacteria	Permanent Draft	Genome mining of actinomycete strains to discover natural products	Streptomyces purpeochromogenes NRRL B-3012	University of Illinois, Urbana-Champaign	2767802053	Actinomycetota	Actinomycetes	Kitasatosporales	Streptomycetaceae	Streptomyces	Streptomyces purpeochromogenes	Bacteria	Actinomycetota	Actinomycetes	Streptomycetales	Streptomycetaceae	Streptomyces	Streptomyces californicus	10518	clique-group	IMG Annotation Pipeline v.4.16.0	169399	Ga0163465	Genome Analysis (Isolate)	Gp0187964	Gs0127166	1/26/18	IDBA UD v. 1.0.9			Yes	No	Yes	1464077	1/26/18	NRRL B-3012	Primary		7874901	6961
1054860	2516493006	Bacteria	Finished	Sequencing of tert-butyl producing organisms for production of high-octane biofuel	Streptomyces purpureus KA281, ATCC 21405	DOE Joint Genome Institute (JGI)	2516493006	Actinomycetota	Actinomycetes	Kitasatosporales	Streptomycetaceae	Streptomyces	Streptomyces purpureus	Bacteria	Actinomycetota	Actinomycetes	Streptomycetales	Streptomycetaceae	Streptomyces	Streptomyces purpureus	12480	clique		10184	Ga0026550	Genome Analysis (Isolate)	Gp0012824	Gs0032329	8/11/12	Velvet v. 1.1.05, ALLPATHS v. R30750, Phrap v. 4.24		DOE	Yes	No	Yes	1054860	4/18/13	KA281, ATCC 21405	Primary		7458334	6892
	2908259812	Bacteria	Finished	Streptomyces qinzhouensis SSL-25 genome sequencing	Streptomyces qinzhouensis SSL-25	Hunan University	2908259812	Actinomycetota	Actinomycetes	Kitasatosporales	Streptomycetaceae	Streptomyces	Streptomyces qinzhouensis	Bacteria	Actinomycetota	Actinomycetia	Streptomycetales	Streptomycetaceae	Streptomyces	Streptomyces qinzhouensis			IMG Annotation Pipeline v.5.0.20	244964	Ga0439779	Genome Analysis (Isolate)	Gp0491937	Gs0146700	12/5/20	HGAP v. 2.3			Yes		Yes	2599401	12/5/20	SSL-25			8146484	6843
	8078659781	Bacteria	Finished	Streptomyces rapamycinicus SRMK07 genome sequencing	Streptomyces rapamycinicus SRMK07	Korea University	8078659781	Actinomycetota	Actinomycetes	Kitasatosporales	Streptomycetaceae	Streptomyces	Streptomyces rapamycinicus	Bacteria	Actinomycetota	Actinomycetia	Streptomycetales	Streptomycetaceae	Streptomyces	Streptomyces rapamycinicus			IMG Annotation Pipeline v.5.2.1	328626	Ga0626944	Genome Analysis (Isolate)	Gp0775794	Gs0164427	1/23/24	HGAP v. 2.3			Yes	No	Yes	1226757	1/23/24	SRMK07			9558963	8103
67356	2806310739	Bacteria	Permanent Draft	Streptomyces resistomycificus DSM 40133 genome sequencing and assembly	Streptomyces resistomycificus DSM 40133	Bielefeld University	2806310739	Actinomycetota	Actinomycetes	Kitasatosporales	Streptomycetaceae	Streptomyces	Streptomyces resistomycificus	Bacteria	Actinomycetota	Actinomycetes	Streptomycetales	Streptomycetaceae	Streptomyces	Streptomyces resistomycificus	2763	clique	IMG Annotation Pipeline v.4.16.5	201491	Ga0127044	Genome Analysis (Isolate)	Gp0145803	Gs0120207	11/2/18	Newbler v. 2.8			Yes	No	Yes	67356	11/2/18	DSM 40133	Primary		9161922	8248
1421017	2609460250	Bacteria	Permanent Draft	Genome sequencing of Streptomyces rimosus - TU Kaiserslauternyo	Streptomyces rimosus R6-500	University of Kaiserslautern	2609460250	Actinomycetota	Actinomycetes	Kitasatosporales	Streptomycetaceae	Streptomyces	Streptomyces rimosus	Bacteria	Actinomycetota	Actinomycetes	Streptomycetales	Streptomycetaceae	Streptomyces	Streptomyces rimosus	1108	clique		60890	Ga0055122	Genome Analysis (Isolate)	Gp0096850	Gs0110250	4/13/15				Yes	No	Yes	1421017	4/13/15	R6-500	Primary		8876290	8069
1352936	2639762745	Bacteria	Permanent Draft	Streptomyces roseochromogenes oscitans clorobiocin biosynthetic gene cluster, complete sequence	Streptomyces roseochromogenes oscitans DS 12.976	University of Tuebingen	2639762745	Actinomycetota	Actinomycetes	Kitasatosporales	Streptomycetaceae	Streptomyces	Streptomyces roseochromogenus	Bacteria	Actinomycetota	Actinomycetes	Streptomycetales	Streptomycetaceae	Streptomyces	Streptomyces oscitans	17234	singleton		73705	Ga0046280	Genome Analysis (Isolate)	Gp0039560	Gs0033568	11/6/15	Newbler v. 2.5.3			Yes	No	Yes	1352936	11/6/15	DS 12.976	Primary		9782257	9157
66429	2765236012	Bacteria	Permanent Draft	Genome mining of actinomycete strains to discover natural products	Streptomyces roseoverticillatus NRRL B-3500	University of Illinois, Urbana-Champaign	2765236012	Actinomycetota	Actinomycetes	Kitasatosporales	Streptomycetaceae	Streptomyces	Streptomyces roseoverticillatus	Bacteria	Actinomycetota	Actinomycetes	Streptomycetales	Streptomycetaceae	Streptomyces	Streptomyces roseoverticillatus	19494	singleton	IMG Annotation Pipeline v.4.15.2	169318	Ga0163502	Genome Analysis (Isolate)	Gp0187954	Gs0127166	12/20/17	IDBA UD v. 1.0.9			Yes	No	Yes	66429	12/20/17	NRRL B-3500	Primary		7194078	6314
83378	2767802055	Bacteria	Permanent Draft	Genome mining of actinomycete strains to discover natural products	Streptomyces ruber NRRL B-1661	University of Illinois, Urbana-Champaign	2767802055	Actinomycetota	Actinomycetes	Kitasatosporales	Streptomycetaceae	Streptomyces	Streptomyces ruber	Bacteria	Actinomycetota	Actinomycetes	Streptomycetales	Streptomycetaceae	Streptomyces	Streptomyces alboflavus	1744	clique-group	IMG Annotation Pipeline v.4.16.0	169401	Ga0163467	Genome Analysis (Isolate)	Gp0188071	Gs0127166	1/26/18	IDBA UD v. 1.0.9			Yes	No	Yes	83378	1/26/18	NRRL B-1661	Primary		9467869	8286
	646564576	Bacteria	Finished	Streptomyces scabiei 87.22	Streptomyces scabiei 87.22	Wellcome Trust Sanger Institute	646564576	Actinomycetota	Actinomycetes	Kitasatosporales	Streptomycetaceae	Streptomyces	Streptomyces scabiei	Bacteria	Actinomycetota	Actinomycetia	Streptomycetales	Streptomycetaceae	Streptomyces	Streptomyces scabiei			IMG/W 3.2		Ga0030893	Genome Analysis (Isolate)	Gp0002081	Gs0033575	6/24/10				Yes	No	Yes	680198	8/1/10	87.22			10148695	8841
1957	2765236006	Bacteria	Permanent Draft	Genome mining of actinomycete strains to discover natural products	Streptomyces sclerotialus NRRL ISP-5269	University of Illinois, Urbana-Champaign	2765236006	Actinomycetota	Actinomycetes	Kitasatosporales	Streptomycetaceae	Streptomyces	Streptomyces sclerotialus	Bacteria	Actinomycetota	Actinomycetes	Streptomycetales	Streptomycetaceae	Streptomyces	Streptomyces sclerotialus	19493	singleton	IMG Annotation Pipeline v.4.15.2	169312	Ga0163425	Genome Analysis (Isolate)	Gp0187859	Gs0127166	12/20/17	IDBA UD v. 1.0.9			Yes	No	Yes	1957	12/20/17	NRRL ISP-5269	Primary		8209497	7252
1440053	8117181539	Bacteria	Permanent Draft	Streptomyces scopuliridis RB72	Streptomyces scopuliridis RB72	University of Alabama	8117181539	Actinomycetota	Actinomycetes	Kitasatosporales	Streptomycetaceae	Streptomyces	Streptomyces scopuliridis	Bacteria	Actinomycetota	Actinomycetes	Streptomycetales	Streptomycetaceae	Streptomyces	Streptomyces scopuliridis	13803	clique	IMG Annotation Pipeline v.5.2.1	350601	Ga0667548	Genome Analysis (Isolate)	Gp0030835	Gs0109189	8/30/24	Ray v. 2.3.0			Yes	No	Yes	1440053	8/30/24	RB72	Primary		7939832	7244
73044	2857083903	Bacteria	Finished	Streptomyces seoulensis KCTC 9819 genome sequencing	Streptomyces seoulensis KCTC 9819	Seoul National University	2857083903	Actinomycetota	Actinomycetes	Kitasatosporales	Streptomycetaceae	Streptomyces	Streptomyces seoulensis	Bacteria	Actinomycetota	Actinomycetes	Streptomycetales	Streptomycetaceae	Streptomyces	Streptomyces seoulensis	3641	clique	IMG Annotation Pipeline v.5.0.11	226602	Ga0398547	Genome Analysis (Isolate)	Gp0441871	Gs0142890	2/15/20	HGAP v. 3.0			Yes	No	Yes	73044	2/15/20	KCTC 9819	Primary		6426245	5942
1172181	2521172626	Bacteria	Permanent Draft	Plant associated metagenomes--Microbial community diversity and host control of community assembly across model and emerging plant ecological genomics systems.	Streptomyces sp. 303MFCol5.2	DOE Joint Genome Institute (JGI)	2521172626	Actinomycetota	Actinomycetes	Kitasatosporales	Streptomycetaceae	Streptomyces	Streptomyces sp. 303MFCol5.2	Bacteria	Actinomycetota	Actinomycetes	Streptomycetales	Streptomycetaceae	Streptomyces	Streptomyces coriariae	1065	clique		12596	Ga0000388	Genome Analysis (Isolate)	Gp0035149	Gs0019718	2/1/13	ALLPATHS v. R37654; Velvet v. 1.1.04	released by victor	DOE	Yes	No	Yes	1172181	10/31/14	303MFCol5.2	Primary		9550898	8480
1203257	2551306127	Bacteria	Permanent Draft	Streptomyces sp. AA1529	Streptomyces sp. AA1529	Chinese Academy of Sciences, SIBS, Institute of Plant Physiology and Ecology	2551306127	Actinomycetota	Actinomycetes	Kitasatosporales	Streptomycetaceae	Streptomyces	Streptomyces sp. AA1529	Bacteria	Actinomycetota	Actinomycetes	Streptomycetales	Streptomycetaceae	Streptomyces	Streptomyces sp000280905	1582	clique		24728	Ga0020797	Genome Analysis (Isolate)	Gp0023362	Gs0033586	12/13/13	Newbler v. 2.3			Yes	No	Yes	1203257	12/13/13	AA1529	Primary		7285393	6345
1157634	2515154101	Bacteria	Permanent Draft	Biomass-degrading enzyme discovery via genome sequencing of insect-associated Streptomyces	Streptomyces sp. Amel2xE9	DOE Joint Genome Institute (JGI)	2515154101	Actinomycetota	Actinomycetes	Kitasatosporales	Streptomycetaceae	Streptomyces	Streptomyces sp. Amel2xE9	Bacteria	Actinomycetota	Actinomycetes	Streptomycetales	Streptomycetaceae	Streptomyces	Streptomyces sennicomposti	975	clique		9589	Ga0025506	Genome Analysis (Isolate)	Gp0014740	Gs0000043	7/16/12	Velvet v. 1.1.04, ALLPATHS v. R41043	Released genomes available in Genbank - review by Nikos, April 6 2014	DOE	Yes	No	Yes	1157634	4/6/14	Amel2xE9	Primary		8252435	7234
1157635	2515154149	Bacteria	Permanent Draft	Biomass-degrading enzyme discovery via genome sequencing of insect-associated Streptomyces	Streptomyces sp. ATexAB-D23	DOE Joint Genome Institute (JGI)	2515154149	Actinomycetota	Actinomycetes	Kitasatosporales	Streptomycetaceae	Streptomyces	Streptomyces sp. ATexAB-D23	Bacteria	Actinomycetota	Actinomycetes	Streptomycetales	Streptomycetaceae	Streptomyces	Streptomyces sp000373645	14610	singleton		9654	Ga0025437	Genome Analysis (Isolate)	Gp0014730	Gs0000043	7/16/12	Velvet v. 1.1.04, ALLPATHS v. R41043	Released genomes available in Genbank - review by Nikos, April 6 2014	DOE	Yes	No	Yes	1157635	4/6/14	ATexAB-D23	Primary		7948485	7025
1169156	2518285535	Bacteria	Permanent Draft	Multiplexed sequencing for secondary metabolite discovery	Streptomyces sp. CNB091	DOE Joint Genome Institute (JGI)	2518285535	Actinomycetota	Actinomycetes	Kitasatosporales	Streptomycetaceae	Streptomyces	Streptomyces sp. CNB091	Bacteria	Actinomycetota	Actinomycetes	Streptomycetales	Streptomycetaceae	Streptomyces	Streptomyces sp028747205	12723	clique		11141	Ga0001137	Genome Analysis (Isolate)	Gp0022496	Gs0017943	11/20/12	ALLPATHS v. R37654; Velvet v. 1.1.04		DOE	Yes	No	Yes	1169156	11/20/12	CNB091	Primary		8228950	7272
1553907	2627853927	Bacteria	Permanent Draft	Chromosome Streptomyces sp. CT34	Streptomyces sp. CT34	Wuhan University	2627853927	Actinomycetota	Actinomycetes	Kitasatosporales	Streptomycetaceae	Streptomyces	Streptomyces sp. CT34	Bacteria	Actinomycetota	Actinomycetes	Streptomycetales	Streptomycetaceae	Streptomyces	Streptomyces sp000805335	16911	singleton		69170	Ga0072930	Genome Analysis (Isolate)	Gp0108909	Gs0114079	9/4/15	SOAPdenovo v. 1.05			Yes	No	Yes	1553907	9/4/15	CT34	Primary		8054745	7392
1155717	2515154165	Bacteria	Permanent Draft	Biomass-degrading enzyme discovery via genome sequencing of insect-associated Streptomyces	Streptomyces sp. DvalAA-83	DOE Joint Genome Institute (JGI)	2515154165	Actinomycetota	Actinomycetes	Kitasatosporales	Streptomycetaceae	Streptomyces	Streptomyces sp. DvalAA-83	Bacteria	Actinomycetota	Actinomycetes	Streptomycetales	Streptomycetaceae	Streptomyces	Streptomyces sp000177195	495	clique		9671	Ga0025451	Genome Analysis (Isolate)	Gp0014700	Gs0000043	7/16/12	Velvet v. 1.1.04, ALLPATHS v. R41043	Released genomes available in Genbank - review by Nikos, April 6 2014	DOE	Yes	No	Yes	1155717	4/6/14	DvalAA-83	Primary		7452860	6657
1157639	2515154106	Bacteria	Permanent Draft	Biomass-degrading enzyme discovery via genome sequencing of insect-associated Streptomyces	Streptomyces sp. FxanaD5	DOE Joint Genome Institute (JGI)	2515154106	Actinomycetota	Actinomycetes	Kitasatosporales	Streptomycetaceae	Streptomyces	Streptomyces sp. FxanaD5	Bacteria	Actinomycetota	Actinomycetes	Streptomycetales	Streptomycetaceae	Streptomyces	Streptomyces cellulosae	10505	clique-group		9594	Ga0025499	Genome Analysis (Isolate)	Gp0014741	Gs0000043	7/16/12	Velvet v. 1.1.04, ALLPATHS v. R41043	Released genomes available in Genbank - review by Nikos, April 6 2014	DOE	Yes	No	Yes	1157639	4/6/14	FxanaD5	Primary		7586126	7012
579932	2554235020	Bacteria	Permanent Draft	Streptomyces sp. FXJ7.023 Genome sequencing	Streptomyces sp. FXJ7.023	Chinese Academy of Science, Institute of Microbiology	2554235020	Actinomycetota	Actinomycetes	Kitasatosporales	Streptomycetaceae	Streptomyces	Streptomyces sp. FXJ7.023	Bacteria	Actinomycetota	Actinomycetes	Streptomycetales	Streptomycetaceae	Streptomyces	Streptomyces olivaceus	10644	clique-group		25318	Ga0021415	Genome Analysis (Isolate)	Gp0037502	Gs0033602	1/1/14	SOAPdenovo v. 1.05			Yes	No	Yes	579932	1/1/14	FXJ7.023	Primary		8215649	7312
1396518	2568526584	Bacteria	Permanent Draft	Streptomyces sp. HCCB10043 Genome sequencing	Streptomyces sp. HCCB10043	Shanghai Laiyi Center for Biopharmaceuticals	2568526584	Actinomycetota	Actinomycetes	Kitasatosporales	Streptomycetaceae	Streptomyces	Streptomyces sp. HCCB10043	Bacteria	Actinomycetota	Actinomycetes	Streptomycetales	Streptomycetaceae	Streptomyces	Streptomyces parvus	862	clique-group		37930	Ga0041789	Genome Analysis (Isolate)	Gp0047842	Gs0033607	5/14/14	Velvet v. 1.2.03			Yes	No	Yes	1396518	5/14/14	HCCB10043	Primary		6687533	6180
1078086	2541046998	Bacteria	Permanent Draft	Human Microbiome Project (HMP) Reference Genomes	Streptomyces sp. HGB0020	Broad Institute	2541046998	Actinomycetota	Actinomycetes	Kitasatosporales	Streptomycetaceae	Streptomyces	Streptomyces sp. HGB0020	Bacteria	Actinomycetota	Actinomycetes	Streptomycetales	Streptomycetaceae	Streptomyces	Streptomyces spinosisporus	11795	clique		20489	Ga0016980	Genome Analysis (Isolate)	Gp0012171	Gs0016050	10/8/13	ALLPATHS v. R42721		NIH	Yes	No	Yes	1078086	10/8/13	HGB0020	Primary		9339119	8570
1156844	2515154105	Bacteria	Permanent Draft	Biomass-degrading enzyme discovery via genome sequencing of insect-associated Streptomyces	Streptomyces sp. HmicA12	DOE Joint Genome Institute (JGI)	2515154105	Actinomycetota	Actinomycetes	Kitasatosporales	Streptomycetaceae	Streptomyces	Streptomyces sp. HmicA12	Bacteria	Actinomycetota	Actinomycetes	Streptomycetales	Streptomycetaceae	Streptomyces	Streptomyces sp000373565	14596	singleton		9593	Ga0025355	Genome Analysis (Isolate)	Gp0014736	Gs0000043	7/16/12	Velvet v. 1.1.04, ALLPATHS v. R41043	Released genomes available in Genbank - review by Nikos, April 6 2014	DOE	Yes	No	Yes	1156844	4/6/14	HmicA12	Primary		9161949	8397
1525753	2597490183	Bacteria	Permanent Draft	Streptomyces sp. JS01 Genome sequencing	Streptomyces sp. JS01	Xiamen University	2597490183	Actinomycetota	Actinomycetes	Kitasatosporales	Streptomycetaceae	Streptomyces	Streptomyces sp. JS01	Bacteria	Actinomycetota	Actinomycetes	Streptomycetales	Streptomycetaceae	Streptomyces	Streptomyces rubiginosohelvolus	10353	clique-group		54757	Ga0057530	Genome Analysis (Isolate)	Gp0102055	Gs0113670	12/8/14				Yes	No	Yes	1525753	12/8/14	JS01	Primary		7799375	7106
1155714	2515154148	Bacteria	Permanent Draft	Biomass-degrading enzyme discovery via genome sequencing of insect-associated Streptomyces	Streptomyces sp. LaPpAH-108	DOE Joint Genome Institute (JGI)	2515154148	Actinomycetota	Actinomycetes	Kitasatosporales	Streptomycetaceae	Streptomyces	Streptomyces sp. LaPpAH-108	Bacteria	Actinomycetota	Actinomycetes	Streptomycetales	Streptomycetaceae	Streptomyces	Streptomyces sp000373625	14609	singleton		9653	Ga0025469	Genome Analysis (Isolate)	Gp0014692	Gs0000043	7/16/12	Velvet v. 1.1.04, ALLPATHS v. R41043	Released genomes available in Genbank - review by Nikos, April 6 2014	DOE	Yes	No	Yes	1155714	4/6/14	LaPpAH-108	Primary		6850887	6234
1463826	2765235993	Bacteria	Permanent Draft	Genome mining of actinomycete strains to discover natural products	Streptomyces sp. NRRL B-11253	University of Illinois, Urbana-Champaign	2765235993	Actinomycetota	Actinomycetes	Kitasatosporales	Streptomycetaceae	Streptomyces	Streptomyces sp. NRRL B-11253	Bacteria	Actinomycetota	Actinomycetes	Streptomycetales	Streptomycetaceae	Streptomyces	Streptomyces rimosus	1108	clique	IMG Annotation Pipeline v.4.15.2	169299	Ga0163345	Genome Analysis (Isolate)	Gp0188113	Gs0127166	12/20/17	IDBA UD v. 1.0.9			Yes	No	Yes	1463826	12/20/17	NRRL B-11253	Primary		8851640	7734
1463839	2765235988	Bacteria	Permanent Draft	Genome mining of actinomycete strains to discover natural products	Streptomyces sp. NRRL F-2202	University of Illinois, Urbana-Champaign	2765235988	Actinomycetota	Actinomycetes	Kitasatosporales	Streptomycetaceae	Streptomyces	Streptomyces sp. NRRL F-2202	Bacteria	Actinomycetota	Actinomycetes	Streptomycetales	Streptomycetaceae	Streptomyces	Streptomyces californicus	10518	clique-group	IMG Annotation Pipeline v.4.15.2	169294	Ga0163551	Genome Analysis (Isolate)	Gp0187932	Gs0127166	12/20/17	IDBA UD v. 1.0.9			Yes	No	Yes	1463839	12/20/17	NRRL F-2202	Primary		7794015	6769
1463880	2767802007	Bacteria	Permanent Draft	Genome mining of actinomycete strains to discover natural products	Streptomyces sp. NRRL S-1022	University of Illinois, Urbana-Champaign	2767802007	Actinomycetota	Actinomycetes	Kitasatosporales	Streptomycetaceae	Streptomyces	Streptomyces sp. NRRL S-1022	Bacteria	Actinomycetota	Actinomycetes	Streptomycetales	Streptomycetaceae	Streptomyces	Streptomyces sp000720135	1155	clique	IMG Annotation Pipeline v.4.16.0	169353	Ga0163561	Genome Analysis (Isolate)	Gp0187839	Gs0127166	1/26/18	IDBA UD v. 1.0.9			Yes	No	Yes	1463880	1/26/18	NRRL S-1022	Primary		8860476	8098
1463937	2775507128	Bacteria	Permanent Draft	Genome mining of actinomycete strains to discover natural products	Streptomyces sp. NRRL WC-3774	University of Illinois, Urbana-Champaign	2775507128	Actinomycetota	Actinomycetes	Kitasatosporales	Streptomycetaceae	Streptomyces	Streptomyces sp. NRRL WC-3774	Bacteria	Actinomycetota	Actinomycetes	Streptomycetales	Streptomycetaceae	Streptomyces	Streptomyces pseudovenezuelae	2326	clique	IMG Annotation Pipeline v.4.16.2	185270	Ga0163437	Genome Analysis (Isolate)	Gp0187757	Gs0127166	4/16/18	IDBA UD v. 1.0.9			Yes	No	Yes	1463937	4/16/18	NRRL WC-3774	Primary		9450768	9116
1487711	2585427945	Bacteria	Permanent Draft	Streptomyces sp. NTK 937 Genome sequencing	Streptomyces sp. NTK 937	University of Oviedo	2585427945	Actinomycetota	Actinomycetes	Kitasatosporales	Streptomycetaceae	Streptomyces	Streptomyces sp. NTK 937	Bacteria	Actinomycetota	Actinomycetes	Streptomycetales	Streptomycetaceae	Streptomyces	Streptomyces halstedii	10978	clique		46218	Ga0056667	Genome Analysis (Isolate)	Gp0093039	Gs0111255	8/18/14				Yes	No	Yes	1487711	8/18/14	NTK 937	Primary		7444861	6234
1460244	2574179848	Bacteria	Permanent Draft	Streptomyces sp. PCS3-D2 Genome sequencing	Streptomyces sp. PCS3-D2	University of the Philippines	2574179848	Actinomycetota	Actinomycetes	Kitasatosporales	Streptomycetaceae	Streptomyces	Streptomyces sp. PCS3-D2	Bacteria	Actinomycetota	Actinomycetes	Streptomycetales	Streptomycetaceae	Streptomyces	Streptomyces sp000612545	15836	singleton		39511	Ga0048923	Genome Analysis (Isolate)	Gp0093040	Gs0111256	6/12/14	GS De Novo Assembler v. 2.8			Yes	No	Yes	1460244	6/12/14	PCS3-D2	Primary		7479793	6382
1158056	2579778653	Bacteria	Permanent Draft	Streptomyces sp. PRh5	Streptomyces sp. PRh5	Jiangxi Normal University	2579778653	Actinomycetota	Actinomycetes	Kitasatosporales	Streptomycetaceae	Streptomyces	Streptomyces sp. PRh5	Bacteria	Actinomycetota	Actinomycetes	Streptomycetales	Streptomycetaceae	Streptomyces	Streptomyces asiaticus	10481	clique		43370	Ga0051923	Genome Analysis (Isolate)	Gp0082255	Gs0109194	6/30/14	Velvet v. 1.2.10			Yes	No	Yes	1158056	6/30/14	PRh5	Primary		11084188	8892
1157638	2516143114	Bacteria	Permanent Draft	Biomass-degrading enzyme discovery via genome sequencing of insect-associated Streptomyces	Streptomyces sp. PsTaAH-124	DOE Joint Genome Institute (JGI)	2516143114	Actinomycetota	Actinomycetes	Kitasatosporales	Streptomycetaceae	Streptomyces	Streptomyces sp. PsTaAH-124	Bacteria	Actinomycetota	Actinomycetes	Streptomycetales	Streptomycetaceae	Streptomyces	Streptomyces sp001654495	1219	clique		9741	Ga0025278	Genome Analysis (Isolate)	Gp0014739	Gs0000043	8/1/12	ALLPATHS v. R37654; Velvet v. 1.1.04	Released genomes available in Genbank - review by Nikos, April 6 2014	DOE	Yes	No	Yes	1157638	4/6/14	PsTaAH-124	Primary		8808859	7683
1225337	2597489910	Bacteria	Permanent Draft	Streptomyces sp. PVA 94-07	Streptomyces sp. PVA 94-07	Russian Academy of Science, Institute for Information Transmission Problems	2597489910	Actinomycetota	Actinomycetes	Kitasatosporales	Streptomycetaceae	Streptomyces	Streptomyces sp. PVA_94-07	Bacteria	Actinomycetota	Actinomycetes	Streptomycetales	Streptomycetaceae	Streptomyces	Streptomyces albidoflavus	13847	clique-group		54462	Ga0046293	Genome Analysis (Isolate)	Gp0023888	Gs0033626	12/8/14	Newbler v. 2.8			Yes	No	Yes	1225337	12/8/14	PVA 94-07	Primary		7106149	6127
683219	649990018	Bacteria	Permanent Draft	Bioprospecting for lignincellulytic microbes and enzymes from natural, highly-evolved plant biomass-degrading systems	Streptomyces sp. SA3_actG	DOE Joint Genome Institute (JGI)	649990018	Actinomycetota	Actinomycetes	Kitasatosporales	Streptomycetaceae	Streptomyces	Streptomyces sp. SA3_actG	Bacteria	Actinomycetota	Actinomycetes	Streptomycetales	Streptomycetaceae	Streptomyces	Streptomyces sp000213055	124	clique	IMG/W 3.4		Ga0030923	Genome Analysis (Isolate)	Gp0007255	Gs0000044	3/26/11				Yes	No	Yes	683219	7/1/11	SA3_actG	Primary		7443083	6612
465543	647533234	Bacteria	Permanent Draft	Streptomyces sp. SPB74	Streptomyces sp. SPB74	Broad Institute	647533234	Actinomycetota	Actinomycetes	Kitasatosporales	Streptomycetaceae	Streptomyces	Streptomyces sp. SPB074	Bacteria	Actinomycetota	Actinomycetes	Streptomycetales	Streptomycetaceae	Streptomyces	Streptomyces sp000154905	42235	singleton	IMG/W 3.2		Ga0030929	Genome Analysis (Isolate)	Gp0003328	Gs0033638	6/24/10	Arachne v. April 2007			Yes	No	Yes	465543	8/1/10	SPB74	Primary		6970553	5808
1073567	2547132111	Bacteria	Permanent Draft	Streptomyces sp. TOR3209	Streptomyces sp. TOR3209	Beijing Genomics Institute (BGI)	2547132111	Actinomycetota	Actinomycetes	Kitasatosporales	Streptomycetaceae	Streptomyces	Streptomyces sp. TOR3209	Bacteria	Actinomycetota	Actinomycetes	Streptomycetales	Streptomycetaceae	Streptomyces	Streptomyces rochei	10243	clique-group		23696	Ga0019609	Genome Analysis (Isolate)	Gp0011049	Gs0033641	11/27/13	SOAPdenovo v. 1.04		Hebei Province Science and Technology Agency	Yes	No	Yes	1073567	11/27/13	TOR3209	Primary		8013147	7682
355249	651285011	Bacteria	Finished	Streptomyces sp. Tu6071	Streptomyces sp. Tu6071	LGC Genomics	651285011	Actinomycetota	Actinomycetes	Kitasatosporales	Streptomycetaceae	Streptomyces	Streptomyces sp. Tu6071	Bacteria	Actinomycetota	Actinomycetes	Streptomycetales	Streptomycetaceae	Streptomyces	Streptomyces sp000213055	124	clique	IMG/W 3.5		Ga0030933	Genome Analysis (Isolate)	Gp0010559	Gs0033644	8/22/11	Newbler v. 2.3			Yes	No	Yes	355249	12/1/11	Tu6071	Primary		7506727	6733
1123321	2518645610	Bacteria	Permanent Draft	Genomic Encyclopedia of Type Strains, Phase I: the one thousand microbial genomes (KMG-I) project	Streptomyces sulphureus DSM 40104	DOE Joint Genome Institute (JGI)	2518645610	Actinomycetota	Actinomycetes	Kitasatosporales	Streptomycetaceae	Streptomyces	Streptomyces sulphureus	Bacteria	Actinomycetota	Actinomycetes	Streptomycetales	Streptomycetaceae	Streptomyces	Streptomyces sulphureus	14720	singleton		11491	Ga0000254	Genome Analysis (Isolate)	Gp0013362	Gs0015051	12/4/12	ALLPATHS v. R37654; Velvet v. 1.1.04		DOE; DSMZ	Yes	No	Yes	1123321	12/4/12	DSM 40104	Primary		7106935	6253
463191	648861017	Bacteria	Permanent Draft	Streptomyces sviceus ATCC 29083	Streptomyces sviceus ATCC 29083	Broad Institute	648861017	Actinomycetota	Actinomycetes	Kitasatosporales	Streptomycetaceae	Streptomyces	Streptomyces sviceus	Bacteria	Actinomycetota	Actinomycetes	Streptomycetales	Streptomycetaceae	Streptomyces	Streptomyces sviceus	3961	clique	IMG/W 3.3		Ga0030941	Genome Analysis (Isolate)	Gp0003329	Gs0033656	10/29/10	Arachne v. April 2007			Yes	No	Yes	463191	1/1/11	ATCC 29083	Primary		9313494	8275
1114943	2529292926	Bacteria	Permanent Draft	Streptomyces tsukubaensis NRRL 18488	Streptomyces tsukubaensis NRRL 18488	University of Leon	2529292926	Actinomycetota	Actinomycetes	Kitasatosporales	Streptomycetaceae	Streptomyces	Streptomyces tsukubensis	Bacteria	Actinomycetota	Actinomycetes	Streptomycetales	Streptomycetaceae	Streptomyces	Streptomyces tsukubensis	12722	clique		16968	Ga0013967	Genome Analysis (Isolate)	Gp0021207	Gs0033667	8/14/13	Newbler v. 2.3			Yes	No	Yes	1114943	8/14/13	NRRL 18488	Primary		7672104	6764
	8046394154	Bacteria	Finished	Streptomyces tubbatahanensis DSD3025 genome sequencing	Streptomyces tubbatahanensis DSD3025	Center for Chemical Biology and Biotechnology, University of San Agustin	8046394154	Actinomycetota	Actinomycetes	Kitasatosporales	Streptomycetaceae	Streptomyces	Streptomyces tubbatahanensis	Bacteria	Actinomycetota	Actinomycetia	Streptomycetales	Streptomycetaceae	Streptomyces	Streptomyces diacarni			IMG Annotation Pipeline v.5.1.17	313812	Ga0615548	Genome Analysis (Isolate)	Gp0760928	Gs0163140	9/22/23	Flye v. 2.8			Yes	No	Yes	2923272	9/22/23	DSD3025			7760770	6738
67373	2765236014	Bacteria	Permanent Draft	Genome mining of actinomycete strains to discover natural products	Streptomyces varsoviensis NRRL B-3589	University of Illinois, Urbana-Champaign	2765236014	Actinomycetota	Actinomycetes	Kitasatosporales	Streptomycetaceae	Streptomyces	Streptomyces varsoviensis	Bacteria	Actinomycetota	Actinomycetes	Streptomycetales	Streptomycetaceae	Streptomyces	Streptomyces varsoviensis	1112	clique	IMG Annotation Pipeline v.4.15.2	169320	Ga0163503	Genome Analysis (Isolate)	Gp0187952	Gs0127166	12/20/17	IDBA UD v. 1.0.9			Yes	No	Yes	67373	12/20/17	NRRL B-3589	Primary		8572637	7318
953739	2524023215	Bacteria	Finished	Streptomyces venezuelae Shinobu 719, ATCC 10712	Streptomyces venezuelae Shinobu 719, ATCC 10712	John Innes Centre	2524023215	Actinomycetota	Actinomycetes	Kitasatosporales	Streptomycetaceae	Streptomyces	Streptomyces venezuelae	Bacteria	Actinomycetota	Actinomycetes	Streptomycetales	Streptomycetaceae	Streptomyces	Streptomyces venezuelae	2304	clique		14234	Ga0012824	Genome Analysis (Isolate)	Gp0009620	Gs0033673	4/19/13				Yes	No	Yes	953739	4/19/13	Shinobu 719, ATCC 10712	Primary		8226158	7541
1960	2773857988	Bacteria	Permanent Draft	Genome mining of actinomycete strains to discover natural products	Streptomyces vinaceus NRRL ISP-5257	University of Illinois, Urbana-Champaign	2773857988	Actinomycetota	Actinomycetes	Kitasatosporales	Streptomycetaceae	Streptomyces	Streptomyces vinaceus	Bacteria	Actinomycetota	Actinomycetes	Streptomycetales	Streptomycetaceae	Streptomyces	Streptomyces californicus	10518	clique-group	IMG Annotation Pipeline v.4.16.2	183457	Ga0163381	Genome Analysis (Isolate)	Gp0187861	Gs0127166	3/28/18	IDBA UD v. 1.0.9			Yes	No	Yes	1960	3/28/18	NRRL ISP-5257	Primary		8050879	7151
1935	2808606935	Bacteria	Permanent Draft	Genome mining of actinomycete strains to discover natural products	Streptomyces violaceoruber NRRL S-12	University of Illinois, Urbana-Champaign	2808606935	Actinomycetota	Actinomycetes	Kitasatosporales	Streptomycetaceae	Streptomyces	Streptomyces violaceoruber	Bacteria	Actinomycetota	Actinomycetes	Streptomycetales	Streptomycetaceae	Streptomyces	Streptomyces anthocyanicus	10890	clique	IMG Annotation Pipeline v.4.16.5	203035	Ga0163440	Genome Analysis (Isolate)	Gp0187836	Gs0127166	11/17/18	IDBA UD v. 1.0.9			Yes	No	Yes	1935	11/17/18	NRRL S-12	Primary		8466001	7684
66377	2767802063	Bacteria	Permanent Draft	Genome mining of actinomycete strains to discover natural products	Streptomyces violens NRRL ISP-5597	University of Illinois, Urbana-Champaign	2767802063	Actinomycetota	Actinomycetes	Kitasatosporales	Streptomycetaceae	Streptomyces	Streptomyces violens	Bacteria	Actinomycetota	Actinomycetes	Streptomycetales	Streptomycetaceae	Streptomyces	Streptomyces violens	19511	singleton	IMG Annotation Pipeline v.4.16.0	169409	Ga0162408	Genome Analysis (Isolate)	Gp0187840	Gs0127166	1/26/18	IDBA UD v. 1.0.9			Yes	No	Yes	66377	1/26/18	NRRL ISP-5597	Primary		7932642	7033
1961	8033877553	Bacteria	Permanent Draft	Genome mining of actinomycete strains to discover natural products	Streptomyces virginiae NRRL ISP-5094	University of Illinois, Urbana-Champaign	8033877553	Actinomycetota	Actinomycetes	Kitasatosporales	Streptomycetaceae	Streptomyces	Streptomyces virginiae	Bacteria	Actinomycetota	Actinomycetes	Streptomycetales	Streptomycetaceae	Streptomyces	Streptomyces virginiae	661	clique-group	IMG Annotation Pipeline v.5.1.17	309472	Ga0163414	Genome Analysis (Isolate)	Gp0187866	Gs0127166	8/21/23	IDBA UD v. 1.0.9			Yes	No	Yes	1961	8/21/23	NRRL ISP-5094	Primary		8318538	7703
591159	645058855	Bacteria	Permanent Draft	Streptomyces viridochromogenes DSM 40736	Streptomyces viridochromogenes DSM 40736	Broad Institute	645058855	Actinomycetota	Actinomycetes	Kitasatosporales	Streptomycetaceae	Streptomyces	Streptomyces viridochromogenes	Bacteria	Actinomycetota	Actinomycetes	Streptomycetales	Streptomycetaceae	Streptomyces	Streptomyces viridochromogenes_B	42153	singleton	IMG/W 3.0		Ga0030965	Genome Analysis (Isolate)	Gp0004560	Gs0033685	10/13/09	Arachne v. April 2007			Yes	No	Yes	591159	12/1/09	DSM 40736	Primary		8548109	7831
665577	8120180782	Bacteria	Finished	Streptomyces genome completion	Streptomyces viridosporus T7A	Korea Advanced Institute of Science and Technology (KAIST)	8120180782	Actinomycetota	Actinomycetes	Kitasatosporales	Streptomycetaceae	Streptomyces	Streptomyces viridosporus	Bacteria	Actinomycetota	Actinomycetes	Streptomycetales	Streptomycetaceae	Streptomyces	Streptomyces viridosporus	2224	clique	IMG Annotation Pipeline v.5.2.1	354180	Ga0493751	Genome Analysis (Isolate)	Gp0546614	Gs0152357	10/26/24	HGAP v. 2.3			Yes	No	Yes	665577	10/26/24	T7A	Primary		7280536	6635
141454	2765235979	Bacteria	Permanent Draft	Streptomyces wadayamensis A23	Streptomyces wadayamensis A23	University of Campinas	2765235979	Actinomycetota	Actinomycetes	Kitasatosporales	Streptomycetaceae	Streptomyces	Streptomyces wadayamensis	Bacteria	Actinomycetota	Actinomycetes	Streptomycetales	Streptomycetaceae	Streptomyces	Streptomyces albidoflavus	13847	clique-group	IMG Annotation Pipeline v.4.15.2	169285	Ga0154133	Genome Analysis (Isolate)	Gp0089086	Gs0108665	12/20/17	DNASTAR Ngen v. 3.1			Yes	No	Yes	141454	12/20/17	A23	Primary		7032796	6649
67385	8110443421	Bacteria	Permanent Draft	Streptomyces reference genome collection	Streptomyces xanthophaeus NBRC 12829	Biological Resource Center, National Institute of Technology and Evaluation (NBRC)	8110443421	Actinomycetota	Actinomycetes	Kitasatosporales	Streptomycetaceae	Streptomyces	Streptomyces xanthophaeus	Bacteria	Actinomycetota	Actinomycetes	Streptomycetales	Streptomycetaceae	Streptomyces	Streptomyces xanthophaeus	2403	clique	IMG Annotation Pipeline v.5.2.1	347385	Ga0558774	Genome Analysis (Isolate)	Gp0655011	Gs0147897	6/13/24	HGAP v. 4 of SMRT Link v. 6.0			Yes	No	Yes	67385	6/13/24	NBRC 12829	Primary		8653830	7958
	2872929267	Bacteria	Finished	Streptomyces xinghaiensis S187	Streptomyces xinghaiensis S187, NRRL B24674	Dalian University of Technology	2872929267	Actinomycetota	Actinomycetes	Kitasatosporales	Streptomycetaceae	Streptomyces	Streptomyces xinghaiensis	Bacteria	Actinomycetota	Actinomycetia	Streptomycetales	Streptomycetaceae	Streptomyces	Streptomyces xinghaiensis			IMG Annotation Pipeline v.5.0.15	233971	Ga0438820	Genome Analysis (Isolate)	Gp0011817	Gs0033690	5/13/20	Canu v. 1.4			Yes		Yes	1038929	5/13/20	S187, NRRL B24674			7137891	6228
700597	2531839181	Bacteria	Permanent Draft	Streptomyces zinciresistens K42	Streptomyces zinciresistens K42	Northwest A&F University	2531839181	Actinomycetota	Actinomycetes	Kitasatosporales	Streptomycetaceae	Streptomyces	Streptomyces zinciresistens	Bacteria	Actinomycetota	Actinomycetes	Streptomycetales	Streptomycetaceae	Streptomyces	Streptomyces zinciresistens	15153	singleton		17508	Ga0014502	Genome Analysis (Isolate)	Gp0016330	Gs0033691	8/23/13	Newbler v. 2.5.3.			Yes	No	Yes	700597	8/23/13	K42	Primary		8221694	7653
1123322	2515154142	Bacteria	Permanent Draft	Genomic Encyclopedia of Type Strains, Phase I: the one thousand microbial genomes (KMG-I) project	Wenjunlia vitaminophila DSM 41686	DOE Joint Genome Institute (JGI)	2515154142	Actinomycetota	Actinomycetes	Kitasatosporales	Streptomycetaceae	Wenjunlia	Wenjunlia vitaminophila	Bacteria	Actinomycetota	Actinomycetes	Streptomycetales	Streptomycetaceae	Wenjunlia	Wenjunlia vitaminophila	113	clique		9644	Ga0025424	Genome Analysis (Isolate)	Gp0013363	Gs0015051	7/16/12	Velvet v. 1.1.04, ALLPATHS v. R41043		DOE; DSMZ	Yes	No	Yes	1123322	8/13/12	DSM 41686	Primary		6429887	5575
	644736322	Bacteria	Finished	A Genomic Encyclopedia of Bacteria and Archaea (GEBA)	Acidimicrobium ferrooxidans ICP, DSM 10331	DOE Joint Genome Institute (JGI)	644736322	Actinomycetota	Acidimicrobiia	Acidimicrobiales	Acidimicrobiaceae	Acidimicrobium	Acidimicrobium ferrooxidans	Bacteria	Actinomycetota	Acidimicrobiia	Acidimicrobiales	Acidimicrobiaceae	Acidimicrobium	Acidimicrobium ferrooxidans			IMG/W 3.0		Ga0027284	Genome Analysis (Isolate)	Gp0001191	Gs0000008	10/13/09	Newbler v. 2.3, ARACHNE v. 2.0			Yes	No	Yes	525909	12/1/09	ICP, DSM 10331			2158157	2092
	639633001	Bacteria	Finished	Acidothermus cellulolyticus	Acidothermus cellulolyticus 11B	DOE Joint Genome Institute (JGI)	639633001	Actinomycetota	Actinomycetes	Acidothermales	Acidothermaceae	Acidothermus	Acidothermus cellulolyticus	Bacteria	Actinomycetota	Actinomycetia	Acidothermales	Acidothermaceae	Acidothermus	Acidothermus cellulolyticus			IMG/W 2.1		Ga0027295	Genome Analysis (Isolate)	Gp0000258	Gs0000242	1/28/07	parallel Phrap v. 4.24 SPS		DOE	Yes	No	Yes	28049	3/1/07	11B			2443540	2229
	8057565116	Bacteria	Finished	Actinomyces israelii F0345 genome sequencing	Actinomyces israelii F0345	University of Washington	8057565116	Actinomycetota	Actinomycetes	Actinomycetales	Actinomycetaceae	Actinomyces	Actinomyces israelii	Bacteria	Actinomycetota	Actinomycetia	Actinomycetales	Actinomycetaceae	Actinomyces	Actinomyces israelii			IMG Annotation Pipeline v.5.1.17	317395	Ga0617508	Genome Analysis (Isolate)	Gp0763319	Gs0163829	10/12/23	Trycycler v. unknown			Yes	No	Yes	1659	10/12/23	F0345			3980311	3372
	2806310712	Bacteria	Finished	Actinomyces naeslundii ATCC 27039 genome sequencing	Actinomyces naeslundii ATCC 27039	Osaka University	2806310712	Actinomycetota	Actinomycetes	Actinomycetales	Actinomycetaceae	Actinomyces	Actinomyces naeslundii	Bacteria	Actinomycetota	Actinomycetia	Actinomycetales	Actinomycetaceae	Actinomyces	Actinomyces oris_A			IMG Annotation Pipeline v.4.16.5	201451	Ga0259146	Genome Analysis (Isolate)	Gp0302042	Gs0133833	11/2/18	HGAP algorithm in the SMRT Analysis v. 2.3			Yes	No	Yes	1655	11/2/18	ATCC 27039			3040449	3316
	2867002583	Bacteria	Finished	Genome sequencing of Actinomyces qiguomingii 410	Actinomyces qiguomingii 410	Chinese Center for Disease Control and Prevention	2867002583	Actinomycetota	Actinomycetes	Actinomycetales	Actinomycetaceae	Actinomyces	Actinomyces qiguomingii	Bacteria	Actinomycetota	Actinomycetia	Actinomycetales	Actinomycetaceae	Actinomyces	Actinomyces qiguomingii			IMG Annotation Pipeline v.5.0.14	230857	Ga0437576	Genome Analysis (Isolate)	Gp0480246	Gs0145452	4/6/20	other v. HGAP 3.0			Yes	No	Yes	2057800	4/6/20	410			3988549	3531
	2775506985	Bacteria	Finished	Actinomyces sp. Chiba101 genome sequencing	Actinomyces sp. Chiba101	NODAI Genome Research Center, Tokyo University of Agriculture	2775506985	Actinomycetota	Actinomycetes	Actinomycetales	Actinomycetaceae	Actinomyces	Actinomyces sp. Chiba101	Bacteria	Actinomycetota	Actinomycetia	Actinomycetales	Actinomycetaceae	Actinomyces	Actinomyces denticolens			IMG Annotation Pipeline v.4.16.2	185127	Ga0263891	Genome Analysis (Isolate)	Gp0302019	Gs0133826	4/16/18	Celera assembler v. 7.0			Yes	No	Yes	1851395	4/16/18	Chiba101			2877864	2381
	646564505	Bacteria	Finished	A Genomic Encyclopedia of Bacteria and Archaea (GEBA)	Arcanobacterium haemolyticum CCM, DSM 20595	DOE Joint Genome Institute (JGI)	646564505	Actinomycetota	Actinomycetes	Actinomycetales	Actinomycetaceae	Arcanobacterium	Arcanobacterium haemolyticum	Bacteria	Actinomycetota	Actinomycetia	Actinomycetales	Actinomycetaceae	Arcanobacterium	Arcanobacterium haemolyticum			IMG/W 3.2		Ga0027553	Genome Analysis (Isolate)	Gp0002281	Gs0000008	6/24/10	Newbler v. 2.0.0 PostRelease-11/04/2008, Phrap v. 4.24 SPS, Velvet v. 1.1.04			Yes	No	Yes	644284	8/1/10	CCM, DSM 20595			1986154	1885
	2839909645	Bacteria	Finished	Flaviflexus ciconiae H23T48 genome sequencing	Flaviflexus ciconiae H23T48	Kyunghee University	2839909645	Actinomycetota	Actinomycetes	Actinomycetales	Actinomycetaceae	Flaviflexus	Flaviflexus ciconiae	Bacteria	Actinomycetota	Actinomycetia	Actinomycetales	Actinomycetaceae	Flaviflexus	Flaviflexus ciconiae			IMG Annotation Pipeline v.5.0.3	220525	Ga0398819	Genome Analysis (Isolate)	Gp0442005	Gs0142956	10/4/19	RS HGAP Assembly v. 3.0			Yes	No	Yes	2496867	10/4/19	H23T48			2830639	2789
	2751185834	Bacteria	Finished	Pauljensenia hongkongensis HKU8 genome sequencing	Pauljensenia hongkongensis HKU8	Hebei Provincial Institute	2751185834	Actinomycetota	Actinomycetes	Actinomycetales	Actinomycetaceae	Pauljensenia	Pauljensenia hongkongensis	Bacteria	Actinomycetota	Actinomycetia	Actinomycetales	Actinomycetaceae	Pauljensenia	Pauljensenia hongkongensis			IMG Annotation Pipeline v.4.15.1	150236	Ga0172963	Genome Analysis (Isolate)	Gp0189600	Gs0127218	9/11/17	soap v. 3			Yes	No	Yes	178339	9/11/17	HKU8			2141493	1882
	2989390448	Bacteria	Finished	Trueperella pecoris Genome sequencing	Trueperella pecoris 19M2397	University of Berne	2989390448	Actinomycetota	Actinomycetes	Actinomycetales	Actinomycetaceae	Trueperella	Trueperella pecoris	Bacteria	Actinomycetota	Actinomycetia	Actinomycetales	Actinomycetaceae	Trueperella	Trueperella pecoris			IMG Annotation Pipeline v.5.1.11	289372	Ga0486496	Genome Analysis (Isolate)	Gp0547264	Gs0152723	12/9/22	Unicycler v. v0.4.4			Yes	No	Yes	2733571	12/9/22	19M2397			2282684	2121
	2639763019	Bacteria	Finished	Trueperella pyogenes 2012CQ-ZSH genome sequencing	Trueperella pyogenes 2012CQ-ZSH	Veterinary institute, Chongqing Academy of Animal Sciences	2639763019	Actinomycetota	Actinomycetes	Actinomycetales	Actinomycetaceae	Trueperella	Trueperella pyogenes	Bacteria	Actinomycetota	Actinomycetia	Actinomycetales	Actinomycetaceae	Trueperella	Trueperella pyogenes				73980	Ga0098261	Genome Analysis (Isolate)	Gp0122528	Gs0117300	11/6/15	Velvet v. MAY-2015			Yes	No	Yes	1661	11/6/15	2012CQ-ZSH			2295822	2103
	644736327	Bacteria	Finished	A Genomic Encyclopedia of Bacteria and Archaea (GEBA)	Lancefieldella parvulum DSM 20469	DOE Joint Genome Institute (JGI)	644736327	Actinomycetota	Coriobacteriia	Coriobacteriales	Atopobiaceae	Lancefieldella	Lancefieldella parvula	Bacteria	Actinomycetota	Coriobacteriia	Coriobacteriales	Atopobiaceae	Lancefieldella	Lancefieldella parvula			IMG/W 3.0		Ga0027590	Genome Analysis (Isolate)	Gp0001185	Gs0000008	10/13/09	Newbler v. 2.3, Phrap v. 4.24 SPS			Yes	No	Yes	521095	12/1/09	IPP 1246			1543805	1422
	648028047	Bacteria	Finished	A Genomic Encyclopedia of Bacteria and Archaea (GEBA)	Olsenella uli DSM 7084	DOE Joint Genome Institute (JGI)	648028047	Actinomycetota	Coriobacteriia	Coriobacteriales	Atopobiaceae	Olsenella	Olsenella uli	Bacteria	Actinomycetota	Coriobacteriia	Coriobacteriales	Atopobiaceae	Olsenella	Olsenella uli			IMG/W 3.3		Ga0029687	Genome Analysis (Isolate)	Gp0002269	Gs0000008	10/29/10	Newbler v. 2.0.1 PreRelease-3/30/2009, Phrap v. 4.24 SPS, Velvet v. 1.1.04			Yes	No	Yes	633147	1/1/11	VPI D76D-27C			2051896	1841
	2837160246	Bacteria	Finished	Parolsenella catena JCM 31932 genome sequencing	Parolsenella catena JCM 31932	National Institute of Genetics, Japan	2837160246	Actinomycetota	Coriobacteriia	Coriobacteriales	Atopobiaceae	Parolsenella	Parolsenella catena	Bacteria	Actinomycetota	Coriobacteriia	Coriobacteriales	Atopobiaceae	Parolsenella	Parolsenella catena			IMG Annotation Pipeline v.5.0.3	220601	Ga0399865	Genome Analysis (Isolate)	Gp0443509	Gs0143674	9/18/19	HGAP v. 3.0; SPAdes v. 3.8.1			Yes	No	Yes	2003188	9/18/19	JCM 31932			1796691	1637
	2883391222	Bacteria	Finished	Baekduia soli BR7-21 genome sequencing	Baekduia soli BR7-21	Hankyong National University	2883391222	Actinomycetota	Thermoleophilia	Solirubrobacterales	Baekduiaceae	Baekduia	Baekduia soli	Bacteria	Actinomycetota	Thermoleophilia	Solirubrobacterales	Solirubrobacteraceae	Baekduia	Baekduia soli			IMG Annotation Pipeline v.5.0.19	237212	Ga0443036	Genome Analysis (Isolate)	Gp0495103	Gs0148154	8/17/20	HGAP v. 3.0			Yes		Yes	496014	8/17/20	BR7-21			5212251	5360
	643692008	Bacteria	Finished	A Genomic Encyclopedia of Bacteria and Archaea (GEBA)	Beutenbergia cavernae HKI 0122, DSM 12333	DOE Joint Genome Institute (JGI)	643692008	Actinomycetota	Actinomycetes	Micrococcales	Beutenbergiaceae	Beutenbergia	Beutenbergia cavernae	Bacteria	Actinomycetota	Actinomycetia	Actinomycetales	Beutenbergiaceae	Beutenbergia	Beutenbergia cavernae			IMG/W 2.9		Ga0027804	Genome Analysis (Isolate)	Gp0001203	Gs0000008	6/9/09	Newbler v. 1.1.02.15, Phrap v. 4.24 SPS			Yes	No	Yes	471853	8/1/09	HKI 0122, DSM 12333			4669183	4278
	2645727657	Bacteria	Finished	Bifidobacterium actinocoloniiforme DSM 22766 genome sequencing	Bifidobacterium actinocoloniiforme DSM 22766	Zhejiang Gongshang University	2645727657	Actinomycetota	Actinomycetes	Bifidobacteriales	Bifidobacteriaceae	Bifidobacterium	Bifidobacterium actinocoloniiforme	Bacteria	Actinomycetota	Actinomycetia	Actinomycetales	Bifidobacteriaceae	Bifidobacterium	Bifidobacterium actinocoloniiforme				75859	Ga0098206	Genome Analysis (Isolate)	Gp0122547	Gs0117319	1/5/16	A5-Miseq v. 1; SPAdes v. 3.1.0			Yes	No	Yes	1437605	1/5/16	DSM 22766			1830060	1542
	2721755707	Bacteria	Finished	Genome sequencing of bacterial species from a Stable Defined Moderately Diverse Mouse Microbiota for colonizing germ-free mice with defined microbiota.	Bifidobacterium animalis animalis YL2	University of Berne	2721755707	Actinomycetota	Actinomycetes	Bifidobacteriales	Bifidobacteriaceae	Bifidobacterium	Bifidobacterium animalis	Bacteria	Actinomycetota	Actinomycetia	Actinomycetales	Bifidobacteriaceae	Bifidobacterium	Bifidobacterium animalis			IMG Annotation Pipeline v.4.14.6	118718	Ga0175941	Genome Analysis (Isolate)	Gp0205663	Gs0128688	3/23/17				Yes	No	Yes	302912	3/23/17	YL2			1800480	1520
	2519899775	Bacteria	Finished	Bifidobacterium asteroides PRL2011	Bifidobacterium asteroides PRL2011	University College Cork	2519899775	Actinomycetota	Actinomycetes	Bifidobacteriales	Bifidobacteriaceae	Bifidobacterium	Bifidobacterium asteroides	Bacteria	Actinomycetota	Actinomycetia	Actinomycetales	Bifidobacteriaceae	Bifidobacterium	Bifidobacterium asteroides				12370	Ga0012094	Genome Analysis (Isolate)	Gp0020534	Gs0002222	1/17/13				Yes	No	Yes	1147128	1/17/13	PRL2011			2167304	1708
	2526164719	Bacteria	Finished	Bifidobacterium bifidum BGN4	Bifidobacterium bifidum BGN4	Korea Research Institute of Bioscience and Biotechnology	2526164719	Actinomycetota	Actinomycetes	Bifidobacteriales	Bifidobacteriaceae	Bifidobacterium	Bifidobacterium bifidum	Bacteria	Actinomycetota	Actinomycetia	Actinomycetales	Bifidobacteriaceae	Bifidobacterium	Bifidobacterium bifidum				15187	Ga0013208	Genome Analysis (Isolate)	Gp0004023	Gs0002223	6/10/13				Yes	No	Yes	484020	6/10/13	BGN4			2223664	1896
	2561511061	Bacteria	Finished	Bifidobacterium breve S27	Bifidobacterium breve S27	Eurofins MWG Operon	2561511061	Actinomycetota	Actinomycetes	Bifidobacteriales	Bifidobacteriaceae	Bifidobacterium	Bifidobacterium breve	Bacteria	Actinomycetota	Actinomycetia	Actinomycetales	Bifidobacteriaceae	Bifidobacterium	Bifidobacterium breve				35052	Ga0023879	Genome Analysis (Isolate)	Gp0008554	Gs0002232	3/23/14	Newbler 2.6		DAAD - German Academic Exchange Service	Yes	No	Yes	936351	3/23/14	S27			2294458	1809
	2877182016	Bacteria	Finished	Genome sequencing of Bifidobacterium catenulatum APCJK1	Bifidobacterium catenulatum kashiwanohense APCKJ1	Alimentary Pharmabiotic Centre, University College Cork, Ireland	2877182016	Actinomycetota	Actinomycetes	Bifidobacteriales	Bifidobacteriaceae	Bifidobacterium	Bifidobacterium catenulatum	Bacteria	Actinomycetota	Actinomycetia	Actinomycetales	Bifidobacteriaceae	Bifidobacterium	Bifidobacterium kashiwanohense			IMG Annotation Pipeline v.5.0.15	235251	Ga0438742	Genome Analysis (Isolate)	Gp0489794	Gs0145727	6/17/20	SMRT Analysis v. 07-01-2017			Yes		Yes	1150460	6/17/20	APCJK1			2445409	2238
	2802429577	Bacteria	Finished	Bifidobacterium indicum LMG 11587 = DSM 20214 Genome sequencing	Bifidobacterium indicum DSM 20214	University of Parma	2802429577	Actinomycetota	Actinomycetes	Bifidobacteriales	Bifidobacteriaceae	Bifidobacterium	Bifidobacterium coryneforme	Bacteria	Actinomycetota	Actinomycetia	Actinomycetales	Bifidobacteriaceae	Bifidobacterium	Bifidobacterium indicum			IMG Annotation Pipeline v.4.16.5	199524	Ga0309628	Genome Analysis (Isolate)	Gp0096766	Gs0110422	10/12/18	MIRA v. 3.4.1			Yes	No	Yes	1341694	10/12/18	DSM 20214			1734546	1419
	646311910	Bacteria	Finished	Bifidobacterium dentium Bd1	Bifidobacterium dentium Bd1	Agencourt Bioscience, National University of Ireland, University of Parma	646311910	Actinomycetota	Actinomycetes	Bifidobacteriales	Bifidobacteriaceae	Bifidobacterium	Bifidobacterium dentium	Bacteria	Actinomycetota	Actinomycetia	Actinomycetales	Bifidobacteriaceae	Bifidobacterium	Bifidobacterium dentium			IMG/W 3.1		Ga0027823	Genome Analysis (Isolate)	Gp0001040	Gs0002234	2/26/10	Phred-Phrap, Staden Package, RepeatMasker			Yes	No	Yes	401473	4/1/10	Bd1			2636367	2197
	3004987410	Bacteria	Finished	Characterization of phylogenetic diversity of novel bifidobacterial species isolated in Czech ZOOs	Bifidobacterium erythrocebi DSM 109960	University of Parma	3004987410	Actinomycetota	Actinomycetes	Bifidobacteriales	Bifidobacteriaceae	Bifidobacterium	Bifidobacterium erythrocebi	Bacteria	Actinomycetota	Actinomycetia	Actinomycetales	Bifidobacteriaceae	Bifidobacterium	Bifidobacterium sp012932675			IMG Annotation Pipeline v.5.1.13	293707	Ga0441169	Genome Analysis (Isolate)	Gp0491493	Gs0146558	2/1/23				Yes	No	Yes	2675325	2/1/23	DSM 109960			2293450	1891
	2872049758	Bacteria	Finished	Bifidobacterium longum BORI genome sequencing	Bifidobacterium longum BORI	BIFIDO Co., LTD	2872049758	Actinomycetota	Actinomycetes	Bifidobacteriales	Bifidobacteriaceae	Bifidobacterium	Bifidobacterium longum	Bacteria	Actinomycetota	Actinomycetia	Actinomycetales	Bifidobacteriaceae	Bifidobacterium	Bifidobacterium longum			IMG Annotation Pipeline v.5.0.15	232508	Ga0398132	Genome Analysis (Isolate)	Gp0442991	Gs0143416	5/13/20	SMRT analysis v. 2.3			Yes		Yes	478445	5/13/20	BORI			2311020	1953
	3004989306	Bacteria	Finished	Characterization of phylogenetic diversity of novel bifidobacterial species isolated in Czech ZOOs	Bifidobacterium moraviense DSM 109958	University of Parma	3004989306	Actinomycetota	Actinomycetes	Bifidobacteriales	Bifidobacteriaceae	Bifidobacterium	Bifidobacterium moraviense	Bacteria	Actinomycetota	Actinomycetia	Actinomycetales	Bifidobacteriaceae	Bifidobacterium	Bifidobacterium sp012932365			IMG Annotation Pipeline v.5.1.13	293708	Ga0441171	Genome Analysis (Isolate)	Gp0491490	Gs0146558	2/1/23				Yes	No	Yes	2675323	2/1/23	DSM 109958			2563591	2061
	2907540221	Bacteria	Finished	Characterization of phylogenetic diversity of novel bifidobacterial species isolated in Czech ZOOs	Bifidobacterium oedipodis DSM 109957	University of Parma	2907540221	Actinomycetota	Actinomycetes	Bifidobacteriales	Bifidobacteriaceae	Bifidobacterium	Bifidobacterium oedipodis	Bacteria	Actinomycetota	Actinomycetia	Actinomycetales	Bifidobacteriaceae	Bifidobacterium	Bifidobacterium sp012932425			IMG Annotation Pipeline v.5.0.20	244788	Ga0440138	Genome Analysis (Isolate)	Gp0491489	Gs0146558	12/5/20				Yes		Yes	2675322	12/5/20	DSM 109957			2990182	2543
	8018187547	Bacteria	Finished	Characterization of phylogenetic diversity of novel bifidobacterial species isolated in Czech ZOOs	Bifidobacterium olomucense DSM 109959	University of Parma	8018187547	Actinomycetota	Actinomycetes	Bifidobacteriales	Bifidobacteriaceae	Bifidobacterium	Bifidobacterium olomucense	Bacteria	Actinomycetota	Actinomycetia	Actinomycetales	Bifidobacteriaceae	Bifidobacterium	Bifidobacterium sp012932375			IMG Annotation Pipeline v.5.1.14	299949	Ga0441170	Genome Analysis (Isolate)	Gp0491491	Gs0146558	5/9/23				Yes	No	Yes	2675324	5/9/23	DSM 109959			2977969	2498
	3004908310	Bacteria	Finished	Characterization of phylogenetic diversity of novel bifidobacterial species isolated in Czech ZOOs	Bifidobacterium panos DSM 109963	University of Parma	3004908310	Actinomycetota	Actinomycetes	Bifidobacteriales	Bifidobacteriaceae	Bifidobacterium	Bifidobacterium panos	Bacteria	Actinomycetota	Actinomycetia	Actinomycetales	Bifidobacteriaceae	Bifidobacterium	Bifidobacterium sp012932445			IMG Annotation Pipeline v.5.1.13	293685	Ga0443484	Genome Analysis (Isolate)	Gp0491492	Gs0146558	2/1/23				Yes	No	Yes	2675321	2/1/23	DSM 109963			1886785	1559
	2816332604	Bacteria	Finished	Genome sequencing of Bifidobacterium pseudolongum UMB-MBP-01	Bifidobacterium pseudolongum UMB-MBP-01	Institute for Genome Sciences, University of Maryland School of Medicine	2816332604	Actinomycetota	Actinomycetes	Bifidobacteriales	Bifidobacteriaceae	Bifidobacterium	Bifidobacterium pseudolongum	Bacteria	Actinomycetota	Actinomycetia	Actinomycetales	Bifidobacteriaceae	Bifidobacterium	Bifidobacterium globosum			IMG Annotation Pipeline v.4.16.6	206653	Ga0226299	Genome Analysis (Isolate)	Gp0260968	Gs0132694	1/28/19	HGAP v. 3			Yes	No	Yes	1694	1/28/19	UMB-MBP-01			2008102	1716
	2545824622	Bacteria	Finished	Bifidobacterium thermophilum RBL67 Genome sequencing	Bifidobacterium thermophilum RBL67	ETH Zurich	2545824622	Actinomycetota	Actinomycetes	Bifidobacteriales	Bifidobacteriaceae	Bifidobacterium	Bifidobacterium thermophilum	Bacteria	Actinomycetota	Actinomycetia	Actinomycetales	Bifidobacteriaceae	Bifidobacterium	Bifidobacterium thermophilum				22013	Ga0018121	Genome Analysis (Isolate)	Gp0036878	Gs0002267	11/5/13	Lasergene SeqMan Pro v. 8.0.2, CLC Genomics Workbench v. 6.0.1, GS De Novo Assembler v. May 2010			Yes	No	Yes	1254439	11/5/13	RBL67			2291643	1904
	649633046	Bacteria	Finished	Human Microbiome Project (HMP) Reference Genomes	Gardnerella vaginalis 317, ATCC 14019	Baylor College of Medicine	649633046	Actinomycetota	Actinomycetes	Bifidobacteriales	Bifidobacteriaceae	Gardnerella	Gardnerella vaginalis	Bacteria	Actinomycetota	Actinomycetia	Actinomycetales	Bifidobacteriaceae	Bifidobacterium	Bifidobacterium vaginale			IMG/W 3.4		Ga0028888	Genome Analysis (Isolate)	Gp0004245	Gs0016050	3/26/11	Newbler v. 1.1.03.24			Yes	No	Yes	525284	7/1/11	317, ATCC 14019			1667350	1420
	2811994997	Bacteria	Finished	Complete genome sequence of Parascardovia denticolens Parascardovia denticolens JCM 12538	Parascardovia denticolens JCM 12538	University of Tokyo	2811994997	Actinomycetota	Actinomycetes	Bifidobacteriales	Bifidobacteriaceae	Parascardovia	Parascardovia denticolens	Bacteria	Actinomycetota	Actinomycetia	Actinomycetales	Bifidobacteriaceae	Parascardovia	Parascardovia denticolens			IMG Annotation Pipeline v.4.16.6	204059	Ga0194104	Genome Analysis (Isolate)	Gp0120988	Gs0116652	12/5/18	phrap v 0.990329			Yes	No	Yes	864564	12/5/18	JCM 12538			1890857	1580
	2718218476	Bacteria	Finished	Brevibacterium linens SMQ-1335 genome sequencing	Brevibacterium linens SMQ-1335	Laval University	2718218476	Actinomycetota	Actinomycetes	Micrococcales	Brevibacteriaceae	Brevibacterium	Brevibacterium linens	Bacteria	Actinomycetota	Actinomycetia	Actinomycetales	Brevibacteriaceae	Brevibacterium	Brevibacterium aurantiacum			IMG Annotation Pipeline v.4.14.6	118537	Ga0175016	Genome Analysis (Isolate)	Gp0203861	Gs0128542	3/9/17	Celera Assembler v. 2016-01-29			Yes	No	Yes	1703	3/9/17	SMQ-1335			4209935	3926
	644736339	Bacteria	Finished	A Genomic Encyclopedia of Bacteria and Archaea (GEBA)	Catenulispora acidiphila ID139908, DSM 44928	DOE Joint Genome Institute (JGI)	644736339	Actinomycetota	Actinomycetes	Catenulisporales	Catenulisporaceae	Catenulispora	Catenulispora acidiphila	Bacteria	Actinomycetota	Actinomycetia	Streptomycetales	Catenulisporaceae	Catenulispora	Catenulispora acidiphila			IMG/W 3.0		Ga0028222	Genome Analysis (Isolate)	Gp0001210	Gs0000008	10/13/09	Phrap v. 4.24 SPS			Yes	No	Yes	479433	12/1/09	ID139908, DSM 44928			10467782	9125
	646564520	Bacteria	Finished	A Genomic Encyclopedia of Bacteria and Archaea (GEBA)	Cellulomonas flavigena 134, DSM 20109	DOE Joint Genome Institute (JGI)	646564520	Actinomycetota	Actinomycetes	Micrococcales	Cellulomonadaceae	Cellulomonas	Cellulomonas flavigena	Bacteria	Actinomycetota	Actinomycetia	Actinomycetales	Cellulomonadaceae	Cellulomonas	Cellulomonas flavigena			IMG/W 3.2		Ga0028228	Genome Analysis (Isolate)	Gp0006717	Gs0000008	6/24/10	Newbler v. 1.1.02.15, Paracel Genome Assembler v. 2.6.2			Yes	No	Yes	446466	8/1/10	134			4123179	3783
	8003044317	Bacteria	Finished	Cellulomonas palmilytica EW123 Genome sequencing	Cellulomonas palmilytica EW123	King Mongkut's University of Technology Thonburi	8003044317	Actinomycetota	Actinomycetes	Micrococcales	Cellulomonadaceae	Cellulomonas	Cellulomonas palmilytica	Unclassified	Unclassified	Unclassified	Unclassified	Unclassified	Unclassified	Unclassified			IMG Annotation Pipeline v.5.1.13	295202	Ga0586305	Genome Analysis (Isolate)	Gp0682951	Gs0159736	2/25/23	unicycler v. v0.4.8			Yes	No	Yes	2608402	2/25/23	EW123			3834012	3511
	8046802722	Bacteria	Finished	De novo sequencing and analysis for NBRC strains in GCM 10K project	Paraoerskovia sediminicola NBRC 108565	WFCC-MIRCEN World Data Centre for Microoganisms(WDCM)	8046802722	Actinomycetota	Actinomycetes	Micrococcales	Cellulomonadaceae	Paraoerskovia	Paraoerskovia sediminicola	Bacteria	Actinomycetota	Actinomycetia	Actinomycetales	Cellulomonadaceae	Sediminihabitans	Unclassified			IMG Annotation Pipeline v.5.1.17	313924	Ga0616007	Genome Analysis (Isolate)	Gp0760712	Gs0162939	9/22/23	SOAPdenovo v. 2.04			Yes	No	Yes	1138587	9/22/23	NBRC 108565			3516604	3503
	646311917	Bacteria	Finished	A Genomic Encyclopedia of Bacteria and Archaea (GEBA)	Conexibacter woesei ID131577, DSM 14684	DOE Joint Genome Institute (JGI)	646311917	Actinomycetota	Thermoleophilia	Solirubrobacterales	Conexibacteraceae	Conexibacter	Conexibacter woesei	Bacteria	Actinomycetota	Thermoleophilia	Solirubrobacterales	Solirubrobacteraceae	Conexibacter	Conexibacter woesei			IMG/W 3.1		Ga0028405	Genome Analysis (Isolate)	Gp0001932	Gs0000008	2/26/10	Newbler v. 1.1.02.15, Phrap v. 4.24 SPS			Yes	No	Yes	469383	4/1/10	ID131577, DSM 14684			6359369	6001
	2802429283	Bacteria	Finished	Collinsella aerofaciens indica genome sequencing	Collinsella aerofaciens indica	Translational Health Science and Technology Institute	2802429283	Actinomycetota	Coriobacteriia	Coriobacteriales	Coriobacteriaceae	Collinsella	Collinsella aerofaciens	Bacteria	Actinomycetota	Coriobacteriia	Coriobacteriales	Coriobacteriaceae	Collinsella	Collinsella aerofaciens_A			IMG Annotation Pipeline v.4.16.5	199228	Ga0263295	Genome Analysis (Isolate)	Gp0302250	Gs0133917	10/12/18	SPAdes v. SEP-2017			Yes	No	Yes	74426	10/12/18	indica			2306349	2013
	2503538010	Bacteria	Finished	A Genomic Encyclopedia of Bacteria and Archaea (GEBA)	Coriobacterium glomerans PW2, DSM 20642	DOE Joint Genome Institute (JGI)	2503538010	Actinomycetota	Coriobacteriia	Coriobacteriales	Coriobacteriaceae	Coriobacterium	Coriobacterium glomerans	Bacteria	Actinomycetota	Coriobacteriia	Coriobacteriales	Coriobacteriaceae	Coriobacterium	Coriobacterium glomerans			IMG/ER 3.2	1730	Ga0025063	Genome Analysis (Isolate)	Gp0002282	Gs0000008	10/5/10	Newbler v. 2.3, Velvet, Phrap v. 4.24 SPS		DOE	Yes	No	Yes	700015	10/30/12	PW2, DSM 20642			2115681	1858
	2554235426	Bacteria	Finished	Corynebacterium argentoratense DSM 44202 Genome sequencing	Corynebacterium argentoratense DSM 44202	Bielefeld University	2554235426	Actinomycetota	Actinomycetes	Mycobacteriales	Corynebacteriaceae	Corynebacterium	Corynebacterium argentoratense	Bacteria	Actinomycetota	Actinomycetia	Mycobacteriales	Mycobacteriaceae	Corynebacterium	Corynebacterium argentoratense				25991	Ga0021803	Genome Analysis (Isolate)	Gp0044215	Gs0004774	1/1/14				Yes	No	Yes	1348662	1/1/14	DSM 44202			2031902	1937
	643692018	Bacteria	Finished	Corynebacterium aurimucosum CN-1, ATCC 700975	Corynebacterium aurimucosum CN-1, ATCC 700975	Bielefeld University	643692018	Actinomycetota	Actinomycetes	Mycobacteriales	Corynebacteriaceae	Corynebacterium	Corynebacterium aurimucosum	Bacteria	Actinomycetota	Actinomycetia	Mycobacteriales	Mycobacteriaceae	Corynebacterium	Corynebacterium aurimucosum_F			IMG/W 2.9		Ga0028419	Genome Analysis (Isolate)	Gp0004919	Gs0004776	6/9/09	GS De Novo Assembler			Yes	No	Yes	548476	8/1/09	CN-1			2819226	2617
	2561511200	Bacteria	Finished	Corynebacterium callunae DSM 20147	Corynebacterium callunae DSM 20147	Center for Biotechnology (CeBiTec), Bielefeld Univeristy	2561511200	Actinomycetota	Actinomycetes	Mycobacteriales	Corynebacteriaceae	Corynebacterium	Corynebacterium callunae	Bacteria	Actinomycetota	Actinomycetia	Mycobacteriales	Mycobacteriaceae	Corynebacterium	Corynebacterium callunae				35243	Ga0023951	Genome Analysis (Isolate)	Gp0036849	Gs0004779	3/23/14	Newbler v. 2.8			Yes	No	Yes	1121353	3/23/14	DSM 20147			2928683	2729
	2606217206	Bacteria	Finished	Corynebacterium Type Strain Sequencing and Analysis Project	Corynebacterium camporealensis DSM 44610 Genome Sequencing	Center for Biotechnology (CeBiTec), Bielefeld Univeristy	2606217206	Actinomycetota	Actinomycetes	Mycobacteriales	Corynebacteriaceae	Corynebacterium	Corynebacterium camporealensis	Bacteria	Actinomycetota	Actinomycetia	Mycobacteriales	Mycobacteriaceae	Corynebacterium	Corynebacterium camporealensis				58144	Ga0066200	Genome Analysis (Isolate)	Gp0110294	Gs0113936	3/10/15	Newbler v. 2.8			Yes	No	Yes	161896	3/10/15	DSM 44610			2451810	2317
	2558860241	Bacteria	Finished	Corynebacterium casei DSM 44701(T) Genome sequencing	Corynebacterium casei LMG S-19264	Center for Biotechnology (CeBiTec), Bielefeld Univeristy	2558860241	Actinomycetota	Actinomycetes	Mycobacteriales	Corynebacteriaceae	Corynebacterium	Corynebacterium casei	Bacteria	Actinomycetota	Actinomycetia	Mycobacteriales	Mycobacteriaceae	Corynebacterium	Corynebacterium casei				30263	Ga0023125	Genome Analysis (Isolate)	Gp0036841	Gs0004780	3/7/14	Newbler v. 2.6			Yes	No	Yes	1285583	3/7/14	LMG S-19264			3132213	2872
	2511231059	Bacteria	Finished	Pan-genomics of Corynebacterium diphtheriae	Corynebacterium diphtheriae HC03	Bielefeld University	2511231059	Actinomycetota	Actinomycetes	Mycobacteriales	Corynebacteriaceae	Corynebacterium	Corynebacterium diphtheriae	Bacteria	Actinomycetota	Actinomycetia	Mycobacteriales	Mycobacteriaceae	Corynebacterium	Corynebacterium diphtheriae				7337	Ga0009347	Genome Analysis (Isolate)	Gp0006697	Gs0019311	2/28/12				Yes	No	Yes	698969	2/28/12	HC03			2478364	2327
	2851557663	Bacteria	Finished	Corynebacterium endometrii LMM-1653 genome sequencing	Corynebacterium endometrii LMM-1653	Bielefeld University	2851557663	Actinomycetota	Actinomycetes	Mycobacteriales	Corynebacteriaceae	Corynebacterium	Corynebacterium endometrii	Bacteria	Actinomycetota	Actinomycetia	Mycobacteriales	Mycobacteriaceae	Corynebacterium	Corynebacterium endometrii			IMG Annotation Pipeline v.5.0.9	226508	Ga0398262	Genome Analysis (Isolate)	Gp0444133	Gs0144080	1/9/20	Newbler v. 2.8; canu v. 1.6			Yes	No	Yes	2488819	1/9/20	LMM-1653			2477061	2278
	2615840652	Bacteria	Finished	Corynebacterium Type Strain Sequencing and Analysis Project	Corynebacterium epidermidicanis DSM 45586 Genome Sequencing	Center for Biotechnology (CeBiTec), Bielefeld Univeristy	2615840652	Actinomycetota	Actinomycetes	Mycobacteriales	Corynebacteriaceae	Corynebacterium	Corynebacterium epidermidicanis	Bacteria	Actinomycetota	Actinomycetia	Mycobacteriales	Mycobacteriaceae	Corynebacterium	Corynebacterium epidermidicanis				61628	Ga0071355	Genome Analysis (Isolate)	Gp0114694	Gs0113936	5/3/15	Newbler v. 2.8			Yes	No	Yes	1050174	5/3/15	410,DSM 45586,LMG 26322,CCUG 60915			2692072	2542
	2874838214	Bacteria	Finished	Genome sequencing of Corynebacterium glutamicum C1	Corynebacterium glutamicum C1	Bielefeld University	2874838214	Actinomycetota	Actinomycetes	Mycobacteriales	Corynebacteriaceae	Corynebacterium	Corynebacterium glutamicum	Bacteria	Actinomycetota	Actinomycetia	Mycobacteriales	Mycobacteriaceae	Corynebacterium	Corynebacterium glutamicum			IMG Annotation Pipeline v.5.0.15	234519	Ga0226324	Genome Analysis (Isolate)	Gp0260505	Gs0132448	6/3/20	Newbler v. 2.8			Yes		Yes	1718	6/3/20	C1			2843369	2728
	2524023198	Bacteria	Finished	Corynebacterium halotolerans YIM 70093 = DSM 44683	Corynebacterium halotolerans YIM 70093, DSM 44683	Center for Biotechnology (CeBiTec), Bielefeld Univeristy	2524023198	Actinomycetota	Actinomycetes	Mycobacteriales	Corynebacteriaceae	Corynebacterium	Corynebacterium halotolerans	Bacteria	Actinomycetota	Actinomycetia	Mycobacteriales	Mycobacteriaceae	Corynebacterium	Corynebacterium halotolerans				14206	Ga0012818	Genome Analysis (Isolate)	Gp0023456	Gs0004814	4/19/13	Newbler v. 2.6		BMBF	Yes	No	Yes	1121362	4/19/13	YIM 70093, DSM 44683			3222008	2930
	637000085	Bacteria	Finished	Corynebacterium jeikeium K411	Corynebacterium jeikeium K411	Bielefeld University, J. Craig Venter Institute	637000085	Actinomycetota	Actinomycetes	Mycobacteriales	Corynebacteriaceae	Corynebacterium	Corynebacterium jeikeium	Bacteria	Actinomycetota	Actinomycetia	Mycobacteriales	Mycobacteriaceae	Corynebacterium	Corynebacterium jeikeium			IMG/W 2.0		Ga0028433	Genome Analysis (Isolate)	Gp0000477	Gs0004819	10/2/06		Genome replaced by a new version processed using IMG's annotation pipelines. New IMG identifier: 2623620807	Bielefeld Univ	Yes	No	Yes	306537	12/1/06	K411			2476822	2186
	643692019	Bacteria	Finished	Corynebacterium kroppenstedtii DSM 44385	Corynebacterium kroppenstedtii DSM 44385	Bielefeld University	643692019	Actinomycetota	Actinomycetes	Mycobacteriales	Corynebacteriaceae	Corynebacterium	Corynebacterium kroppenstedtii	Bacteria	Actinomycetota	Actinomycetia	Mycobacteriales	Mycobacteriaceae	Corynebacterium	Corynebacterium kroppenstedtii			IMG/W 2.9		Ga0028434	Genome Analysis (Isolate)	Gp0000013	Gs0004820	6/9/09	GS De Novo Assembler			Yes	No	Yes	645127	8/1/09	DSM 44385			2446804	2073
	2606217205	Bacteria	Finished	Corynebacterium Type Strain Sequencing and Analysis Project	Corynebacterium kutscheri DSM 20755 Genome Sequencing	Center for Biotechnology (CeBiTec), Bielefeld Univeristy	2606217205	Actinomycetota	Actinomycetes	Mycobacteriales	Corynebacteriaceae	Corynebacterium	Corynebacterium kutscheri	Bacteria	Actinomycetota	Actinomycetia	Mycobacteriales	Mycobacteriaceae	Corynebacterium	Corynebacterium kutscheri				58143	Ga0066199	Genome Analysis (Isolate)	Gp0110293	Gs0113936	3/10/15	Newbler v. 2.8			Yes	No	Yes	35755	3/10/15	DSM 20755			2354065	2159
	2791355250	Bacteria	Finished	Genome sequencing of different bacteria isolated from Tibetan antelope feces	Corynebacterium liangguodongii 2184	Chinese Center for Disease Control and Prevention (China CDC)	2791355250	Actinomycetota	Actinomycetes	Mycobacteriales	Corynebacteriaceae	Corynebacterium	Corynebacterium liangguodongii	Bacteria	Actinomycetota	Actinomycetia	Mycobacteriales	Mycobacteriaceae	Corynebacterium	Corynebacterium liangguodongii			IMG Annotation Pipeline v.4.16.4	195128	Ga0302476	Genome Analysis (Isolate)	Gp0313062	Gs0134639	8/24/18	SOAPdenovo v. 2			Yes	No	Yes	2079535	8/24/18	2184			2357924	2280
	2561511185	Bacteria	Finished	Corynebacterium maris DSM 45190	Corynebacterium maris DSM 45190 Genome sequencing	Center for Biotechnology (CeBiTec), Bielefeld Univeristy	2561511185	Actinomycetota	Actinomycetes	Mycobacteriales	Corynebacteriaceae	Corynebacterium	Corynebacterium maris	Bacteria	Actinomycetota	Actinomycetia	Mycobacteriales	Mycobacteriaceae	Corynebacterium	Corynebacterium maris				35227	Ga0023937	Genome Analysis (Isolate)	Gp0023680	Gs0004823	3/23/14	Newbler v. 2.6		BMBF	Yes	No	Yes	1224163	3/23/14	Coryn-1			2833547	2651
	2988092717	Bacteria	Finished	Corynebacterium Type Strain Sequencing and Analysis Project	Corynebacterium mustelae DSM 45274 Genome Sequencing		2988092717	Actinomycetota	Actinomycetes	Mycobacteriales	Corynebacteriaceae	Corynebacterium	Corynebacterium mustelae	Bacteria	Actinomycetota	Actinomycetia	Mycobacteriales	Mycobacteriaceae	Corynebacterium	Corynebacterium mustelae			IMG Annotation Pipeline v.5.1.11	289020	Ga0588629	Genome Analysis (Isolate)	Gp0114696	Gs0113936	12/9/22	Newbler v. 2.8			Yes	No	Yes	571915	12/9/22	DSM 45274			3474226	3284
	2859569856	Bacteria	Finished	Corynebacterium provencense 17KM38 genome sequencing	Corynebacterium provencense 17KM38	University of Berne	2859569856	Actinomycetota	Actinomycetes	Mycobacteriales	Corynebacteriaceae	Corynebacterium	Corynebacterium provencense	Bacteria	Actinomycetota	Actinomycetia	Mycobacteriales	Mycobacteriaceae	Corynebacterium	Corynebacterium provencense			IMG Annotation Pipeline v.5.0.11	228427	Ga0365053	Genome Analysis (Isolate)	Gp0393613	Gs0141685	2/15/20	Canu v. 1.4			Yes	No	Yes	1737425	2/15/20	17KM38			3111650	2797
	2877186476	Bacteria	Finished	Corynebacterium pseudotuberculosis Genome sequencing	Corynebacterium pseudotuberculosis MB278	Federal University of Para	2877186476	Actinomycetota	Actinomycetes	Mycobacteriales	Corynebacteriaceae	Corynebacterium	Corynebacterium pseudotuberculosis	Bacteria	Actinomycetota	Actinomycetia	Mycobacteriales	Mycobacteriaceae	Corynebacterium	Corynebacterium pseudotuberculosis			IMG Annotation Pipeline v.5.0.15	235253	Ga0302402	Genome Analysis (Isolate)	Gp0315712	Gs0118227	6/17/20	SPAdes v. 3.10.0			Yes		Yes	1719	6/17/20	MB278			2369898	2230
	2627853989	Bacteria	Finished	Complete genome sequence of Corynebacterium ulcerans strain FRC11	Corynebacterium ulcerans FRC11	Federal University of Minas Gerais	2627853989	Actinomycetota	Actinomycetes	Mycobacteriales	Corynebacteriaceae	Corynebacterium	Corynebacterium ramonii	Bacteria	Actinomycetota	Actinomycetia	Mycobacteriales	Mycobacteriaceae	Corynebacterium	Corynebacterium ulcerans				69336	Ga0078279	Genome Analysis (Isolate)	Gp0119272	Gs0116176	9/4/15	Mira v. 4.0; CONTIGuator v. 2			Yes	No	Yes	1006579	9/4/15	FRC11			2442826	2230
	650716029	Bacteria	Finished	Corynebacterium resistens DSM 45100	Corynebacterium resistens DSM 45100	Bielefeld University	650716029	Actinomycetota	Actinomycetes	Mycobacteriales	Corynebacteriaceae	Corynebacterium	Corynebacterium resistens	Bacteria	Actinomycetota	Actinomycetia	Mycobacteriales	Mycobacteriaceae	Corynebacterium	Corynebacterium resistens			IMG/W 3.5		Ga0028442	Genome Analysis (Isolate)	Gp0003835	Gs0004843	8/22/11				Yes	No	Yes	662755	12/1/11	DSM 45100			2601311	2230
	2687453286	Bacteria	Finished	Corynebacterium simulans Wattiau genome sequencing and assembly	Corynebacterium simulans Wattiau	National Human Genome Research Institute	2687453286	Actinomycetota	Actinomycetes	Mycobacteriales	Corynebacteriaceae	Corynebacterium	Corynebacterium simulans	Bacteria	Actinomycetota	Actinomycetia	Mycobacteriales	Mycobacteriaceae	Corynebacterium	Corynebacterium simulans			IMG Annotation Pipeline v.4.11.4	91979	Ga0125072	Genome Analysis (Isolate)	Gp0144697	Gs0119655	7/27/16	HGAP v. 2.0			Yes	No	Yes	146827	7/27/16	Wattiau			2598702	2469
	2718218447	Bacteria	Finished	Corynebacterium CDC Group F-1 Genome sequencing	Corynebacterium sp. NML98-0116	Public Health Agency of Canada	2718218447	Actinomycetota	Actinomycetes	Mycobacteriales	Corynebacteriaceae	Corynebacterium	Corynebacterium sp. NML98-0116	Bacteria	Actinomycetota	Actinomycetia	Mycobacteriales	Mycobacteriaceae	Corynebacterium	Corynebacterium sp001767255			IMG Annotation Pipeline v.4.14.6	118508	Ga0175216	Genome Analysis (Isolate)	Gp0203388	Gs0128328	3/9/17	SPAdes v. 3.1.1			Yes	No	Yes	702967	3/9/17	NML98-0116			2365449	2230
	2554235357	Bacteria	Finished	Corynebacterium terpenotabidum Y-11	Corynebacterium terpenotabidum Y-11 Genome sequencing	Center for Biotechnology (CeBiTec), Bielefeld Univeristy	2554235357	Actinomycetota	Actinomycetes	Mycobacteriales	Corynebacteriaceae	Corynebacterium	Corynebacterium terpenotabidum	Bacteria	Actinomycetota	Actinomycetia	Mycobacteriales	Mycobacteriaceae	Corynebacterium	Corynebacterium terpenotabidum				25917	Ga0021743	Genome Analysis (Isolate)	Gp0022753	Gs0004849	1/1/14	Newbler v. 2.6		BMBF	Yes	No	Yes	1200352	1/1/14	Y-11			2751233	2441
	2869742882	Bacteria	Finished	Genome sequencing of Corynebacterium ulcerans 0102 DRS000656	Corynebacterium ulcerans 0102 DRS000656	National Institute of Infectious Diseases, Japan	2869742882	Actinomycetota	Actinomycetes	Mycobacteriales	Corynebacteriaceae	Corynebacterium	Corynebacterium ulcerans	Bacteria	Actinomycetota	Actinomycetia	Mycobacteriales	Mycobacteriaceae	Corynebacterium	Corynebacterium ulcerans			IMG Annotation Pipeline v.5.0.15	231731	Ga0226105	Genome Analysis (Isolate)	Gp0261008	Gs0132715	4/23/20	ABySS v. 1.2.0			Yes	No	Yes	996634	4/23/20	DRS000656			2579188	2432
	2529292687	Bacteria	Finished	Corynebacterium urealyticum DSM 7111	Corynebacterium urealyticum DSM 7111	Bielefeld University	2529292687	Actinomycetota	Actinomycetes	Mycobacteriales	Corynebacteriaceae	Corynebacterium	Corynebacterium urealyticum	Bacteria	Actinomycetota	Actinomycetia	Mycobacteriales	Mycobacteriaceae	Corynebacterium	Corynebacterium urealyticum				16724	Ga0013739	Genome Analysis (Isolate)	Gp0001356	Gs0004861	8/14/13	Newbler v. 2.6, G4All v. 1.0.5		Bielefeld University	Yes	No	Yes	1267754	8/14/13	DSM 7111			2316065	1998
	2511231114	Bacteria	Finished	Corynebacterium variabile DSM 44702	Corynebacterium variabile DSM 44702	Bielefeld University	2511231114	Actinomycetota	Actinomycetes	Mycobacteriales	Corynebacteriaceae	Corynebacterium	Corynebacterium variabile	Bacteria	Actinomycetota	Actinomycetia	Mycobacteriales	Mycobacteriaceae	Corynebacterium	Corynebacterium variabile				7393	Ga0009391	Genome Analysis (Isolate)	Gp0008259	Gs0004863	2/28/12	GS De Novo Assembler v. 1.1.02			Yes	No	Yes	858619	2/28/12	DSM 44702			3433007	3116
	2791355251	Bacteria	Finished	Genome sequencing of different bacteria isolated from Tibetan antelope feces	Corynebacterium yudongzhengii 2183	Chinese Center for Disease Control and Prevention (China CDC)	2791355251	Actinomycetota	Actinomycetes	Mycobacteriales	Corynebacteriaceae	Corynebacterium	Corynebacterium yudongzhengii	Bacteria	Actinomycetota	Actinomycetia	Mycobacteriales	Mycobacteriaceae	Corynebacterium	Corynebacterium yudongzhengii			IMG Annotation Pipeline v.4.16.4	195129	Ga0302682	Genome Analysis (Isolate)	Gp0313061	Gs0134639	8/24/18	SOAPdenovo v. 2			Yes	No	Yes	2080740	8/24/18	2183			2511302	2396
	8046350045	Bacteria	Finished	De novo sequencing and analysis for NBRC strains in GCM 10K project	Demequina sediminis NBRC 112286	WFCC-MIRCEN World Data Centre for Microoganisms(WDCM)	8046350045	Actinomycetota	Actinomycetes	Micrococcales	Demequinaceae	Demequina	Demequina sediminis	Bacteria	Actinomycetota	Actinomycetia	Actinomycetales	Demequinaceae	Demequina	Unclassified			IMG Annotation Pipeline v.5.1.17	313800	Ga0616011	Genome Analysis (Isolate)	Gp0760710	Gs0162939	9/22/23	SOAPdenovo v. 2.04			Yes	No	Yes	1930058	9/22/23	NBRC 112286			2705399	2922
	2987339135	Bacteria	Finished	Genome sequencing and assembly of Brachybacterium avium VR2415	Brachybacterium avium VR2415		2987339135	Actinomycetota	Actinomycetes	Micrococcales	Dermabacteraceae	Brachybacterium	Brachybacterium avium	Bacteria	Actinomycetota	Actinomycetia	Actinomycetales	Dermabacteraceae	Brachybacterium	Brachybacterium avium			IMG Annotation Pipeline v.5.1.11	288846	Ga0588380	Genome Analysis (Isolate)	Gp0242648	Gs0131282	12/9/22	RS HGAP Assembly v. 3.0			Yes	No	Yes	2017485	12/9/22	VR2415			3568502	3380
	644736331	Bacteria	Finished	A Genomic Encyclopedia of Bacteria and Archaea (GEBA)	Brachybacterium faecium 6-10, DSM 4810	DOE Joint Genome Institute (JGI)	644736331	Actinomycetota	Actinomycetes	Micrococcales	Dermabacteraceae	Brachybacterium	Brachybacterium faecium	Bacteria	Actinomycetota	Actinomycetia	Actinomycetales	Dermabacteraceae	Brachybacterium	Brachybacterium faecium			IMG/W 3.0		Ga0027860	Genome Analysis (Isolate)	Gp0001925	Gs0000008	10/13/09	Newbler v. 1.1.02.15, Paracel Genome Assembler v. 2.6.2			Yes	No	Yes	446465	12/1/09	6-10, DSM 4810			3614992	3189
	2987305030	Bacteria	Finished	Genome sequencing and assembly of Brachybacterium ginsengisoli DCY80T	Brachybacterium ginsengisoli DCY80		2987305030	Actinomycetota	Actinomycetes	Micrococcales	Dermabacteraceae	Brachybacterium	Brachybacterium ginsengisoli	Bacteria	Actinomycetota	Actinomycetia	Actinomycetales	Dermabacteraceae	Brachybacterium	Brachybacterium ginsengisoli			IMG Annotation Pipeline v.5.1.11	288841	Ga0588377	Genome Analysis (Isolate)	Gp0242649	Gs0131284	12/9/22	RS HGAP Assembly v. 3.0			Yes	No	Yes	1331682	12/9/22	DCY80			3953253	3549
	2987335675	Bacteria	Finished	Genome sequencing and assembly of Brachybacterium vulturis VM2412	Brachybacterium vulturis VM2412		2987335675	Actinomycetota	Actinomycetes	Micrococcales	Dermabacteraceae	Brachybacterium	Brachybacterium vulturis	Bacteria	Actinomycetota	Actinomycetia	Actinomycetales	Dermabacteraceae	Brachybacterium	Brachybacterium vulturis			IMG Annotation Pipeline v.5.1.11	288845	Ga0588384	Genome Analysis (Isolate)	Gp0242647	Gs0131283	12/9/22	RS HGAP Assembly v. 3.0			Yes	No	Yes	2017484	12/9/22	VM2412			3796663	3455
	2846849301	Bacteria	Finished	Dermabcter jinjuensis 32	Dermabacter jinjuensis 32	GnC Bio Co., Ltd	2846849301	Actinomycetota	Actinomycetes	Micrococcales	Dermabacteraceae	Dermabacter	Dermabacter jinjuensis	Bacteria	Actinomycetota	Actinomycetia	Actinomycetales	Dermabacteraceae	Dermabacter	Dermabacter hominis			IMG Annotation Pipeline v.5.0.9	224866	Ga0416785	Genome Analysis (Isolate)	Gp0266532	Gs0132835	12/17/19	SPAdes v. v3.1			Yes	No	Yes	1667168	12/17/19	32			2398786	2260
	2751185668	Bacteria	Finished	Genome sequence of Devriesea agamarum	Devriesea agamarum IMP2	Ghent University	2751185668	Actinomycetota	Actinomycetes	Micrococcales	Dermabacteraceae	Devriesea	Devriesea agamarum	Bacteria	Actinomycetota	Actinomycetia	Actinomycetales	Dermabacteraceae	Devriesea	Devriesea agamarum			IMG Annotation Pipeline v.4.15.1	150067	Ga0175668	Genome Analysis (Isolate)	Gp0203818	Gs0128528	9/11/17				Yes	No	Yes	472569	9/11/17	IMP2			2958880	2610
	8046346075	Bacteria	Finished	De novo sequencing and analysis for NBRC strains in GCM 10K project	Barrientosiimonas endolithica NBRC 110608	WFCC-MIRCEN World Data Centre for Microoganisms(WDCM)	8046346075	Actinomycetota	Actinomycetes	Micrococcales	Dermacoccaceae	Barrientosiimonas	Barrientosiimonas endolithica	Bacteria	Actinomycetota	Actinomycetia	Actinomycetales	Dermatophilaceae	Barrientosiimonas	Barrientosiimonas humi			IMG Annotation Pipeline v.5.1.17	313799	Ga0616010	Genome Analysis (Isolate)	Gp0760708	Gs0162939	9/22/23	SOAPdenovo v. 2.04			Yes	No	Yes	1535208	9/22/23	NBRC 110608			3684144	3965
	2597489914	Bacteria	Finished	Complete Genome Sequence of the Equol-Producing Bacterium Adlercreutzia equolifaciens DSM 19450T	Adlercreutzia equolifaciens DSM 19450	Azabu University	2597489914	Actinomycetota	Coriobacteriia	Eggerthellales	Eggerthellaceae	Adlercreutzia	Adlercreutzia equolifaciens	Bacteria	Actinomycetota	Coriobacteriia	Coriobacteriales	Eggerthellaceae	Adlercreutzia	Adlercreutzia equolifaciens				54466	Ga0040474	Genome Analysis (Isolate)	Gp0030564	Gs0004713	12/8/14	Newbler v. 2.0.01.14, phrap v. 1.080730			Yes	No	Yes	1384484	12/8/14	DSM 19450			2862526	2321
	2634166451	Bacteria	Finished	Berryella intestinalis 68-1-3 Genome sequencing	Berryella intestinalis 68-1-3	U.S. Department of Agriculture	2634166451	Actinomycetota	Coriobacteriia	Eggerthellales	Eggerthellaceae	Berryella	Berryella intestinalis	Bacteria	Actinomycetota	Coriobacteriia	Coriobacteriales	Eggerthellaceae	Berryella	Berryella intestinalis				72266	Ga0069492	Genome Analysis (Isolate)	Gp0103376	Gs0113314	10/8/15	MIRA v. 4.0.2; Roche gsAssembler v. 2.8			Yes	No	Yes	1531429	10/8/15	68-1-3			1967093	1731
	644736346	Bacteria	Finished	A Genomic Encyclopedia of Bacteria and Archaea (GEBA)	Cryptobacterium curtum 12-3, DSM 15641	DOE Joint Genome Institute (JGI)	644736346	Actinomycetota	Coriobacteriia	Eggerthellales	Eggerthellaceae	Cryptobacterium	Cryptobacterium curtum	Bacteria	Actinomycetota	Coriobacteriia	Coriobacteriales	Eggerthellaceae	Cryptobacterium	Cryptobacterium curtum			IMG/W 3.0		Ga0028457	Genome Analysis (Isolate)	Gp0001211	Gs0000008	10/13/09	Newbler v. 1.1.03.24 , Paracel Genome Assembler v. 2.6.2			Yes	No	Yes	469378	12/1/09	12-3T, DSM 15641			1617804	1421
	8046882495	Bacteria	Finished	Eggerthella lenta APC055-529-1D genome sequencing	Eggerthella lenta APC055-529-1D	University College Cork	8046882495	Actinomycetota	Coriobacteriia	Eggerthellales	Eggerthellaceae	Eggerthella	Eggerthella lenta	Bacteria	Actinomycetota	Coriobacteriia	Coriobacteriales	Eggerthellaceae	Eggerthella	Eggerthella lenta			IMG Annotation Pipeline v.5.1.17	313944	Ga0615498	Genome Analysis (Isolate)	Gp0760717	Gs0162942	9/22/23	Unicycler v. v0.4.8			Yes	No	Yes	84112	9/22/23	APC055-529-1D			3467966	3088
	644736358	Bacteria	Finished	A Genomic Encyclopedia of Bacteria and Archaea (GEBA)	Eggerthella lenta VPI 0255, DSM 2243	DOE Joint Genome Institute (JGI)	644736358	Actinomycetota	Coriobacteriia	Eggerthellales	Eggerthellaceae	Eggerthella	Eggerthella lenta	Bacteria	Actinomycetota	Coriobacteriia	Coriobacteriales	Eggerthellaceae	Eggerthella	Eggerthella lenta			IMG/W 3.0		Ga0028565	Genome Analysis (Isolate)	Gp0001217	Gs0000008	10/13/09	Newbler v. 1.1.02.15, Phrap v. 4.24 SPS			Yes	No	Yes	479437	12/1/09	VPI 0255, DSM 2243			3632260	3184
	650716034	Bacteria	Finished	Eggerthella sp. YY7918	Eggerthella sp. YY7918	Gifu University	650716034	Actinomycetota	Coriobacteriia	Eggerthellales	Eggerthellaceae	Eggerthella	Eggerthella sp. YY7918	Bacteria	Actinomycetota	Coriobacteriia	Coriobacteriales	Eggerthellaceae	Enteroscipio	Enteroscipio sp000270285			IMG/W 3.5		Ga0028568	Genome Analysis (Isolate)	Gp0011938	Gs0012348	8/22/11				Yes	No	Yes	502558	12/1/11	YY7918			3123671	2730
	2775506860	Bacteria	Finished	Gordonibacter urolithinfaciens DSM 27213T genome sequencing	Gordonibacter urolithinfaciens DSM 27213T	LIFE SEQUENCING	2775506860	Actinomycetota	Coriobacteriia	Eggerthellales	Eggerthellaceae	Gordonibacter	Gordonibacter urolithinfaciens	Bacteria	Actinomycetota	Coriobacteriia	Coriobacteriales	Eggerthellaceae	Gordonibacter	Gordonibacter urolithinfaciens			IMG Annotation Pipeline v.4.16.2	184999	Ga0258370	Genome Analysis (Isolate)	Gp0302216	Gs0133884	4/16/18				Yes	No	Yes	1335613	4/16/18	DSM 27213T			3294868	2857
	644736405	Bacteria	Finished	A Genomic Encyclopedia of Bacteria and Archaea (GEBA)	Slackia heliotrinireducens RHS 1, DSM 20476	DOE Joint Genome Institute (JGI)	644736405	Actinomycetota	Coriobacteriia	Eggerthellales	Eggerthellaceae	Slackia	Slackia heliotrinireducens	Bacteria	Actinomycetota	Coriobacteriia	Coriobacteriales	Eggerthellaceae	Slackia	Slackia heliotrinireducens			IMG/W 3.0		Ga0030322	Genome Analysis (Isolate)	Gp0006072	Gs0000008	10/13/09	Newbler v. 1.1.02.15, Phrap v. 4.24 SPS			Yes	No	Yes	471855	12/1/09	RHS 1, DSM 20476			3165038	2852
	2839879690	Bacteria	Finished	Genomic sequencing of culturable prokaryotes from various samples	Euzebya pacifica DY32-46	Zhejiang Sci-Tech University, China	2839879690	Actinomycetota	Nitriliruptoria	Euzebyales	Euzebyaceae	Euzebya	Euzebya pacifica	Bacteria	Actinomycetota	Actinomycetia	Euzebyales	Euzebyaceae	Euzebya	Euzebya pacifica			IMG Annotation Pipeline v.5.0.3	220450	Ga0398012	Genome Analysis (Isolate)	Gp0443050	Gs0143452	10/4/19	Celera Assembler v. 8.3; Pbdagcon v.MAY-2018; GATK v. 4.0.2.0; SOAPindel v. 2			Yes	No	Yes	1608957	10/4/19	DY32-46			6371455	5743
	2506783011	Bacteria	Finished	CSP_776749	Frankia datiscae Dg1	DOE Joint Genome Institute (JGI)	2506783011	Actinomycetota	Actinomycetes	Frankiales	Frankiaceae	Protofrankia	Candidatus Protofrankia datiscae	Bacteria	Actinomycetota	Actinomycetia	Mycobacteriales	Frankiaceae	Frankia	Frankia coriariae				5818	Ga0024925	Genome Analysis (Isolate)	Gp0004792	Gs0011840	8/10/11	ALLPATHS v. R41043, Velvet v. 1.1.05, Phrap v. 4.24 SPS		DOE	Yes	No	Yes	2716812	12/10/11	Dg1			5323186	4254
	637000115	Bacteria	Finished	Frankia alni ACN14a	Frankia alni ACN14a	CEA Genoscope	637000115	Actinomycetota	Actinomycetes	Frankiales	Frankiaceae	Frankia	Frankia alni	Bacteria	Actinomycetota	Actinomycetia	Mycobacteriales	Frankiaceae	Frankia	Frankia alni			IMG/W 2.0		Ga0028858	Genome Analysis (Isolate)	Gp0000315	Gs0014727	10/2/06	Phred-Phrap-Consed	Genome replaced by a new version processed using IMG's annotation pipelines. New IMG identifier: 2623620699		Yes	No	Yes	326424	12/1/06	ACN14a			7497934	6795
	637000116	Bacteria	Finished	Frankia casuarinae CcI3 Sequencing	Frankia casuarinae CcI3	DOE Joint Genome Institute (JGI)	637000116	Actinomycetota	Actinomycetes	Frankiales	Frankiaceae	Frankia	Frankia casuarinae	Bacteria	Actinomycetota	Actinomycetia	Mycobacteriales	Frankiaceae	Frankia	Frankia casuarinae			IMG/W 2.0		Ga0028859	Genome Analysis (Isolate)	Gp0000392	Gs0014735	10/2/06			NSF	Yes	No	Yes	106370	12/1/06	CcI3			5433628	4621
	2773857922	Bacteria	Finished	Frankia sp. CcI49	Frankia sp. CcI49	University of New Hampshire	2773857922	Actinomycetota	Actinomycetes	Frankiales	Frankiaceae	Frankia	Frankia sp. CcI49	Bacteria	Actinomycetota	Actinomycetia	Mycobacteriales	Frankiaceae	Frankia	Frankia irregularis			IMG Annotation Pipeline v.4.16.2	183390	Ga0248420	Genome Analysis (Isolate)	Gp0146563	Gs0120332	3/28/18				Yes	No	Yes	1745382	3/28/18	CcI49			9757215	7982
	2775507280	Bacteria	Finished	Frankia sp. EI5c	Frankia sp. EI5c	University of New Hampshire	2775507280	Actinomycetota	Actinomycetes	Frankiales	Frankiaceae	Frankia	Frankia sp. EI5c	Bacteria	Actinomycetota	Actinomycetia	Mycobacteriales	Frankiaceae	Frankia	Frankia sp001636565			IMG Annotation Pipeline v.4.16.2	185423	Ga0248403	Genome Analysis (Isolate)	Gp0121912	Gs0116862	4/16/18				Yes	No	Yes	683316	4/16/18	EI5c			6617243	5515
	2773857921	Bacteria	Finished	Frankia asymbiotica NRRL B-16386	Frankia asymbiotica NRRL B-16386	University of New Hampshire	2773857921	Actinomycetota	Actinomycetes	Frankiales	Frankiaceae	Pseudofrankia	Pseudofrankia asymbiotica	Bacteria	Actinomycetota	Actinomycetia	Mycobacteriales	Frankiaceae	Frankia	Frankia asymbiotica			IMG Annotation Pipeline v.4.16.2	183389	Ga0248422	Genome Analysis (Isolate)	Gp0147042	Gs0120372	3/28/18				Yes	No	Yes	1834516	3/28/18	NRRL B-16386			9435764	7904
	2512564033	Bacteria	Finished	Blastococcus saxobsidens DD2	Blastococcus saxobsidens DD2	CEA Genoscope	2512564033	Actinomycetota	Actinomycetes	Geodermatophilales	Geodermatophilaceae	Blastococcus	Blastococcus saxobsidens	Bacteria	Actinomycetota	Actinomycetia	Mycobacteriales	Geodermatophilaceae	Blastococcus	Blastococcus saxobsidens_A				7883	Ga0009527	Genome Analysis (Isolate)	Gp0005359	Gs0002285	4/5/12				Yes	No	Yes	1146883	4/5/12	DD2			4875340	4887
	646311931	Bacteria	Finished	A Genomic Encyclopedia of Bacteria and Archaea (GEBA)	Geodermatophilus obscurus G-20, DSM 43160	DOE Joint Genome Institute (JGI)	646311931	Actinomycetota	Actinomycetes	Geodermatophilales	Geodermatophilaceae	Geodermatophilus	Geodermatophilus obscurus	Bacteria	Actinomycetota	Actinomycetia	Mycobacteriales	Geodermatophilaceae	Geodermatophilus	Geodermatophilus obscurus			IMG/W 3.1		Ga0028915	Genome Analysis (Isolate)	Gp0001232	Gs0000008	2/26/10	Newbler v. 1.1.02.15, Phrap v. 4.24 SPS			Yes	No	Yes	526225	4/1/10	G-20, DSM 43160			5322497	5155
	2540341106	Bacteria	Finished	Modestobacter marinus BC501	Modestobacter marinus BC501	CEA Genoscope	2540341106	Actinomycetota	Actinomycetes	Geodermatophilales	Geodermatophilaceae	Modestobacter	Modestobacter marinus	Bacteria	Actinomycetota	Actinomycetia	Mycobacteriales	Geodermatophilaceae	Modestobacter	Modestobacter marinus_A				19782	Ga0016632	Genome Analysis (Isolate)	Gp0005571	Gs0017880	9/19/13				Yes	No	Yes	1144889	9/19/13	BC501			5575517	5516
	646564571	Bacteria	Finished	A Genomic Encyclopedia of Bacteria and Archaea (GEBA)	Stackebrandtia nassauensis LLR-40K-21, DSM 44728	DOE Joint Genome Institute (JGI)	646564571	Actinomycetota	Actinomycetes	Glycomycetales	Glycomycetaceae	Stackebrandtia	Stackebrandtia nassauensis	Bacteria	Actinomycetota	Actinomycetia	Mycobacteriales	Micromonosporaceae	Stackebrandtia	Stackebrandtia nassauensis			IMG/W 3.2		Ga0030354	Genome Analysis (Isolate)	Gp0001926	Gs0000008	6/24/10	Newbler v. 1.1.02.15, Phrap v. 4.24 SPS			Yes	No	Yes	446470	8/1/10	LLR-40K-21, DSM 44728			6841557	6541
	646311932	Bacteria	Finished	A Genomic Encyclopedia of Bacteria and Archaea (GEBA)	Gordonia bronchialis 3410, DSM 43247	DOE Joint Genome Institute (JGI)	646311932	Actinomycetota	Actinomycetes	Mycobacteriales	Gordoniaceae	Gordonia	Gordonia bronchialis	Bacteria	Actinomycetota	Actinomycetia	Mycobacteriales	Mycobacteriaceae	Gordonia	Gordonia bronchialis			IMG/W 3.1		Ga0028929	Genome Analysis (Isolate)	Gp0001233	Gs0000008	2/26/10	Newbler v. 1.1.02.15, Phrap v. 4.24 SPS			Yes	No	Yes	526226	4/1/10	3410, DSM 43247			5290012	5002
	2841587249	Bacteria	Finished	Gordonia insulae MMS17-SY073 genome sequencing	Gordonia insulae MMS17-SY073	Chungnam National University	2841587249	Actinomycetota	Actinomycetes	Mycobacteriales	Gordoniaceae	Gordonia	Gordonia insulae	Bacteria	Actinomycetota	Actinomycetia	Mycobacteriales	Mycobacteriaceae	Gordonia	Gordonia insulae			IMG Annotation Pipeline v.5.0.3	222067	Ga0399210	Genome Analysis (Isolate)	Gp0441831	Gs0142859	10/4/19	RS HGAP Assembly v. 3.0			Yes	No	Yes	2420509	10/4/19	MMS17-SY073			5962176	5544
	2648501237	Bacteria	Finished	Gordonia phthalatica QH-11	Gordonia phthalatica QH-11	Chinese Academy of Sciences	2648501237	Actinomycetota	Actinomycetes	Mycobacteriales	Gordoniaceae	Gordonia	Gordonia phthalatica	Bacteria	Actinomycetota	Actinomycetia	Mycobacteriales	Mycobacteriaceae	Gordonia	Gordonia phthalatica				75443	Ga0100897	Genome Analysis (Isolate)	Gp0124537	Gs0117633	1/22/16	GS De Novo Assembler v. 2014			Yes	No	Yes	1136941	1/22/16	QH-11			4428727	4218
	2512564042	Bacteria	Finished	Gordonia polyisoprenivorans VH2	Gordonia polyisoprenivorans VH2, DSM 44266	Goettingen Genomics Laboratory	2512564042	Actinomycetota	Actinomycetes	Mycobacteriales	Gordoniaceae	Gordonia	Gordonia polyisoprenivorans	Bacteria	Actinomycetota	Actinomycetia	Mycobacteriales	Mycobacteriaceae	Gordonia	Gordonia polyisoprenivorans				7893	Ga0009338	Genome Analysis (Isolate)	Gp0013377	Gs0015222	4/5/12	Newbler v. 2.6			Yes	No	Yes	1112204	4/5/12	VH2, DSM 44266			5844299	5168
	8076254771	Bacteria	Finished	Cocultivation of an ultrasmall environmental parasitic bacterium with lytic ability against bacteria associated with wastewater foams	Gordonia pseudamarae CON9	La Trobe University	8076254771	Actinomycetota	Actinomycetes	Mycobacteriales	Gordoniaceae	Gordonia	Gordonia pseudamarae	Bacteria	Actinomycetota	Actinomycetia	Mycobacteriales	Mycobacteriaceae	Gordonia	Gordonia pseudoamarae			IMG Annotation Pipeline v.5.2.1	328018	Ga0627581	Genome Analysis (Isolate)	Gp0785806	Gs0159992	1/23/24	Unicycler v. 0.4.8			Yes	No	Yes	2831662	1/23/24	CON9			5147008	4597
	2523231035	Bacteria	Finished	Gordonia sp. KTR9	Gordonia sp. KTR9	Association Nationale Recherche Technologie, Genome British Columbia, University of British Columbia	2523231035	Actinomycetota	Actinomycetes	Mycobacteriales	Gordoniaceae	Gordonia	Gordonia sp. KTR9	Bacteria	Actinomycetota	Actinomycetia	Mycobacteriales	Mycobacteriaceae	Gordonia	Gordonia sp000143885				13593	Ga0012709	Genome Analysis (Isolate)	Gp0007899	Gs0015227	3/21/13				Yes	No	Yes	337191	4/1/13	KTR9			5885710	5208
	650716009	Bacteria	Finished	Hoyosella subflava DQS3-9A1	Hoyosella subflava DQS3-9A1	Peking University	650716009	Actinomycetota	Actinomycetes	Mycobacteriales	Hoyosellaceae	Hoyosella	Hoyosella subflava	Bacteria	Actinomycetota	Actinomycetia	Mycobacteriales	Mycobacteriaceae	Hoyosella	Hoyosella subflava			IMG/W 3.5		Ga0027420	Genome Analysis (Isolate)	Gp0010478	Gs0001078	8/22/11				Yes	No	Yes	443218	12/1/11	DQS3-9A1			4863490	4759
	2989061352	Bacteria	Finished	Iamiaceae bacterium SCSIO 58843 genome sequencing	Iamiaceae bacterium SCSIO 58843	south china sea institute of oceanology	2989061352	Actinomycetota	Acidimicrobiia	Acidimicrobiales	Iamiaceae	Actinomarinicola	Actinomarinicola tropica	Bacteria	Actinomycetota	Acidimicrobiia	Acidimicrobiales	SKKL01	Actinomarinicola	Actinomarinicola tropica			IMG Annotation Pipeline v.5.1.11	289294	Ga0439777	Genome Analysis (Isolate)	Gp0490512	Gs0145992	12/9/22	SOAPdenovo v. 2.04			Yes	No	Yes	2789776	12/9/22	SCSIO 58843			3715454	3744
	8062331475	Bacteria	Finished	Aquihabitans sp. Kera 3 genome sequencing	Dermatobacter hominis Kera 3	COSMAX BTI	8062331475	Actinomycetota	Acidimicrobiia	Acidimicrobiales	Iamiaceae	Dermatobacter	Dermatobacter hominis	Bacteria	Actinomycetota	Acidimicrobiia	Acidimicrobiales	Microtrichaceae	AWTP1-35	AWTP1-35 sp020715685			IMG Annotation Pipeline v.5.1.17	319705	Ga0560679	Genome Analysis (Isolate)	Gp0653194	Gs0158565	11/7/23	HGAP v. 3Version 2.3			Yes	No	Yes	2884263	11/7/23	Kera 3			4661060	4365
	2545824624	Bacteria	Finished	Acidimicrobidae bacterium YM16-304	Ilumatobacter coccineum YM16-304	National Institute of Technology and Evaluation	2545824624	Actinomycetota	Acidimicrobiia	Acidimicrobiales	Ilumatobacteraceae	Ilumatobacter	Ilumatobacter coccineus	Bacteria	Actinomycetota	Acidimicrobiia	Acidimicrobiales	Ilumatobacteraceae	Ilumatobacter_A	Ilumatobacter_A coccineus				22016	Ga0018122	Genome Analysis (Isolate)	Gp0037336	Gs0000221	11/5/13	Phrap			Yes	No	Yes	1313172	11/5/13	YM16-304			4830181	4342
	649633057	Bacteria	Finished	A Genomic Encyclopedia of Bacteria and Archaea (GEBA)	Intrasporangium calvum 7KIP, DSM 43043	DOE Joint Genome Institute (JGI)	649633057	Actinomycetota	Actinomycetes	Micrococcales	Intrasporangiaceae	Intrasporangium	Intrasporangium calvum	Bacteria	Actinomycetota	Actinomycetia	Actinomycetales	Dermatophilaceae	Intrasporangium	Intrasporangium calvum			IMG/W 3.4		Ga0029079	Genome Analysis (Isolate)	Gp0001187	Gs0000008	3/26/11	Newbler v. 2.0.0 PostRelease-11/04/2008, Phrap v. 4.24 SPS			Yes	No	Yes	710696	7/1/11	7KIP, DSM 43043			4024382	3710
	8086229190	Bacteria	Finished	Janibacter cremeus SCSIO 52865 genome sequencing	Janibacter cremeus SCSIO 52865	Chinese Academy of Sciences, South China Sea Institute of Oceanology	8086229190	Actinomycetota	Actinomycetes	Micrococcales	Intrasporangiaceae	Janibacter	Janibacter cremeus	Unclassified	Unclassified	Unclassified	Unclassified	Unclassified	Unclassified	Unclassified			IMG Annotation Pipeline v.5.2.1	331511	Ga0630575	Genome Analysis (Isolate)	Gp0784294	Gs0166250	2/15/24	Canu v. 1.5			Yes	No	Yes	1285192	2/15/24	SCSIO 52865			3495359	3390
	8058562817	Bacteria	Finished	Jatrophihabitans telluris N237 genome sequencing	Jatrophihabitans telluris N237	Korean Research Institute of Bioscience and Biotechnology	8058562817	Actinomycetota	Actinomycetes	Jatrophihabitantales	Jatrophihabitantaceae	Jatrophihabitans	Jatrophihabitans telluris	Bacteria	Actinomycetota	Actinomycetia	Mycobacteriales	Jatrophihabitantaceae	Jatrophihabitans_A	Jatrophihabitans_A telluris			IMG Annotation Pipeline v.5.1.17	317635	Ga0617292	Genome Analysis (Isolate)	Gp0762966	Gs0163514	10/12/23	HGAP v. 3.0			Yes	No	Yes	2038343	10/12/23	N237			4193897	3931
	2889597736	Bacteria	Finished	Exploration of biodiversity of actinomycetes in saline lakes	Phytoactinopolyspora mesophila XMNu-373	Hebei North University	2889597736	Actinomycetota	Actinomycetes	Jiangellales	Jiangellaceae	Phytoactinopolyspora	Phytoactinopolyspora mesophila	Bacteria	Actinomycetota	Actinomycetia	Jiangellales	Jiangellaceae	Phytoactinopolyspora	Phytoactinopolyspora mesophila			IMG Annotation Pipeline v.5.0.19	239646	Ga0440842	Genome Analysis (Isolate)	Gp0491416	Gs0146526	9/21/20	SOAPdenovo v. 2.04			Yes		Yes	2650750	9/21/20	XMNu-373			6512012	6038
	2773857891	Bacteria	Finished	Genome sequencing as part of FDA-ARGOS: dAtabase for Regulatory Grade micrObial Sequences project	Jonesia denitrificans FDAARGOS_301	Institute for Genome Sciences, University of Maryland School of Medicine, U.S. Food and Drug Administration (FDA)	2773857891	Actinomycetota	Actinomycetes	Micrococcales	Jonesiaceae	Jonesia	Jonesia denitrificans	Bacteria	Actinomycetota	Actinomycetia	Actinomycetales	Cellulomonadaceae	Jonesia	Jonesia denitrificans			IMG Annotation Pipeline v.4.16.2	183359	Ga0226197	Genome Analysis (Isolate)	Gp0261561	Gs0112041	3/28/18	CA v. 8.2			Yes	No	Yes	43674	3/28/18	FDAARGOS_301			2788696	2754
	640753031	Bacteria	Finished	Kineococcus radiotolerans	Kineococcus radiotolerans SRS30216	DOE Joint Genome Institute (JGI)	640753031	Actinomycetota	Actinomycetes	Kineosporiales	Kineosporiaceae	Kineococcus	Kineococcus radiotolerans	Bacteria	Actinomycetota	Actinomycetia	Actinomycetales	Kineococcaceae	Kineococcus	Kineococcus radiotolerans			IMG/W 2.4		Ga0029089	Genome Analysis (Isolate)	Gp0000091	Gs0016205	10/9/07			DOE	Yes	No	Yes	266940	12/1/07	SRS30216			4956672	4785
	646311938	Bacteria	Finished	A Genomic Encyclopedia of Bacteria and Archaea (GEBA)	Kribbella flavida IFO 14399, DSM 17836	DOE Joint Genome Institute (JGI)	646311938	Actinomycetota	Actinomycetes	Propionibacteriales	Kribbellaceae	Kribbella	Kribbella flavida	Bacteria	Actinomycetota	Actinomycetia	Propionibacteriales	Kribbellaceae	Kribbella	Kribbella flavida			IMG/W 3.1		Ga0029113	Genome Analysis (Isolate)	Gp0001212	Gs0000008	2/26/10	Newbler v. 1.1.01.20, Phrap v. 4.24 SPS			Yes	No	Yes	479435	4/1/10	IFO 14399, DSM 17836			7579488	7149
	3002219571	Bacteria	Finished	Whole genome sequencing of multiple bacteria isolated from eastern Antarctic desert soils using Pacbio technology.	Kribbella qitaiheensis SPB151	University of New South Wales	3002219571	Actinomycetota	Actinomycetes	Propionibacteriales	Kribbellaceae	Kribbella	Kribbella qitaiheensis	Bacteria	Actinomycetota	Actinomycetia	Propionibacteriales	Kribbellaceae	Kribbella	Kribbella qitaiheensis			IMG Annotation Pipeline v.5.1.13	293035	Ga0490098	Genome Analysis (Isolate)	Gp0548381	Gs0153008	2/1/23	FALCON v. 1.8.6			Yes	No	Yes	1544730	2/1/23	SPB151			8156807	8147
	644736380	Bacteria	Finished	A Genomic Encyclopedia of Bacteria and Archaea (GEBA)	Kytococcus sedentarius 541, DSM 20547	DOE Joint Genome Institute (JGI)	644736380	Actinomycetota	Actinomycetes	Micrococcales	Kytococcaceae	Kytococcus	Kytococcus sedentarius	Bacteria	Actinomycetota	Actinomycetia	Actinomycetales	Dermatophilaceae	Kytococcus	Kytococcus sedentarius			IMG/W 3.0		Ga0029116	Genome Analysis (Isolate)	Gp0001205	Gs0000008	10/13/09	Phrap v. 4.24 SPS			Yes	No	Yes	478801	12/1/09	541, DSM 20547			2785024	2692
	2684622558	Bacteria	Finished	novel fastidious, partially acid-fast, Gram-positive bacillus Genome sequencing	Lawsonella clevelandensis X1036	Centers for Disease Control and Prevention (CDC), USA	2684622558	Actinomycetota	Actinomycetes	Mycobacteriales	Lawsonellaceae	Lawsonella	Lawsonella clevelandensis	Bacteria	Actinomycetota	Actinomycetia	Mycobacteriales	Mycobacteriaceae	Lawsonella	Lawsonella clevelandensis			IMG Annotation Pipeline v.4.11.4	90681	Ga0123792	Genome Analysis (Isolate)	Gp0144701	Gs0119659	7/12/16	CLC NGS Cell v. V7.04			Yes	No	Yes	1528099	7/12/16	X1036			1860551	1643
	2687453361	Bacteria	Finished	novel fastidious, partially acid-fast, Gram-positive bacillus Genome sequencing	Corynebacteriales bacterium X1698	Centers for Disease Control and Prevention (CDC), USA	2687453361	Actinomycetota	Actinomycetes	Mycobacteriales	Lawsonellaceae	Lawsonella	Lawsonella clevelandensis	Bacteria	Actinomycetota	Actinomycetia	Mycobacteriales	Mycobacteriaceae	Lawsonella	Lawsonella clevelandensis			IMG Annotation Pipeline v.4.11.4	92054	Ga0125153	Genome Analysis (Isolate)	Gp0144702	Gs0119659	7/27/16	CLC Genomics Workbench v. October 2014;manual curation v. October 2014			Yes	No	Yes	1528099	7/27/16	X1698			1915154	1692
	2721755702	Bacteria	Finished	Agromyces sp. AR33 genome sequencing	Agromyces sp. AR33	Austrian Institute of Technology (AIT)	2721755702	Actinomycetota	Actinomycetes	Micrococcales	Microbacteriaceae	Agromyces	Agromyces aureus	Bacteria	Actinomycetota	Actinomycetia	Actinomycetales	Microbacteriaceae	Agromyces	Agromyces aureus			IMG Annotation Pipeline v.4.14.6	118713	Ga0175542	Genome Analysis (Isolate)	Gp0203393	Gs0128330	3/23/17	other v. SPAdes 3.1.0			Yes	No	Yes	453304	3/23/17	AR33			4373124	4000
	2788500459	Bacteria	Finished	Agromyces sp. MF30-A genome sequencing	Agromyces badenianii MF30-A	Chinese Center for Disease Control and Prevention (China CDC)	2788500459	Actinomycetota	Actinomycetes	Micrococcales	Microbacteriaceae	Agromyces	Agromyces badenianii	Bacteria	Actinomycetota	Actinomycetia	Actinomycetales	Microbacteriaceae	Agromyces	Agromyces badenianii			IMG Annotation Pipeline v.4.16.4	194177	Ga0302514	Genome Analysis (Isolate)	Gp0313368	Gs0134663	8/6/18	SOAPdenovo v. 2			Yes	No	Yes	2080742	8/6/18	MF30-A			3052052	2907
	8046352972	Bacteria	Finished	De novo sequencing and analysis for NBRC strains in GCM 10K project	Agromyces mangrovi NBRC 112812	WFCC-MIRCEN World Data Centre for Microoganisms(WDCM)	8046352972	Actinomycetota	Actinomycetes	Micrococcales	Microbacteriaceae	Agromyces	Agromyces mangrovi	Bacteria	Actinomycetota	Actinomycetia	Actinomycetales	Microbacteriaceae	CAJXGN01	Unclassified			IMG Annotation Pipeline v.5.1.17	313801	Ga0616012	Genome Analysis (Isolate)	Gp0760707	Gs0162939	9/22/23	SOAPdenovo v. 2.04			Yes	No	Yes	1858653	9/22/23	NBRC 112812			3613806	3554
	2841168549	Bacteria	Finished	Agromyces sp. FW100M-8 genome sequencing	Agromyces protaetiae FW100M-8	National Institute of Agricultural Science	2841168549	Actinomycetota	Actinomycetes	Micrococcales	Microbacteriaceae	Agromyces	Agromyces protaetiae	Bacteria	Actinomycetota	Actinomycetia	Actinomycetales	Microbacteriaceae	Agromyces	Agromyces protaetiae			IMG Annotation Pipeline v.5.0.3	221927	Ga0398850	Genome Analysis (Isolate)	Gp0443234	Gs0143574	10/4/19				Yes	No	Yes	2509455	10/4/19	FW100M-8			3683091	3565
	2775506839	Bacteria	Finished	Aurantimicrobium minutum KNC genome sequencing	Aurantimicrobium minutum KNC	National Institute of Genetics, Japan	2775506839	Actinomycetota	Actinomycetes	Micrococcales	Microbacteriaceae	Aurantimicrobium	Aurantimicrobium minutum	Bacteria	Actinomycetota	Actinomycetia	Actinomycetales	Microbacteriaceae	Aurantimicrobium	Aurantimicrobium minutum			IMG Annotation Pipeline v.4.16.2	184978	Ga0258830	Genome Analysis (Isolate)	Gp0302985	Gs0134122	4/16/18	phrap v. 1.080812			Yes	No	Yes	708131	4/16/18	KNC			1622386	1628
	640427108	Bacteria	Finished	Clavibacter michiganensis michiganensis NCPPB 382	Clavibacter michiganensis michiganensis NCPPB 382	Bielefeld University	640427108	Actinomycetota	Actinomycetes	Micrococcales	Microbacteriaceae	Clavibacter	Clavibacter michiganensis	Bacteria	Actinomycetota	Actinomycetia	Actinomycetales	Microbacteriaceae	Clavibacter	Clavibacter michiganensis			IMG/W 2.3		Ga0028305	Genome Analysis (Isolate)	Gp0000145	Gs0004159	6/28/07	Phrap	Genome replaced by a new version processed using IMG's annotation pipelines. New IMG identifier: 2623620242	BMBF	Yes	No	Yes	443906	9/1/07	NCPPB 382			3395237	3169
	642555124	Bacteria	Finished	Clavibacter michiganensis sepedonicus ATCC 33113	Clavibacter michiganensis sepedonicus ATCC 33113	Wellcome Trust Sanger Institute	642555124	Actinomycetota	Actinomycetes	Micrococcales	Microbacteriaceae	Clavibacter	Clavibacter sepedonicus	Bacteria	Actinomycetota	Actinomycetia	Actinomycetales	Microbacteriaceae	Clavibacter	Clavibacter sepedonicus			IMG/W 2.7		Ga0028306	Genome Analysis (Isolate)	Gp0001336	Gs0004162	9/20/08	Phrap, Gap4			Yes	No	Yes	31964	12/1/08	ATCC 33113			3403786	3168
	2751185728	Bacteria	Finished	Cryobacterium arcticum PAMC 27867 Genome sequencing	Cryobacterium arcticum PAMC 27867	Korea Polar Research Institute (KOPRI)	2751185728	Actinomycetota	Actinomycetes	Micrococcales	Microbacteriaceae	Cryobacterium	Cryobacterium arcticum	Bacteria	Actinomycetota	Actinomycetia	Actinomycetales	Microbacteriaceae	Cryobacterium	Cryobacterium arcticum_A			IMG Annotation Pipeline v.4.15.1	150129	Ga0172948	Genome Analysis (Isolate)	Gp0184951	Gs0127045	9/11/17	SMRT Analysis v. 2.3.0			Yes	No	Yes	670052	9/11/17	PAMC 27867			4351229	4077
	2833065481	Bacteria	Finished	Cryobacterium soli GCJ02 genome sequencing	Cryobacterium soli GCJ02	Hubei University of Technology	2833065481	Actinomycetota	Actinomycetes	Micrococcales	Microbacteriaceae	Cryobacterium	Cryobacterium soli	Bacteria	Actinomycetota	Actinomycetia	Actinomycetales	Microbacteriaceae	Cryobacterium	Cryobacterium soli			IMG Annotation Pipeline v.5.0.3	216288	Ga0346557	Genome Analysis (Isolate)	Gp0377130	Gs0140068	7/30/19	HGAP v. MAY-2016			Yes	No	Yes	2220095	7/30/19	GCJ02			4385465	4129
	2751185788	Bacteria	Finished	Genome sequencing of maize root-associated bacterial strains	Curtobacterium pusillum AA3	Harvard University	2751185788	Actinomycetota	Actinomycetes	Micrococcales	Microbacteriaceae	Curtobacterium	Curtobacterium pusillum	Bacteria	Actinomycetota	Actinomycetia	Actinomycetales	Microbacteriaceae	Curtobacterium	Curtobacterium pusillum_A			IMG Annotation Pipeline v.4.15.1	150189	Ga0198877	Genome Analysis (Isolate)	Gp0222738	Gs0129997	9/11/17	HGAP v. OCT-2015			Yes	No	Yes	69373	9/11/17	AA3			4541048	4638
	8046340743	Bacteria	Finished	De novo sequencing and analysis for NBRC strains in GCM 10K project	Frondihabitans sucicola NBRC 108728	WFCC-MIRCEN World Data Centre for Microoganisms(WDCM)	8046340743	Actinomycetota	Actinomycetes	Micrococcales	Microbacteriaceae	Frondihabitans	Frondihabitans sucicola	Bacteria	Actinomycetota	Actinomycetia	Actinomycetales	Microbacteriaceae	Frondihabitans	Unclassified			IMG Annotation Pipeline v.5.1.17	313798	Ga0616009	Genome Analysis (Isolate)	Gp0760714	Gs0162939	9/22/23	SOAPdenovo v. 2.04			Yes	No	Yes	1268041	9/22/23	NBRC 108728			4680421	5327
	3001058412	Bacteria	Finished	Whole genome sequencing of multiple bacteria isolated from eastern Antarctic desert soils using Pacbio technology.	Glaciihabitans sp. INWT7	University of New South Wales	3001058412	Actinomycetota	Actinomycetes	Micrococcales	Microbacteriaceae	Glaciihabitans	Glaciihabitans sp. INWT7	Bacteria	Actinomycetota	Actinomycetia	Actinomycetales	Microbacteriaceae	Lacisediminihabitans	Lacisediminihabitans sp014217685			IMG Annotation Pipeline v.5.1.13	292737	Ga0490761	Genome Analysis (Isolate)	Gp0548389	Gs0153008	2/1/23	FALCON v. 1.8.6			Yes	No	Yes	2596912	2/1/23	INWT7			3477829	3431
	2836973655	Bacteria	Finished	Gryllotalpicola sp. 2DFW10M-5 genome sequencing	Gryllotalpicola protaetiae 2DFW10M-5	National Institute of Agricultural Science	2836973655	Actinomycetota	Actinomycetes	Micrococcales	Microbacteriaceae	Gryllotalpicola	Gryllotalpicola protaetiae	Bacteria	Actinomycetota	Actinomycetia	Actinomycetales	Microbacteriaceae	Gryllotalpicola	Gryllotalpicola protaetiae			IMG Annotation Pipeline v.5.0.3	220532	Ga0398326	Genome Analysis (Isolate)	Gp0442758	Gs0143299	9/18/19	RS HGAP Assembly v. 3.0			Yes	No	Yes	2419771	9/18/19	2DFW10M-5			3677803	3665
	3002489321	Bacteria	Finished	Whole genome sequencing of multiple bacteria isolated from eastern Antarctic desert soils using Pacbio technology.	Leifsonia shinshuensis INR9	University of New South Wales	3002489321	Actinomycetota	Actinomycetes	Micrococcales	Microbacteriaceae	Leifsonia	Leifsonia shinshuensis	Bacteria	Actinomycetota	Actinomycetia	Actinomycetales	Microbacteriaceae	Leifsonia	Leifsonia shinshuensis_A			IMG Annotation Pipeline v.5.1.13	293123	Ga0490129	Genome Analysis (Isolate)	Gp0548387	Gs0153008	2/1/23	FALCON v. 1.8.6			Yes	No	Yes	150026	2/1/23	INR9			4608984	4564
	637000149	Bacteria	Finished	Leifsonia xyli xyli CTCB07	Leifsonia xyli xyli CTCB07	University of Campinas	637000149	Actinomycetota	Actinomycetes	Micrococcales	Microbacteriaceae	Leifsonia	Leifsonia xyli	Bacteria	Actinomycetota	Actinomycetia	Actinomycetales	Microbacteriaceae	Leifsonia	Leifsonia xyli_C			IMG/W 2.0		Ga0029255	Genome Analysis (Isolate)	Gp0000557	Gs0016743	10/2/06	Phred-Phrap-Consed	Genome replaced by a new version processed using IMG's annotation pipelines. New IMG identifier: 2623620936	FAPESP	Yes	No	Yes	281090	12/1/06	CTCB07			2584158	2358
	3002561596	Bacteria	Finished	Leucobacter chromiisoli CSA1	Leucobacter chromiisoli CSA1	Sichuan University	3002561596	Actinomycetota	Actinomycetes	Micrococcales	Microbacteriaceae	Leucobacter	Leucobacter chromiisoli	Bacteria	Actinomycetota	Actinomycetia	Actinomycetales	Microbacteriaceae	Leucobacter	Leucobacter chromiisoli			IMG Annotation Pipeline v.5.1.13	293133	Ga0489633	Genome Analysis (Isolate)	Gp0546789	Gs0152423	2/1/23				Yes	No	Yes	2796471	2/1/23	CSA1			3350871	3185
	3004063699	Bacteria	Finished	Microbacterium esteraromaticum B24	Microbacterium esteraromaticum B24	Futureco Bioscience	3004063699	Actinomycetota	Actinomycetes	Micrococcales	Microbacteriaceae	Microbacterium	Microbacterium esteraromaticum	Bacteria	Actinomycetota	Actinomycetia	Actinomycetales	Microbacteriaceae	Microbacterium	Microbacterium esteraromaticum_D			IMG Annotation Pipeline v.5.1.13	293475	Ga0491534	Genome Analysis (Isolate)	Gp0549402	Gs0153484	2/1/23	HGAP v. 3			Yes	No	Yes	57043	2/1/23	B24			3367524	3347
	2848957088	Bacteria	Finished	Microbacterium foliorum NRRL B-24224 genome sequencing	Microbacterium foliorum NRRL B-24224	University of Pittsburgh	2848957088	Actinomycetota	Actinomycetes	Micrococcales	Microbacteriaceae	Microbacterium	Microbacterium foliorum	Bacteria	Actinomycetota	Actinomycetia	Actinomycetales	Microbacteriaceae	Microbacterium	Microbacterium foliorum			IMG Annotation Pipeline v.5.0.9	225047	Ga0335540	Genome Analysis (Isolate)	Gp0360052	Gs0136699	1/9/20	unicycler v. 2018-07-26			Yes	No	Yes	104336	1/9/20	NRRL B-24224			3568138	3417
	2847296012	Bacteria	Finished	Microbacterium oleivorans A9 genome sequencing	Microbacterium oleivorans A9	CEA Genoscope	2847296012	Actinomycetota	Actinomycetes	Micrococcales	Microbacteriaceae	Microbacterium	Microbacterium oleivorans	Bacteria	Actinomycetota	Actinomycetia	Actinomycetales	Microbacteriaceae	Microbacterium	Microbacterium oleivorans			IMG Annotation Pipeline v.5.0.9	225041	Ga0397866	Genome Analysis (Isolate)	Gp0441760	Gs0142828	12/17/19	Canu v. 1.0			Yes	No	Yes	273677	12/17/19	A9			2996750	2964
	2718217956	Bacteria	Finished	Microbacterium paludicola CC3 Genome sequencing	Microbacterium paludicola CC3	Jiangsu Normal University	2718217956	Actinomycetota	Actinomycetes	Micrococcales	Microbacteriaceae	Microbacterium	Microbacterium paludicola	Bacteria	Actinomycetota	Actinomycetia	Actinomycetales	Microbacteriaceae	Microbacterium	Microbacterium arborescens			IMG Annotation Pipeline v.4.14.6	117995	Ga0174876	Genome Analysis (Isolate)	Gp0202050	Gs0128195	3/9/17	Hierarchical Genome Assembly Process(HGAP) v. 2015			Yes	No	Yes	300019	3/9/17	CC3			3410829	3263
	2847305884	Bacteria	Finished	Microbacterium protaetiae DFW100M-13 genome sequencing	Microbacterium protaetiae DFW100M-13	National Institute of Agricultural Science	2847305884	Actinomycetota	Actinomycetes	Micrococcales	Microbacteriaceae	Microbacterium	Microbacterium protaetiae	Bacteria	Actinomycetota	Actinomycetia	Actinomycetales	Microbacteriaceae	Microbacterium	Microbacterium protaetiae			IMG Annotation Pipeline v.5.0.9	225045	Ga0398190	Genome Analysis (Isolate)	Gp0443268	Gs0143606	12/17/19	RS HGAP Assembly v. 3.0			Yes	No	Yes	2509458	12/17/19	DFW100M-13			3790483	3628
	2847956520	Bacteria	Finished	Microbacterium sp. RG1 genome sequencing	Microbacterium sp. RG1	Lund University	2847956520	Actinomycetota	Actinomycetes	Micrococcales	Microbacteriaceae	Microbacterium	Microbacterium sp. RG1	Bacteria	Actinomycetota	Actinomycetia	Actinomycetales	Microbacteriaceae	Microbacterium	Microbacterium binotii			IMG Annotation Pipeline v.5.0.9	225241	Ga0397910	Genome Analysis (Isolate)	Gp0442996	Gs0143420	12/17/19	HGAP v. 2018-04-19			Yes	No	Yes	2489212	12/17/19	RG1			3247993	3207
	8046799312	Bacteria	Finished	De novo sequencing and analysis for NBRC strains in GCM 10K project	Microbacterium suwonense NBRC 106310	WFCC-MIRCEN World Data Centre for Microoganisms(WDCM)	8046799312	Actinomycetota	Actinomycetes	Micrococcales	Microbacteriaceae	Microbacterium	Microbacterium suwonense	Bacteria	Actinomycetota	Actinomycetia	Actinomycetales	Microbacteriaceae	Microbacterium	Unclassified			IMG Annotation Pipeline v.5.1.17	313923	Ga0616006	Genome Analysis (Isolate)	Gp0760706	Gs0162939	9/22/23	SOAPdenovo v. 2.04			Yes	No	Yes	683047	9/22/23	M1T8B9			3163981	3405
	650716057	Bacteria	Finished	Microbacterium testaceum StLB037	Microbacterium testaceum StLB037	Utsunomiya University	650716057	Actinomycetota	Actinomycetes	Micrococcales	Microbacteriaceae	Microbacterium	Microbacterium testaceum	Bacteria	Actinomycetota	Actinomycetia	Actinomycetales	Microbacteriaceae	Microbacterium	Microbacterium testaceum_F			IMG/W 3.5		Ga0029416	Genome Analysis (Isolate)	Gp0010442	Gs0017764	8/22/11	Celera Assembler v. 5.3			Yes	No	Yes	979556	12/1/11	StLB037			3982034	3727
	2867032854	Bacteria	Finished	Genome sequencing of Microbacterium wangchenii dk512	Microbacterium wangchenii dk512	Chinese Center for Disease Control and Prevention	2867032854	Actinomycetota	Actinomycetes	Micrococcales	Microbacteriaceae	Microbacterium	Microbacterium wangchenii	Bacteria	Actinomycetota	Actinomycetia	Actinomycetales	Microbacteriaceae	Microbacterium	Microbacterium wangchenii			IMG Annotation Pipeline v.5.0.14	230864	Ga0437583	Genome Analysis (Isolate)	Gp0480319	Gs0145516	4/6/20	HGAP v. 3.0			Yes	No	Yes	2541726	4/6/20	dk512			3828279	3780
	2998775924	Bacteria	Finished	Genomic analysis of Microcella sp. MMS21-STM26	Microcella sp. MMS21-STM26	Kyungpook National University	2998775924	Actinomycetota	Actinomycetes	Micrococcales	Microbacteriaceae	Microcella	Microcella daejeonensis	Bacteria	Actinomycetota	Actinomycetia	Actinomycetales	Microbacteriaceae	Yonghaparkia	Unclassified			IMG Annotation Pipeline v.5.1.13	291628	Ga0591204	Genome Analysis (Isolate)	Gp0696487	Gs0160800	1/24/23	Flye v. SEPT-2022			Yes	No	Yes	2994971	1/24/23	MMS21-STM26			2783306	2735
	2998778664	Bacteria	Finished	Genomic study of Microcella sp. MMS21-STM10	Microcella humidisoil sp. nov. MMS21-STM10 re-analysis	Theragen Bio Institute	2998778664	Actinomycetota	Actinomycetes	Micrococcales	Microbacteriaceae	Microcella	Microcella humidisoli	Bacteria	Actinomycetota	Actinomycetia	Actinomycetales	Microbacteriaceae	Chryseoglobus	Chryseoglobus sp024362325			IMG Annotation Pipeline v.5.1.13	291629	Ga0591205	Genome Analysis (Isolate)	Gp0658194	Gs0159089	1/24/23	Canu v. 1.7			Yes	No	Yes	2963406	1/24/23	MMS21-STM10			2653678	2618
	2910219632	Bacteria	Finished	Genome Sequencing of Chryseoglobus indicus CTD02-10-2	Microcella indica CTD02-10-2	Third Institute of Oceanography	2910219632	Actinomycetota	Actinomycetes	Micrococcales	Microbacteriaceae	Microcella	Microcella indica	Bacteria	Actinomycetota	Actinomycetia	Actinomycetales	Microbacteriaceae	Marinisubtilis	Marinisubtilis indicus			IMG Annotation Pipeline v.5.0.20	245648	Ga0480109	Genome Analysis (Isolate)	Gp0536247	Gs0150936	1/4/21	HGAP v. 4			Yes		Yes	2750620	1/4/21	CTD02-10-2			2585348	2587
	2687453281	Bacteria	Finished	Microterricola viridarii genome sequencing and assembly	Microterricola viridarii ERGS5:02	CSIR-Institute of Himalayan Bioresource Technology	2687453281	Actinomycetota	Actinomycetes	Micrococcales	Microbacteriaceae	Microterricola	Microterricola viridarii	Bacteria	Actinomycetota	Actinomycetia	Actinomycetales	Microbacteriaceae	Microterricola	Microterricola viridarii_A			IMG Annotation Pipeline v.4.11.4	91974	Ga0125255	Genome Analysis (Isolate)	Gp0144746	Gs0119682	7/27/16	RS hierarchical genome assembly process(HGAP) v. 2.0 in SMRT Analysis version			Yes	No	Yes	412690	7/27/16	ERGS5:02			3689726	3452
	2773857799	Bacteria	Finished	Genomic analyses of bacterial endophytes isolated from plants growing in chronically hydrocarbon contaminated oil field site	Plantibacter flavus 251	University of Toronto-Scarborough	2773857799	Actinomycetota	Actinomycetes	Micrococcales	Microbacteriaceae	Plantibacter	Plantibacter flavus	Bacteria	Actinomycetota	Actinomycetia	Actinomycetales	Microbacteriaceae	Plantibacter	Plantibacter flavus_A			IMG Annotation Pipeline v.4.16.2	183267	Ga0198980	Genome Analysis (Isolate)	Gp0223277	Gs0130295	3/28/18	HGAP v. 3			Yes	No	Yes	150123	3/28/18	251			4211682	3962
	2837204985	Bacteria	Finished	Protaetiibacter intestinalis 2DFWR-13 genome sequencing	Lysinimonas sp. 2DFWR-13	National Institute of Agricultural Science	2837204985	Actinomycetota	Actinomycetes	Micrococcales	Microbacteriaceae	Protaetiibacter	Protaetiibacter intestinalis	Bacteria	Actinomycetota	Actinomycetia	Actinomycetales	Microbacteriaceae	Protaetiibacter	Protaetiibacter intestinalis			IMG Annotation Pipeline v.5.0.3	220612	Ga0397882	Genome Analysis (Isolate)	Gp0442757	Gs0143298	9/18/19	RS HGAP Assembly v. 3.0			Yes	No	Yes	2419774	9/18/19	2DFWR-13			3097107	2968
	2504643007	Bacteria	Finished	Metagenome of enrichment culture MWH-Canal-Kol6	Rhodoluna lacicola MWH-Ta8	Genome Quebec, McGill University	2504643007	Actinomycetota	Actinomycetes	Micrococcales	Microbacteriaceae	Rhodoluna	Rhodoluna lacicola	Bacteria	Actinomycetota	Actinomycetia	Actinomycetales	Microbacteriaceae	Rhodoluna	Rhodoluna lacicola				2343	Ga0010343	Genome Analysis (Isolate)	Gp0009793	Gs0003668	2/17/11	Newbler v. 1	released to public per IMG, (Sequence finished Aug. 2010)		Yes	No	Yes	529884	10/30/13	MWH-Ta8			1430433	1408
	2645727552	Bacteria	Finished	Arthrobacter alpinus R3.8 genome sequencing	Arthrobacter alpinus R3.8	University of Malaya	2645727552	Actinomycetota	Actinomycetes	Micrococcales	Micrococcaceae	Arthrobacter	Arthrobacter alpinus	Bacteria	Actinomycetota	Actinomycetia	Actinomycetales	Micrococcaceae	Specibacter	Specibacter alpinus_A				75754	Ga0100944	Genome Analysis (Isolate)	Gp0124186	Gs0117502	1/5/16	Hgap2			Yes	No	Yes	656366	1/5/16	R3.8			4046453	3892
	2843998238	Bacteria	Finished	Acquisition of Culture collection from the rhizophere of Campanula takesimana in Dokdo	Arthrobacter dokdonellae DCT5	Jeju National University	2843998238	Actinomycetota	Actinomycetes	Micrococcales	Micrococcaceae	Arthrobacter	Arthrobacter dokdonellae	Bacteria	Actinomycetota	Actinomycetia	Actinomycetales	Micrococcaceae	Specibacter	Specibacter dokdonellae			IMG Annotation Pipeline v.5.0.3	223198	Ga0337735	Genome Analysis (Isolate)	Gp0370676	Gs0138342	11/12/19	HGAP v. 3			Yes	No	Yes	2211210	11/12/19	DCT5			4530754	4172
	8076197504	Bacteria	Finished	Arthrobacter sp. zg-Y859 genome sequencing	Arthrobacter sp. zg-Y859	Centers for Disease Control and Prevention (CDC), USA	8076197504	Actinomycetota	Actinomycetes	Micrococcales	Micrococcaceae	Arthrobacter	Arthrobacter jinronghuae	Bacteria	Actinomycetota	Actinomycetia	Actinomycetales	Micrococcaceae	Arthrobacter_B	Arthrobacter_B sp024385525			IMG Annotation Pipeline v.5.2.1	328005	Ga0627459	Genome Analysis (Isolate)	Gp0777393	Gs0164499	1/23/24	SMRT v. V6.0.0.47841			Yes	No	Yes	2964609	1/23/24	zg-Y859			3640817	3483
	2684623226	Bacteria	Finished	Arthrobacter sp. ERGS1:01 Genome sequencing and assembly	Arthrobacter sp. ERGS1:01	CSIR-Institute of Himalayan Bioresource Technology	2684623226	Actinomycetota	Actinomycetes	Micrococcales	Micrococcaceae	Arthrobacter	Arthrobacter sp. ERGS1:01	Bacteria	Actinomycetota	Actinomycetia	Actinomycetales	Micrococcaceae	Specibacter	Specibacter sp001281315			IMG Annotation Pipeline v.4.11.4	91779	Ga0125100	Genome Analysis (Isolate)	Gp0144762	Gs0119693	7/12/16	HGAP v. 3			Yes	No	Yes	1704044	7/12/16	ERGS1:01			4936686	4557
	8079123956	Bacteria	Finished	Genome sequencing and assembly of Arthrobacter isolates derived from tobacco roots and metabolite-treated soils	Arthrobacter sp. NicSoilB11	Research Institute for Sustainable Humanosphere (RISH), Kyoto University	8079123956	Actinomycetota	Actinomycetes	Micrococcales	Micrococcaceae	Arthrobacter	Arthrobacter sp. NicSoilB11	Bacteria	Actinomycetota	Actinomycetia	Actinomycetales	Micrococcaceae	Arthrobacter	Arthrobacter sp000374905			IMG Annotation Pipeline v.5.2.1	328743	Ga0624682	Genome Analysis (Isolate)	Gp0782718	Gs0165816	1/23/24	HGAP4 SMRTLink v. 8.0			Yes	No	Yes	2830999	1/23/24	NicSoilB11			4653565	4387
	2510461014	Bacteria	Finished	Arthrobacter nitroguajacolicus Rue61a	Arthrobacter nitroguajacolicus Rue61a	University of Gottingen	2510461014	Actinomycetota	Actinomycetes	Micrococcales	Micrococcaceae	Arthrobacter	Arthrobacter sp. Rue61a	Bacteria	Actinomycetota	Actinomycetia	Actinomycetales	Micrococcaceae	Paenarthrobacter	Paenarthrobacter aurescens_A				6989	Ga0010180	Genome Analysis (Isolate)	Gp0013378	Gs0001305	2/4/12	Newbler v. 2.6			Yes	No	Yes	1118963	4/1/13	Rue61a			5081038	4646
	8079096069	Bacteria	Finished	Genome sequencing and assembly of Arthrobacter isolates derived from tobacco roots and metabolite-treated soils	Arthrobacter sp. StoSoilA2	Research Institute for Sustainable Humanosphere (RISH), Kyoto University	8079096069	Actinomycetota	Actinomycetes	Micrococcales	Micrococcaceae	Arthrobacter	Arthrobacter sp. StoSoilA2	Bacteria	Actinomycetota	Actinomycetia	Actinomycetales	Micrococcaceae	Paenarthrobacter	Paenarthrobacter sp019977195			IMG Annotation Pipeline v.5.2.1	328735	Ga0624674	Genome Analysis (Isolate)	Gp0782710	Gs0165816	1/23/24	HGAP4 SMRTLink v. 8.0			Yes	No	Yes	2830990	1/23/24	StoSoilA2			4934451	4633
	2721755818	Bacteria	Finished	Genome sequencing of Psychrotrophic Bacterial Isolates from Antarctic Lake Untersee	Arthrobacter sp. U41	New England Biolabs	2721755818	Actinomycetota	Actinomycetes	Micrococcales	Micrococcaceae	Arthrobacter	Arthrobacter sp. U41	Bacteria	Actinomycetota	Actinomycetia	Actinomycetales	Micrococcaceae	Arthrobacter	Arthrobacter sp001750145			IMG Annotation Pipeline v.4.14.6	118829	Ga0175039	Genome Analysis (Isolate)	Gp0203199	Gs0128240	3/23/17	HGAP.3/Quiver v. 2.3.0			Yes	No	Yes	1849032	3/23/17	U41			4792631	4525
	8076208109	Bacteria	Finished	Arthrobacter sp. zg-Y815 genome sequencing	Arthrobacter sp. zg-Y815	Centers for Disease Control and Prevention (CDC), USA	8076208109	Actinomycetota	Actinomycetes	Micrococcales	Micrococcaceae	Arthrobacter	Arthrobacter zhaoxinii	Bacteria	Actinomycetota	Actinomycetia	Actinomycetales	Micrococcaceae	Arthrobacter_B	Arthrobacter_B sp024385505			IMG Annotation Pipeline v.5.2.1	328008	Ga0627462	Genome Analysis (Isolate)	Gp0777603	Gs0164539	1/23/24	SMRT v. 2.3.0			Yes	No	Yes	2964616	1/23/24	zg-Y815			3468210	3280
	649633006	Bacteria	Finished	Glutamicibacter arilaitensis re117	Glutamicibacter arilaitensis re117	CEA Genoscope	649633006	Actinomycetota	Actinomycetes	Micrococcales	Micrococcaceae	Glutamicibacter	Glutamicibacter arilaitensis	Bacteria	Actinomycetota	Actinomycetia	Actinomycetales	Micrococcaceae	Glutamicibacter	Glutamicibacter arilaitensis			IMG/W 3.4		Ga0027559	Genome Analysis (Isolate)	Gp0004755	Gs0001294	3/26/11				Yes	No	Yes	861360	7/1/11	Re117			3918192	3518
	2687453437	Bacteria	Finished	Kocuria palustris MU14/1 Genome sequencing and assembly	Kocuria palustris MU14/1	University of Missouri	2687453437	Actinomycetota	Actinomycetes	Micrococcales	Micrococcaceae	Kocuria	Kocuria palustris	Bacteria	Actinomycetota	Actinomycetia	Actinomycetales	Micrococcaceae	Kocuria	Kocuria palustris			IMG Annotation Pipeline v.4.11.4	92130	Ga0123723	Genome Analysis (Isolate)	Gp0143873	Gs0119288	7/27/16	HGAP v. 2			Yes	No	Yes	71999	7/27/16	MU14/1			2854447	2543
	642555133	Bacteria	Finished	Kocuria rhizophila DC2201	Kocuria rhizophila DC2201	National Institute of Technology and Evaluation	642555133	Actinomycetota	Actinomycetes	Micrococcales	Micrococcaceae	Kocuria	Kocuria rhizophila	Bacteria	Actinomycetota	Actinomycetia	Actinomycetales	Micrococcaceae	Kocuria	Kocuria rhizophila_A			IMG/W 2.7		Ga0029110	Genome Analysis (Isolate)	Gp0001107	Gs0016374	9/20/08	Phred-Phrap-Consed			Yes	No	Yes	378753	12/1/08	DC2201			2697540	2413
	644736390	Bacteria	Finished	CSP_777385	Micrococcus luteus NCTC 2665	DOE Joint Genome Institute (JGI)	644736390	Actinomycetota	Actinomycetes	Micrococcales	Micrococcaceae	Micrococcus	Micrococcus luteus	Bacteria	Actinomycetota	Actinomycetia	Actinomycetales	Micrococcaceae	Micrococcus	Micrococcus luteus			IMG/W 3.0		Ga0029418	Genome Analysis (Isolate)	Gp0001264	Gs0011847	10/13/09				Yes	No	Yes	465515	12/1/09	NCTC 2665			2501097	2342
	8058566753	Bacteria	Finished	Micrococcus yunnanensis TT9 genome sequencing	Micrococcus yunnanensis TT9	Changwon National University	8058566753	Actinomycetota	Actinomycetes	Micrococcales	Micrococcaceae	Micrococcus	Micrococcus yunnanensis	Bacteria	Actinomycetota	Actinomycetia	Actinomycetales	Micrococcaceae	Micrococcus	Micrococcus luteus			IMG Annotation Pipeline v.5.1.17	317636	Ga0617297	Genome Analysis (Isolate)	Gp0763195	Gs0163714	10/12/23	Unicycler v. v0.5.0			Yes	No	Yes	566027	10/12/23	TT9			2470932	2282
	639633005	Bacteria	Finished	Arthrobacter aurescens TC1	Paenarthrobacter aurescens TC1	J. Craig Venter Institute	639633005	Actinomycetota	Actinomycetes	Micrococcales	Micrococcaceae	Paenarthrobacter	Paenarthrobacter aurescens	Bacteria	Actinomycetota	Actinomycetia	Actinomycetales	Micrococcaceae	Paenarthrobacter	Paenarthrobacter aurescens_A			IMG/W 2.1		Ga0027560	Genome Analysis (Isolate)	Gp0000236	Gs0001295	1/28/07	TIGR Assembler, Celera Assembler	Genome replaced by a new version processed using IMG's annotation pipelines. New IMG identifier: 2623620277	NSF	Yes	No	Yes	290340	3/1/07	TC1			5226648	4793
	8066869136	Bacteria	Finished	Paenarthrobacter ureafaciens YL1	Paenarthrobacter ureafaciens YL1	Harbin Institute of Technology	8066869136	Actinomycetota	Actinomycetes	Micrococcales	Micrococcaceae	Paenarthrobacter	Paenarthrobacter ureafaciens	Bacteria	Actinomycetota	Actinomycetia	Actinomycetales	Micrococcaceae	Paenarthrobacter	Paenarthrobacter ureafaciens				320946	Ga0486751	Genome Analysis (Isolate)	Gp0547242	Gs0152706	11/7/23	SOAPdenovo v. 2.4			Yes	No	Yes	37931	11/7/23	YL1			4663430	4590
	650377905	Bacteria	Finished	DD_Kyrpides	Pseudarthrobacter phenanthrenivorans Sphe3	DOE Joint Genome Institute (JGI)	650377905	Actinomycetota	Actinomycetes	Micrococcales	Micrococcaceae	Pseudarthrobacter	Pseudarthrobacter phenanthrenivorans	Bacteria	Actinomycetota	Actinomycetia	Actinomycetales	Micrococcaceae	Arthrobacter	Arthrobacter phenanthrenivorans			IMG/W 3.4		Ga0027562	Genome Analysis (Isolate)	Gp0000953	Gs0011968	3/26/11	Newbler v. 1.1.02.15, ARACHNE v. 2.0			Yes	No	Yes	930171	7/1/11	Sphe3			4535320	4273
	2884158744	Bacteria	Finished	Pseudarthrobacter psychrotolerans YJ56 genome sequencing	Pseudarthrobacter psychrotolerans YJ56	Korea university	2884158744	Actinomycetota	Actinomycetes	Micrococcales	Micrococcaceae	Pseudarthrobacter	Pseudarthrobacter psychrotolerans	Bacteria	Actinomycetota	Actinomycetia	Actinomycetales	Micrococcaceae	Arthrobacter	Arthrobacter psychrotolerans			IMG Annotation Pipeline v.5.0.19	237403	Ga0439817	Genome Analysis (Isolate)	Gp0493189	Gs0147467	8/17/20	HGAP v. 2.3.0			Yes		Yes	2697569	8/17/20	YJ56			5170670	5266
	2654588025	Bacteria	Finished	Arthrobacter sp. IHBB 11108 genome sequencing	Psychromicrobium lacuslunae IHBB 11108	CSIR-Institute of Himalayan Bioresource Technology	2654588025	Actinomycetota	Actinomycetes	Micrococcales	Micrococcaceae	Psychromicrobium	Psychromicrobium lacuslunae	Bacteria	Actinomycetota	Actinomycetia	Actinomycetales	Micrococcaceae	Psychromicrobium	Psychromicrobium lacuslunae				80325	Ga0111331	Genome Analysis (Isolate)	Gp0121019	Gs0116676	3/14/16				Yes	No	Yes	1618207	3/14/16	IHBB 11108			3599434	3448
	2832888889	Bacteria	Finished	Renibacterium salmoninarum Genome sequencing	Renibacterium salmoninarum H2	Universidad Andres Bello	2832888889	Actinomycetota	Actinomycetes	Micrococcales	Micrococcaceae	Renibacterium	Renibacterium salmoninarum	Bacteria	Actinomycetota	Actinomycetia	Actinomycetales	Micrococcaceae	Renibacterium	Renibacterium salmoninarum			IMG Annotation Pipeline v.5.0.3	216222	Ga0337826	Genome Analysis (Isolate)	Gp0371047	Gs0138514	7/30/19	Geneious v. 10.2.3			Yes	No	Yes	1646	7/30/19	H2			3155332	3673
	2806310706	Bacteria	Finished	Rothia aeria JCM 11412 genome sequencing	Rothia aeria JCM 11412	Osaka University	2806310706	Actinomycetota	Actinomycetes	Micrococcales	Micrococcaceae	Rothia	Rothia aeria	Bacteria	Actinomycetota	Actinomycetia	Actinomycetales	Micrococcaceae	Rothia	Rothia aeria			IMG Annotation Pipeline v.4.16.5	201443	Ga0258534	Genome Analysis (Isolate)	Gp0302043	Gs0133834	11/2/18	HGAP algorithm in the SMRT Analysis v. 2.3			Yes	No	Yes	172042	11/2/18	JCM 11412			2588680	2853
	2687453485	Bacteria	Finished	Complete genome sequence of Rothia mucilaginosa strain NUM-Rm6536, isolated from the human oral cavity	Rothia mucilaginosa NUM-Rm6536	Osaka University	2687453485	Actinomycetota	Actinomycetes	Micrococcales	Micrococcaceae	Rothia	Rothia mucilaginosa	Bacteria	Actinomycetota	Actinomycetia	Actinomycetales	Micrococcaceae	Rothia	Rothia mucilaginosa_B			IMG Annotation Pipeline v.4.11.4	92178	Ga0133368	Genome Analysis (Isolate)	Gp0149982	Gs0120747	7/27/16	HGAP algorithm in the SMRT Analysis v. 2.3			Yes	No	Yes	43675	7/27/16	NUM-Rm6536			2292716	1804
	2775506836	Bacteria	Finished	Zhihengliuella sp. ISTPL4 genome sequencing	Zhihengliuella sp. ISTPL4	Jawaharlal Nehru University	2775506836	Actinomycetota	Actinomycetes	Micrococcales	Micrococcaceae	Zhihengliuella	Zhihengliuella sp. ISTPL4	Bacteria	Actinomycetota	Actinomycetia	Actinomycetales	Microbacteriaceae	Microbacterium	Microbacterium sp002848265			IMG Annotation Pipeline v.4.16.2	184975	Ga0258841	Genome Analysis (Isolate)	Gp0302259	Gs0133925	4/16/18	Velvet v. 1.2.10			Yes	No	Yes	2058657	4/16/18	ISTPL4			3529729	3423
	2513237176	Bacteria	Finished	Actinoplanes missouriensis NBRC 102363	Actinoplanes missouriensis NBRC 102363	National Institute of Technology and Evaluation	2513237176	Actinomycetota	Actinomycetes	Micromonosporales	Micromonosporaceae	Actinoplanes	Actinoplanes missouriensis	Bacteria	Actinomycetota	Actinomycetia	Mycobacteriales	Micromonosporaceae	Actinoplanes	Actinoplanes missouriensis				8638	Ga0009572	Genome Analysis (Isolate)	Gp0001116	Gs0000731	5/22/12	Phrap v. 0.020425.c			Yes	No	Yes	512565	5/22/12	NBRC 102363			8773466	8202
	2511231151	Bacteria	Finished	Actinoplanes sp. SE50/110	Actinoplanes sp. SE50/110	Bielefeld University	2511231151	Actinomycetota	Actinomycetes	Micromonosporales	Micromonosporaceae	Actinoplanes	Actinoplanes sp. SE50/110	Bacteria	Actinomycetota	Actinomycetia	Mycobacteriales	Micromonosporaceae	Actinoplanes	Actinoplanes sp900119315				7430	Ga0009423	Genome Analysis (Isolate)	Gp0013736	Gs0000734	2/28/12				Yes	No	Yes	134676	2/28/12	SE50/110			9239851	8362
	8078022820	Bacteria	Finished	Couchioplanes caeruleus TL65 genome sequencing	Couchioplanes caeruleus TL65	University of California, Berkeley	8078022820	Actinomycetota	Actinomycetes	Micromonosporales	Micromonosporaceae	Couchioplanes	Couchioplanes caeruleus	Bacteria	Actinomycetota	Actinomycetia	Mycobacteriales	Micromonosporaceae	Actinoplanes	Actinoplanes caeruleus_A			IMG Annotation Pipeline v.5.2.1	328482	Ga0626617	Genome Analysis (Isolate)	Gp0778771	Gs0164827	1/23/24	flye v. 2.7.1			Yes	No	Yes	56438	1/23/24	TL65			8421026	7869
	8065677017	Bacteria	Finished	Dactylosporangium vinaceum NRRL B-16297 genome sequencing	Dactylosporangium vinaceum NRRL B-16297	INSERM	8065677017	Actinomycetota	Actinomycetes	Micromonosporales	Micromonosporaceae	Dactylosporangium	Dactylosporangium vinaceum	Bacteria	Actinomycetota	Actinomycetia	Mycobacteriales	Micromonosporaceae	Dactylosporangium	Dactylosporangium vinaceum			IMG Annotation Pipeline v.5.1.17	320636	Ga0523262	Genome Analysis (Isolate)	Gp0607929	Gs0156462	11/7/23	HGAP v. 3.0			Yes	No	Yes	53362	11/7/23	NRRL B-16297			11959907	10936
	650716103	Bacteria	Finished	Micromonospora maris AB-18-032	Micromonospora maris AB-18-032	Korea University	650716103	Actinomycetota	Actinomycetes	Micromonosporales	Micromonosporaceae	Micromonospora	Micromonospora maris	Bacteria	Actinomycetota	Actinomycetia	Mycobacteriales	Micromonosporaceae	Micromonospora	Micromonospora gifhornensis			IMG/W 3.5		Ga0031412	Genome Analysis (Isolate)	Gp0010394	Gs0034359	8/22/11				Yes	No	Yes	263358	12/1/11	AB-18-032			6732271	6069
	2856923825	Bacteria	Finished	Micromonospora sp. B006 genome sequencing	Micromonospora sp. B006	University of Illinois, Chicago	2856923825	Actinomycetota	Actinomycetes	Micromonosporales	Micromonosporaceae	Micromonospora	Micromonospora sp. B006	Bacteria	Actinomycetota	Actinomycetia	Mycobacteriales	Micromonosporaceae	Micromonospora	Micromonospora chalcea			IMG Annotation Pipeline v.5.0.11	223318	Ga0399845	Genome Analysis (Isolate)	Gp0442754	Gs0143295	2/15/20	SPAdes v. 3.5.0			Yes	No	Yes	2201999	2/15/20	B006			7040153	6430
	641228504	Bacteria	Finished	Marine Actinomycetes	Salinispora arenicola CNS-205	DOE Joint Genome Institute (JGI)	641228504	Actinomycetota	Actinomycetes	Micromonosporales	Micromonosporaceae	Salinispora	Salinispora arenicola	Bacteria	Actinomycetota	Actinomycetia	Mycobacteriales	Micromonosporaceae	Micromonospora	Micromonospora arenicola			IMG/W 2.5		Ga0030204	Genome Analysis (Isolate)	Gp0000026	Gs0017478	2/7/08				Yes	No	Yes	391037	3/1/08	CNS-205			5786361	5169
	640427140	Bacteria	Finished	Marine Actinomycetes	Salinispora tropica CNB-440	DOE Joint Genome Institute (JGI)	640427140	Actinomycetota	Actinomycetes	Micromonosporales	Micromonosporaceae	Salinispora	Salinispora tropica	Bacteria	Actinomycetota	Actinomycetia	Mycobacteriales	Micromonosporaceae	Micromonospora	Micromonospora tropica			IMG/W 2.3		Ga0030206	Genome Analysis (Isolate)	Gp0000173	Gs0017478	6/28/07			DOE	Yes	No	Yes	369723	9/1/07	CNB-440			5183331	4664
	2775507227	Bacteria	Finished	Mycobacterium stephanolepidis NJB0901 genome sequencing	Mycobacterium stephanolepidis NJB0901	National Institute of Infectious Diseases, Japan	2775507227	Actinomycetota	Actinomycetes	Mycobacteriales	Mycobacteriaceae	Mycobacteroides	[Mycobacterium] stephanolepidis	Bacteria	Actinomycetota	Actinomycetia	Mycobacteriales	Mycobacteriaceae	Mycobacterium	Mycobacterium stephanolepidis			IMG Annotation Pipeline v.4.16.2	185370	Ga0263376	Genome Analysis (Isolate)	Gp0303078	Gs0134180	4/16/18	Canu v. 1.5			Yes	No	Yes	1520670	4/16/18	NJB0901			4994485	5053
	2875585731	Bacteria	Finished	Mycobacterium avium hominissuis H87 genome sequencing	Mycobacterium avium hominissuis H87	National Jewish Health	2875585731	Actinomycetota	Actinomycetes	Mycobacteriales	Mycobacteriaceae	Mycobacterium	Mycobacterium avium	Bacteria	Actinomycetota	Actinomycetia	Mycobacteriales	Mycobacteriaceae	Mycobacterium	Mycobacterium avium			IMG Annotation Pipeline v.5.0.15	234687	Ga0198554	Genome Analysis (Isolate)	Gp0223228	Gs0130277	6/3/20	HGA v. Oct-2015			Yes		Yes	439334	6/3/20	H87			5626623	5378
	2875597469	Bacteria	Finished	Mycobacterium basiliense 901379 genome sequencing	Mycobacterium basiliense 901379	University Hospital of Basel	2875597469	Actinomycetota	Actinomycetes	Mycobacteriales	Mycobacteriaceae	Mycobacterium	Mycobacterium basiliense	Bacteria	Actinomycetota	Actinomycetia	Mycobacteriales	Mycobacteriaceae	Mycobacterium	Mycobacterium basiliense			IMG Annotation Pipeline v.5.0.15	234689	Ga0399682	Genome Analysis (Isolate)	Gp0444202	Gs0144136	6/3/20				Yes		Yes	2094119	6/3/20	901379			5607630	4984
	2541047045	Bacteria	Finished	Mycobacterium canettii CIPT 140070008	Mycobacterium canettii CIPT 140070008	CEA Genoscope	2541047045	Actinomycetota	Actinomycetes	Mycobacteriales	Mycobacteriaceae	Mycobacterium	Mycobacterium canetti	Bacteria	Actinomycetota	Actinomycetia	Mycobacteriales	Mycobacteriaceae	Mycobacterium	Mycobacterium tuberculosis				20536	Ga0017026	Genome Analysis (Isolate)	Gp0034418	Gs0018088	10/8/13				Yes	No	Yes	1205675	10/8/13	CIPT 140070008			4420197	4046
	2997869268	Bacteria	Finished	Genome sequencing of nontuberculosis mycobacteria	Mycobacterium cookii JCM 12404	Osaka University	2997869268	Actinomycetota	Actinomycetes	Mycobacteriales	Mycobacteriaceae	Mycobacterium	Mycobacterium cookii	Bacteria	Actinomycetota	Actinomycetia	Mycobacteriales	Mycobacteriaceae	Mycobacterium	Mycobacterium cookii			IMG Annotation Pipeline v.5.1.13	291360	Ga0490443	Genome Analysis (Isolate)	Gp0551401	Gs0147325	1/4/23	Canu v. 1.7			Yes	No	Yes	1775	1/4/23	JCM 12404			5318517	5091
	2856551076	Bacteria	Finished	Genome sequencing of Mycobacterium chimaera SJ42	Mycobacterium chimaera SJ42	National Jewish Health	2856551076	Actinomycetota	Actinomycetes	Mycobacteriales	Mycobacteriaceae	Mycobacterium	Mycobacterium intracellulare	Bacteria	Actinomycetota	Actinomycetia	Mycobacteriales	Mycobacteriaceae	Mycobacterium	Mycobacterium intracellulare			IMG Annotation Pipeline v.5.0.11	210342	Ga0226505	Genome Analysis (Isolate)	Gp0260917	Gs0132662	2/15/20	Unicycler v. MARCH-2017			Yes	No	Yes	222805	2/15/20	SJ42			5938632	5669
	2860956929	Bacteria	Finished	Mycobacterium kansasii Genome sequencing	Mycobacterium kansasii 10MK	University of Lodz	2860956929	Actinomycetota	Actinomycetes	Mycobacteriales	Mycobacteriaceae	Mycobacterium	Mycobacterium kansasii	Bacteria	Actinomycetota	Actinomycetia	Mycobacteriales	Mycobacteriaceae	Mycobacterium	Mycobacterium kansasii			IMG Annotation Pipeline v.5.0.13	228828	Ga0199113	Genome Analysis (Isolate)	Gp0222854	Gs0130052	3/19/20	SPAdes v. 3.7.1			Yes	No	Yes	1768	3/19/20	10MK			6421364	5908
	637000170	Bacteria	Finished	Mycobacterium leprae TN	Mycobacterium leprae TN	Institut Pasteur, Wellcome Trust Sanger Institute	637000170	Actinomycetota	Actinomycetes	Mycobacteriales	Mycobacteriaceae	Mycobacterium	Mycobacterium leprae	Bacteria	Actinomycetota	Actinomycetia	Mycobacteriales	Mycobacteriaceae	Mycobacterium	Mycobacterium leprae			IMG/W 2.0		Ga0029479	Genome Analysis (Isolate)	Gp0000743	Gs0018126	10/2/06	Phrap, Gap4	Genome replaced by a new version processed using IMG's annotation pipelines. New IMG identifier: 2623620718	Amici di Raoul Follereau, The New York Community Trust	Yes	No	Yes	272631	12/1/06	TN			3268203	2750
	2563366549	Bacteria	Finished	Mycobacterium liflandii 128FXT	Mycobacterium liflandii 128FXT	Monash University	2563366549	Actinomycetota	Actinomycetes	Mycobacteriales	Mycobacteriaceae	Mycobacterium	Mycobacterium liflandii	Bacteria	Actinomycetota	Actinomycetia	Mycobacteriales	Mycobacteriaceae	Mycobacterium	Mycobacterium marinum				35632	Ga0024156	Genome Analysis (Isolate)	Gp0001470	Gs0018127	4/14/14				Yes	No	Yes	459424	4/14/14	128FXT			6399543	5115
	8081810533	Bacteria	Finished	Mycobacterium alsense CCUG 55640 genome sequencing	Mycobacterium malmoense DSM 44163	Uppsala University	8081810533	Actinomycetota	Actinomycetes	Mycobacteriales	Mycobacteriaceae	Mycobacterium	Mycobacterium malmoense	Bacteria	Actinomycetota	Actinomycetia	Mycobacteriales	Mycobacteriaceae	Mycobacterium	Mycobacterium malmoense			IMG Annotation Pipeline v.5.2.1	329488	Ga0625800	Genome Analysis (Isolate)	Gp0786185	Gs0161543	1/23/24	SMART-analysis HGAP3 assembly pipeline v. missing			Yes	No	Yes	1780	1/23/24	DSM 44163			5319698	5095
	2875591110	Bacteria	Finished	Mycobacterium marinum ATCC 927 genome sequencing	Mycobacterium marinum ATCC 927	National Institute of Infectious Diseases, Japan	2875591110	Actinomycetota	Actinomycetes	Mycobacteriales	Mycobacteriaceae	Mycobacterium	Mycobacterium marinum	Bacteria	Actinomycetota	Actinomycetia	Mycobacteriales	Mycobacteriaceae	Mycobacterium	Mycobacterium marinum			IMG Annotation Pipeline v.5.0.15	234688	Ga0335617	Genome Analysis (Isolate)	Gp0365309	Gs0137550	6/3/20	Canu v. 1.5			Yes		Yes	1781	6/3/20	ATCC 927			6579338	6358
	2962349434	Bacteria	Finished	Genome sequencing of nontuberculosis mycobacteria	Mycobacterium novum JCM 6391	Osaka University	2962349434	Actinomycetota	Actinomycetes	Mycobacteriales	Mycobacteriaceae	Mycobacterium	Mycobacterium novum	Bacteria	Actinomycetota	Actinomycetia	Mycobacteriales	Mycobacteriaceae	Mycobacterium	Mycobacterium algericum			IMG Annotation Pipeline v.5.1.6	270091	Ga0439621	Genome Analysis (Isolate)	Gp0492974	Gs0147325	5/31/22	Canu v. 1.7			Yes	No	Yes	2492438	5/31/22	JCM 6391			4458926	4294
	2909077730	Bacteria	Finished	Mycobacteroides pseudoshottsii JCM 15466 genome sequencing	Mycobacterium pseudoshottsii JCM 15466	National Institute of Infectious Diseases, Japan	2909077730	Actinomycetota	Actinomycetes	Mycobacteriales	Mycobacteriaceae	Mycobacterium	Mycobacterium pseudoshottsii	Bacteria	Actinomycetota	Actinomycetia	Mycobacteriales	Mycobacteriaceae	Mycobacterium	Mycobacterium marinum			IMG Annotation Pipeline v.5.0.20	245405	Ga0337884	Genome Analysis (Isolate)	Gp0374677	Gs0139370	1/4/21	canu v. 1.5			Yes		Yes	1136880	1/4/21	JCM 15466			6061597	5740
	2990133754	Bacteria	Finished	Genome sequencing of nontuberculosis mycobacteria	Mycobacterium stomatepiae JCM 17783	Osaka University	2990133754	Actinomycetota	Actinomycetes	Mycobacteriales	Mycobacteriaceae	Mycobacterium	Mycobacterium stomatepiae	Bacteria	Actinomycetota	Actinomycetia	Mycobacteriales	Mycobacteriaceae	Mycobacterium	Mycobacterium stomatepiae			IMG Annotation Pipeline v.5.1.11	289522	Ga0491542	Genome Analysis (Isolate)	Gp0551429	Gs0147325	12/9/22	Canu v. 1.7			Yes	No	Yes	470076	12/9/22	JCM 17783			6210822	6273
	2718218413	Bacteria	Finished	Mycobacterium tuberculosis PR08 Genome sequencing	Mycobacterium tuberculosis PR10	MARA University of Technology	2718218413	Actinomycetota	Actinomycetes	Mycobacteriales	Mycobacteriaceae	Mycobacterium	Mycobacterium tuberculosis	Bacteria	Actinomycetota	Actinomycetia	Mycobacteriales	Mycobacteriaceae	Mycobacterium	Mycobacterium tuberculosis			IMG Annotation Pipeline v.4.14.6	118474	Ga0175735	Genome Analysis (Isolate)	Gp0205704	Gs0018293	3/9/17	CLCBio v. 7.0.3			Yes	No	Yes	1773	3/9/17	PR10			4433130	4092
	2909120014	Bacteria	Finished	Mycobacterium tuberculosis WC059 genome sequencing	Mycobacterium tuberculosis WC059	University of Hong Kong	2909120014	Actinomycetota	Actinomycetes	Mycobacteriales	Mycobacteriaceae	Mycobacterium	Mycobacterium tuberculosis	Bacteria	Actinomycetota	Actinomycetia	Mycobacteriales	Mycobacteriaceae	Mycobacterium	Mycobacterium tuberculosis			IMG Annotation Pipeline v.5.0.20	245414	Ga0399296	Genome Analysis (Isolate)	Gp0442760	Gs0143301	1/4/21	Hierarchical Genome Assembly Process v. ersion 2.3.0			Yes		Yes	1773	1/4/21	WC059			4413669	4226
	2687453121	Bacteria	Finished	The methylome of Mycobacterium tuberculosis complex (MTBC)	Mycobacterium tuberculosis 2242	Beijing Genomics Institute (BGI)	2687453121	Actinomycetota	Actinomycetes	Mycobacteriales	Mycobacteriaceae	Mycobacterium	Mycobacterium tuberculosis	Bacteria	Actinomycetota	Actinomycetia	Mycobacteriales	Mycobacteriaceae	Mycobacterium	Mycobacterium tuberculosis			IMG Annotation Pipeline v.4.11.4	91814	Ga0125122	Genome Analysis (Isolate)	Gp0144807	Gs0119722	7/27/16	HGAP v. 3			Yes	No	Yes	1773	7/27/16	2242			4419839	4506
	2645727702	Bacteria	Finished	Mycobacterium bovis BCG Genome sequencing - Gamaleya Institute	Mycobacterium bovis BCG	N.F.Gamaleya Institute for Epidemiology and Microbiology	2645727702	Actinomycetota	Actinomycetes	Mycobacteriales	Mycobacteriaceae	Mycobacterium	Mycobacterium tuberculosis	Bacteria	Actinomycetota	Actinomycetia	Mycobacteriales	Mycobacteriaceae	Mycobacterium	Mycobacterium tuberculosis				75904	Ga0081775	Genome Analysis (Isolate)	Gp0102200	Gs0113516	1/5/16	454 Sequencing System Software v. 2.7			Yes	No	Yes	33892	1/5/16	BCG			4370138	4100
	642555140	Bacteria	Finished	Mycobacterium ulcerans Agy99	Mycobacterium ulcerans Agy99	Institut Pasteur	642555140	Actinomycetota	Actinomycetes	Mycobacteriales	Mycobacteriaceae	Mycobacterium	Mycobacterium ulcerans	Bacteria	Actinomycetota	Actinomycetia	Mycobacteriales	Mycobacteriaceae	Mycobacterium	Mycobacterium marinum			IMG/W 2.7		Ga0029528	Genome Analysis (Isolate)	Gp0000247	Gs0018323	9/20/08	Phrap, Gap4			Yes	No	Yes	362242	12/1/08	Agy99			5805761	4306
	2806310722	Bacteria	Finished	Mycobacterium ulcerans ATCC 33728 genome sequencing	Mycobacterium ulcerans ATCC 33728	National Institute of Infectious Diseases, Japan	2806310722	Actinomycetota	Actinomycetes	Mycobacteriales	Mycobacteriaceae	Mycobacterium	Mycobacterium ulcerans	Bacteria	Actinomycetota	Actinomycetia	Mycobacteriales	Mycobacteriaceae	Mycobacterium	Mycobacterium marinum			IMG Annotation Pipeline v.4.16.5	201466	Ga0263558	Genome Analysis (Isolate)	Gp0303077	Gs0134179	11/2/18	Newbler v. 2.6			Yes	No	Yes	1809	11/2/18	ATCC 33728			6066298	5487
	2597489897	Bacteria	Finished	Mycobacterium abscessus bolletii INCQS 00594	Mycobacteroides abscessus bolletii INCQS 00594	Rede Paraense de Genomica e Proteomica	2597489897	Actinomycetota	Actinomycetes	Mycobacteriales	Mycobacteriaceae	Mycobacteroides	Mycobacteroides abscessus	Bacteria	Actinomycetota	Actinomycetia	Mycobacteriales	Mycobacteriaceae	Mycobacterium	Mycobacterium abscessus				54448	Ga0053422	Genome Analysis (Isolate)	Gp0016666	Gs0018001	12/8/14	CLC Genomics Workbench			Yes	No	Yes	1087469	12/8/14	INCQS 00594			4941231	4976
	2687453534	Bacteria	Finished	Mycobacterium chelonae CCUG 47445 genome sequencing	Mycobacteroides chelonae CCUG 47445	University of Balearic Islands	2687453534	Actinomycetota	Actinomycetes	Mycobacteriales	Mycobacteriaceae	Mycobacteroides	Mycobacteroides chelonae	Bacteria	Actinomycetota	Actinomycetia	Mycobacteriales	Mycobacteriaceae	Mycobacterium	Mycobacterium chelonae			IMG Annotation Pipeline v.4.11.4	92227	Ga0133423	Genome Analysis (Isolate)	Gp0149893	Gs0120698	7/27/16	CLC Genomics Workbench v. 6.5.1;SSPACE-LongRead scaffolder v. 1.0			Yes	No	Yes	1460372	7/27/16	CCUG 47445			5029817	4960
	2851850490	Bacteria	Finished	Genome sequencing of Mycobacterium salmoniphilum	Mycobacteroides salmoniphilum DSM 43276	Uppsala University	2851850490	Actinomycetota	Actinomycetes	Mycobacteriales	Mycobacteriaceae	Mycobacteroides	Mycobacteroides salmoniphilum	Bacteria	Actinomycetota	Actinomycetia	Mycobacteriales	Mycobacteriaceae	Mycobacterium	Mycobacterium salmoniphilum			IMG Annotation Pipeline v.5.0.9	226596	Ga0399231	Genome Analysis (Isolate)	Gp0443924	Gs0143928	1/9/20	HGAP v. 3			Yes	No	Yes	404941	1/9/20	DSM 43276			4776697	4741
	8071399119	Bacteria	Finished	Genome sequencing of nontuberculosis mycobacteria	Mycobacterium koreense JCM 19956	Osaka University	8071399119	Actinomycetota	Actinomycetes	Mycobacteriales	Mycobacteriaceae	Mycolicibacillus	Mycolicibacillus koreensis	Bacteria	Actinomycetota	Actinomycetia	Mycobacteriales	Mycobacteriaceae	Mycobacterium	Mycobacterium koreense				324326	Ga0490955	Genome Analysis (Isolate)	Gp0551434	Gs0147325	12/11/23	Canu v. 1.7			Yes	No	Yes	1069220	12/11/23	JCM 19956			4155701	4228
	8066193970	Bacteria	Finished	Genome sequencing of nontuberculosis mycobacteria	Mycolicibacter hiberniae JCM 13571	Osaka University	8066193970	Actinomycetota	Actinomycetes	Mycobacteriales	Mycobacteriaceae	Mycolicibacter	Mycolicibacter hiberniae	Bacteria	Actinomycetota	Actinomycetia	Mycobacteriales	Mycobacteriaceae	Mycobacterium	Mycobacterium hiberniae			IMG Annotation Pipeline v.5.1.17	320762	Ga0490103	Genome Analysis (Isolate)	Gp0551410	Gs0147325	11/7/23	Canu v. 1.7			Yes	No	Yes	29314	11/7/23	JCM 13571			4396654	4171
	8066163232	Bacteria	Finished	Genome sequencing of nontuberculosis mycobacteria	Mycolicibacter minnesotensis JCM 17932	Osaka University	8066163232	Actinomycetota	Actinomycetes	Mycobacteriales	Mycobacteriaceae	Mycolicibacter	Mycolicibacter minnesotensis	Bacteria	Actinomycetota	Actinomycetia	Mycobacteriales	Mycobacteriaceae	Mycobacterium	Mycobacterium minnesotense			IMG Annotation Pipeline v.5.1.17	320755	Ga0491089	Genome Analysis (Isolate)	Gp0551430	Gs0147325	11/7/23	Canu v. 1.7			Yes	No	Yes	1118379	11/7/23	JCM 17932			4224047	3982
	650716061	Bacteria	Finished	Mycobacterium sinense JDM601	Mycolicibacter sinensis JDM601	Shanghai Jiao Tong University	650716061	Actinomycetota	Actinomycetes	Mycobacteriales	Mycobacteriaceae	Mycolicibacter	Mycolicibacter sinensis	Bacteria	Actinomycetota	Actinomycetia	Mycobacteriales	Mycobacteriaceae	Mycobacterium	Mycobacterium algericum			IMG/W 3.5		Ga0029485	Genome Analysis (Isolate)	Gp0008395	Gs0018173	8/22/11				Yes	No	Yes	875328	12/1/11	JDM601			4643668	4398
	8066171436	Bacteria	Finished	Genome sequencing of nontuberculosis mycobacteria	Mycolicibacter terrae JCM 12143	Osaka University	8066171436	Actinomycetota	Actinomycetes	Mycobacteriales	Mycobacteriaceae	Mycolicibacter	Mycolicibacter terrae	Bacteria	Actinomycetota	Actinomycetia	Mycobacteriales	Mycobacteriaceae	Mycobacterium	Mycobacterium terrae			IMG Annotation Pipeline v.5.1.17	320757	Ga0491500	Genome Analysis (Isolate)	Gp0551396	Gs0147325	11/7/23	Canu v. 1.7			Yes	No	Yes	1788	11/7/23	JCM 12143			4566186	4361
	2996210329	Bacteria	Finished	Genome sequencing of nontuberculosis mycobacteria	Mycolicibacterium alvei JCM 12272	Osaka University	2996210329	Actinomycetota	Actinomycetes	Mycobacteriales	Mycobacteriaceae	Mycolicibacterium	Mycolicibacterium alvei	Bacteria	Actinomycetota	Actinomycetia	Mycobacteriales	Mycobacteriaceae	Mycobacterium	Mycobacterium alvei			IMG Annotation Pipeline v.5.1.13	290988	Ga0490417	Genome Analysis (Isolate)	Gp0551397	Gs0147325	1/4/23	Canu v. 1.7			Yes	No	Yes	67081	1/4/23	JCM 12272			6016846	5971
	2888250102	Bacteria	Finished	Genome sequencing of nontuberculosis mycobacteria	Mycolicibacterium anyangense JCM 30275	Osaka University	2888250102	Actinomycetota	Actinomycetes	Mycobacteriales	Mycobacteriaceae	Mycolicibacterium	Mycolicibacterium anyangense	Bacteria	Actinomycetota	Actinomycetia	Mycobacteriales	Mycobacteriaceae	Mycobacterium	Mycobacterium anyangense			IMG Annotation Pipeline v.5.0.19	238736	Ga0439780	Genome Analysis (Isolate)	Gp0492978	Gs0147325	9/8/20	Canu v. 1.7			Yes		Yes	1431246	9/8/20	JCM 30275			5696751	5463
	2888232652	Bacteria	Finished	Genome sequencing of nontuberculosis mycobacteria	Mycolicibacterium arabiense JCM 18538	Osaka University	2888232652	Actinomycetota	Actinomycetes	Mycobacteriales	Mycobacteriaceae	Mycolicibacterium	Mycolicibacterium arabiense	Bacteria	Actinomycetota	Actinomycetia	Mycobacteriales	Mycobacteriaceae	Mycobacterium	Mycobacterium arabiense			IMG Annotation Pipeline v.5.0.19	238733	Ga0439569	Genome Analysis (Isolate)	Gp0492977	Gs0147325	9/8/20	Canu v. 1.7			Yes		Yes	1286181	9/8/20	JCM 18538			6451210	6267
	8081815633	Bacteria	Finished	Mycobacterium alsense CCUG 55640 genome sequencing	Mycolicibacterium boenickei DSM 44677	Uppsala University	8081815633	Actinomycetota	Actinomycetes	Mycobacteriales	Mycobacteriaceae	Mycolicibacterium	Mycolicibacterium boenickei	Bacteria	Actinomycetota	Actinomycetia	Mycobacteriales	Mycobacteriaceae	Mycobacterium	Mycobacterium boenickei			IMG Annotation Pipeline v.5.2.1	329489	Ga0625801	Genome Analysis (Isolate)	Gp0786226	Gs0161543	1/23/24	SMART-analysis HGAP3 assembly pipeline v. SMART-analysis HGAP3 assembly pipeline			Yes	No	Yes	146017	1/23/24	DSM 44677			6542231	6367
	2648501232	Bacteria	Finished	Mycobacterium fortuitum CT6	Mycolicibacterium fortuitum CT6	California Institute of Technology	2648501232	Actinomycetota	Actinomycetes	Mycobacteriales	Mycobacteriaceae	Mycolicibacterium	Mycolicibacterium fortuitum	Bacteria	Actinomycetota	Actinomycetia	Mycobacteriales	Mycobacteriaceae	Mycobacterium	Mycobacterium fortuitum				75438	Ga0100919	Genome Analysis (Isolate)	Gp0124581	Gs0117676	1/22/16	HGAP v. 2			Yes	No	Yes	1766	1/22/16	CT6			6254616	6072
	2888226484	Bacteria	Finished	Genome sequencing of nontuberculosis mycobacteria	Mycolicibacterium helvum JCM 30396	Osaka University	2888226484	Actinomycetota	Actinomycetes	Mycobacteriales	Mycobacteriaceae	Mycolicibacterium	Mycolicibacterium helvum	Bacteria	Actinomycetota	Actinomycetia	Mycobacteriales	Mycobacteriaceae	Mycobacterium	Mycobacterium helvum			IMG Annotation Pipeline v.5.0.19	238732	Ga0439836	Genome Analysis (Isolate)	Gp0492980	Gs0147325	9/8/20	Canu v. 1.7			Yes		Yes	1534349	9/8/20	JCM 30396			6400811	6167
	2989635689	Bacteria	Finished	Genome sequencing of nontuberculosis mycobacteria	Mycolicibacterium madagascariense JCM 13574	Osaka University	2989635689	Actinomycetota	Actinomycetes	Mycobacteriales	Mycobacteriaceae	Mycolicibacterium	Mycolicibacterium madagascariense	Bacteria	Actinomycetota	Actinomycetia	Mycobacteriales	Mycobacteriaceae	Mycobacterium	Mycobacterium madagascariense			IMG Annotation Pipeline v.5.1.11	289432	Ga0491541	Genome Analysis (Isolate)	Gp0551411	Gs0147325	12/9/22	Canu v. 1.7			Yes	No	Yes	212765	12/9/22	JCM 13574			5940375	5745
	2875555210	Bacteria	Finished	Mycolicibacterium nivoides DL90 genome sequencing	Mycolicibacterium nivoides DL90	University of Minnesota	2875555210	Actinomycetota	Actinomycetes	Mycobacteriales	Mycobacteriaceae	Mycolicibacterium	Mycolicibacterium nivoides	Bacteria	Actinomycetota	Actinomycetia	Mycobacteriales	Mycobacteriaceae	Mycobacterium	Mycobacterium septicum			IMG Annotation Pipeline v.5.0.15	234681	Ga0398566	Genome Analysis (Isolate)	Gp0444141	Gs0144088	6/3/20	SPAdes v. 3.11.1			Yes		Yes	2487344	6/3/20	DL90			6905961	6826
	2684623205	Bacteria	Finished	Mycobacterium phlei CCUG21000 genome sequencing	Mycolicibacterium phlei CCUG21000	Uppsala University	2684623205	Actinomycetota	Actinomycetes	Mycobacteriales	Mycobacteriaceae	Mycolicibacterium	Mycolicibacterium phlei	Bacteria	Actinomycetota	Actinomycetia	Mycobacteriales	Mycobacteriaceae	Mycobacterium	Mycobacterium phlei			IMG Annotation Pipeline v.4.11.4	91758	Ga0133311	Genome Analysis (Isolate)	Gp0150636	Gs0121109	7/12/16	HGAP v. 3			Yes	No	Yes	1771	7/12/16	CCUG21000			5349645	5236
	8069322310	Bacteria	Finished	Genome sequencing of nontuberculosis mycobacteria	Mycolicibacterium phocaicum JCM 15301	Osaka University	8069322310	Actinomycetota	Actinomycetes	Mycobacteriales	Mycobacteriaceae	Mycolicibacterium	Mycolicibacterium phocaicum	Bacteria	Actinomycetota	Actinomycetia	Mycobacteriales	Mycobacteriaceae	Mycobacterium	Mycobacterium phocaicum			IMG Annotation Pipeline v.5.1.17	321525	Ga0490957	Genome Analysis (Isolate)	Gp0551418	Gs0147325	11/7/23	Canu v. 1.7			Yes	No	Yes	319706	11/7/23	JCM 15301			5853197	5795
	8069328110	Bacteria	Finished	Genome sequencing of nontuberculosis mycobacteria	Mycolicibacterium poriferae JCM 12603	Osaka University	8069328110	Actinomycetota	Actinomycetes	Mycobacteriales	Mycobacteriaceae	Mycolicibacterium	Mycolicibacterium poriferae	Bacteria	Actinomycetota	Actinomycetia	Mycobacteriales	Mycobacteriaceae	Mycobacterium	Mycobacterium poriferae			IMG Annotation Pipeline v.5.1.17	321526	Ga0490784	Genome Analysis (Isolate)	Gp0551403	Gs0147325	11/7/23	Canu v. 1.7			Yes	No	Yes	39694	11/7/23	JCM 12603			5929171	5767
	8069288635	Bacteria	Finished	Genome sequencing of nontuberculosis mycobacteria	Mycolicibacterium psychrotolerans JCM 13323	Osaka University	8069288635	Actinomycetota	Actinomycetes	Mycobacteriales	Mycobacteriaceae	Mycolicibacterium	Mycolicibacterium psychrotolerans	Bacteria	Actinomycetota	Actinomycetia	Mycobacteriales	Mycobacteriaceae	Mycobacterium	Mycobacterium psychrotolerans			IMG Annotation Pipeline v.5.1.17	321520	Ga0491540	Genome Analysis (Isolate)	Gp0551408	Gs0147325	11/7/23	Canu v. 1.7			Yes	No	Yes	216929	11/7/23	JCM 13323			5732362	5637
	2996216305	Bacteria	Finished	Genome sequencing of nontuberculosis mycobacteria	Mycolicibacterium pulveris JCM 6370	Osaka University	2996216305	Actinomycetota	Actinomycetes	Mycobacteriales	Mycobacteriaceae	Mycolicibacterium	Mycolicibacterium pulveris	Bacteria	Actinomycetota	Actinomycetia	Mycobacteriales	Mycobacteriaceae	Mycobacterium	Mycobacterium pulveris			IMG Annotation Pipeline v.5.1.13	290989	Ga0490105	Genome Analysis (Isolate)	Gp0551439	Gs0147325	1/4/23	Canu v. 1.7			Yes	No	Yes	36813	1/4/23	JCM 6370			5484749	5438
	2888238920	Bacteria	Finished	Genome sequencing of nontuberculosis mycobacteria	Mycolicibacterium sarraceniae JCM 30395	Osaka University	2888238920	Actinomycetota	Actinomycetes	Mycobacteriales	Mycobacteriaceae	Mycolicibacterium	Mycolicibacterium sarraceniae	Bacteria	Actinomycetota	Actinomycetia	Mycobacteriales	Mycobacteriaceae	Mycobacterium	Mycobacterium sarraceniae			IMG Annotation Pipeline v.5.0.19	238734	Ga0439521	Genome Analysis (Isolate)	Gp0492979	Gs0147325	9/8/20	Canu v. 1.7			Yes		Yes	1534348	9/8/20	JCM 30395			4828255	5072
	2888243993	Bacteria	Finished	Genome sequencing of nontuberculosis mycobacteria	Mycolicibacterium sediminis JCM 17899	Osaka University	2888243993	Actinomycetota	Actinomycetes	Mycobacteriales	Mycobacteriaceae	Mycolicibacterium	Mycolicibacterium sediminis	Bacteria	Actinomycetota	Actinomycetia	Mycobacteriales	Mycobacteriaceae	Mycobacterium	Mycobacterium sediminis			IMG Annotation Pipeline v.5.0.19	238735	Ga0439622	Genome Analysis (Isolate)	Gp0492976	Gs0147325	9/8/20	Canu v. 1.7			Yes		Yes	1286180	9/8/20	JCM 17899			6250641	6108
	2844030156	Bacteria	Finished	Mycobacterium smegmatis MKD8	Mycolicibacterium smegmatis MKD8	Wadsworth Center	2844030156	Actinomycetota	Actinomycetes	Mycobacteriales	Mycobacteriaceae	Mycolicibacterium	Mycolicibacterium smegmatis	Bacteria	Actinomycetota	Actinomycetia	Mycobacteriales	Mycobacteriaceae	Mycobacterium	Mycobacterium smegmatis			IMG Annotation Pipeline v.5.0.3	223204	Ga0325200	Genome Analysis (Isolate)	Gp0023989	Gs0018169	11/12/19	de novo via CABOG v. May 2011; Velvet v. May 2011			Yes	No	Yes	1214915	11/12/19	MKD8			7119169	6937
	2518645537	Bacteria	Finished	Mycobacterium smegmatis MC2 155	Mycolicibacterium smegmatis MC2 155	Institute of Genetics and Molecular and Cellular Biology	2518645537	Actinomycetota	Actinomycetes	Mycobacteriales	Mycobacteriaceae	Mycolicibacterium	Mycolicibacterium smegmatis	Bacteria	Actinomycetota	Actinomycetia	Mycobacteriales	Mycobacteriaceae	Mycobacterium	Mycobacterium smegmatis				11394	Ga0011658	Genome Analysis (Isolate)	Gp0017499	Gs0018168	12/4/12				Yes	No	Yes	246196	12/4/12	MC2 155			6988208	6745
	2836896545	Bacteria	Finished	Nakamurella sp. S14-144 genome sequencing	Nakamurella antarctica S14-144	Wuhan University	2836896545	Actinomycetota	Actinomycetes	Nakamurellales	Nakamurellaceae	Nakamurella	Nakamurella antarctica	Bacteria	Actinomycetota	Actinomycetia	Mycobacteriales	Nakamurellaceae	Nakamurella	Nakamurella antarctica			IMG Annotation Pipeline v.5.0.3	220501	Ga0398444	Genome Analysis (Isolate)	Gp0442839	Gs0143322	9/18/19	SOAPdenovo v. 2.04			Yes	No	Yes	1902245	9/18/19	S14-144			3377955	3244
	644736393	Bacteria	Finished	A Genomic Encyclopedia of Bacteria and Archaea (GEBA)	Nakamurella multipartita Y-104, DSM 44233	DOE Joint Genome Institute (JGI)	644736393	Actinomycetota	Actinomycetes	Nakamurellales	Nakamurellaceae	Nakamurella	Nakamurella multipartita	Bacteria	Actinomycetota	Actinomycetia	Mycobacteriales	Nakamurellaceae	Nakamurella	Nakamurella multipartita			IMG/W 3.0		Ga0029572	Genome Analysis (Isolate)	Gp0001208	Gs0000008	10/13/09	ARACHNE v. 2.0, Phrap v. 4.24 SPS			Yes	No	Yes	479431	12/1/09	Y-104, DSM 44233			6060298	5471
	2888112856	Bacteria	Finished	Nocardia arthritidis AUSMDU00012717 genome sequencing	Nocardia arthritidis AUSMDU00012717	University of Melbourne	2888112856	Actinomycetota	Actinomycetes	Mycobacteriales	Nocardiaceae	Nocardia	Nocardia arthritidis	Bacteria	Actinomycetota	Actinomycetia	Mycobacteriales	Mycobacteriaceae	Nocardia	Nocardia arthritidis_A			IMG Annotation Pipeline v.5.0.19	238709	Ga0443204	Genome Analysis (Isolate)	Gp0494913	Gs0148006	9/8/20	HGAP v. 2.3			Yes		Yes	228602	9/8/20	AUSMDU00012717			10014015	9397
	3003710560	Bacteria	Finished	Nocardia brasiliensis AUSMDU00024985	Nocardia brasiliensis AUSMDU00024985	University of Melbourne	3003710560	Actinomycetota	Actinomycetes	Mycobacteriales	Nocardiaceae	Nocardia	Nocardia brasiliensis	Bacteria	Actinomycetota	Actinomycetia	Mycobacteriales	Mycobacteriaceae	Nocardia	Nocardia brasiliensis_C			IMG Annotation Pipeline v.5.1.13	293396	Ga0490815	Genome Analysis (Isolate)	Gp0548895	Gs0153208	2/1/23	HGAP v. 2.2			Yes	No	Yes	37326	2/1/23	AUSMDU00024985			7949490	7470
	2511231172	Bacteria	Finished	Nocardia cyriacigeorgica GUH-2	Nocardia cyriacigeorgica GUH-2	CEA Genoscope	2511231172	Actinomycetota	Actinomycetes	Mycobacteriales	Nocardiaceae	Nocardia	Nocardia cyriacigeorgica	Bacteria	Actinomycetota	Actinomycetia	Mycobacteriales	Mycobacteriaceae	Nocardia	Nocardia cyriacigeorgica_B				7452	Ga0009327	Genome Analysis (Isolate)	Gp0017791	Gs0018878	2/28/12				Yes	No	Yes	1127134	2/28/12	GUH-2			6194645	5545
	637000198	Bacteria	Finished	Nocardia farcinica IFM 10152	Nocardia farcinica IFM 10152	Chiba University, Kitasato University, National Institute of Infectious Diseases, Japan	637000198	Actinomycetota	Actinomycetes	Mycobacteriales	Nocardiaceae	Nocardia	Nocardia farcinica	Bacteria	Actinomycetota	Actinomycetia	Mycobacteriales	Mycobacteriaceae	Nocardia	Nocardia farcinica			IMG/W 2.0		Ga0029645	Genome Analysis (Isolate)	Gp0000535	Gs0018882	10/2/06	Phred-Phrap-Consed	Genome replaced by a new version processed using IMG's annotation pipelines. New IMG identifier: 2623620955	JSPS	Yes	No	Yes	247156	12/1/06	IFM 10152			6292344	6011
	2547132424	Bacteria	Finished	Nocardia genome sequencing - National Institute of Technology and Evaluation, Japan	Nocardia nova SH22a	Goettingen Genomics Laboratory	2547132424	Actinomycetota	Actinomycetes	Mycobacteriales	Nocardiaceae	Nocardia	Nocardia nova	Bacteria	Actinomycetota	Actinomycetia	Mycobacteriales	Mycobacteriaceae	Nocardia	Nocardia nova_A				25619	Ga0019916	Genome Analysis (Isolate)	Gp0012769	Gs0018855	11/27/13	MIRA v. v3.4	Goettingen Genomics Laboratory Genomes Public Release on Feb 7 2014 per Anja Poehlein		Yes	No	Yes	1415166	2/7/14	SH22a			8348532	7636
	2814123099	Bacteria	Finished	Nocardia seriolae UTF1 genome sequencing	Nocardia seriolae UTF1	National Research Institute of Fisheries Science	2814123099	Actinomycetota	Actinomycetes	Mycobacteriales	Nocardiaceae	Nocardia	Nocardia seriolae	Bacteria	Actinomycetota	Actinomycetia	Mycobacteriales	Mycobacteriaceae	Nocardia	Nocardia seriolae			IMG Annotation Pipeline v.4.16.6	205149	Ga0259008	Genome Analysis (Isolate)	Gp0302294	Gs0133939	1/4/19	SMRT Analysis v. 2.2.0			Yes	No	Yes	37332	1/4/19	UTF1			8121733	7753
	649633089	Bacteria	Finished	Rhodococcus equi 103S	Prescottella equi 103S	Wellcome Trust Sanger Institute	649633089	Actinomycetota	Actinomycetes	Mycobacteriales	Nocardiaceae	Prescottella	Prescottella equi	Bacteria	Actinomycetota	Actinomycetia	Mycobacteriales	Mycobacteriaceae	Rhodococcus	Rhodococcus equi			IMG/W 3.4		Ga0030117	Genome Analysis (Isolate)	Gp0001816	Gs0030720	3/26/11				Yes	No	Yes	685727	7/1/11	103S			5043170	4570
	8002539464	Bacteria	Finished	Rhodococcus hoagii Genome sequencing	Prescottella equi PAM2287	University of Edinburgh	8002539464	Actinomycetota	Actinomycetes	Mycobacteriales	Nocardiaceae	Prescottella	Prescottella equi	Bacteria	Actinomycetota	Actinomycetia	Mycobacteriales	Mycobacteriaceae	Rhodococcus	Rhodococcus equi			IMG Annotation Pipeline v.5.1.13	295078	Ga0587220	Genome Analysis (Isolate)	Gp0378334	Gs0140453	2/25/23	SPAdes v. 3.15.3			Yes	No	Yes	43767	2/25/23	PAM2287			5453414	5218
	2687453397	Bacteria	Finished	Rhodococcus genome sequencing	Rhodococcus fascians D188	New Mexico State University	2687453397	Actinomycetota	Actinomycetes	Mycobacteriales	Nocardiaceae	Rhodococcoides	Rhodococcoides fascians	Bacteria	Actinomycetota	Actinomycetia	Mycobacteriales	Mycobacteriaceae	Rhodococcus	Rhodococcus fascians			IMG Annotation Pipeline v.4.11.4	92090	Ga0133324	Genome Analysis (Isolate)	Gp0149870	Gs0120680	7/27/16	RS_HGAP Assembly v. 2			Yes	No	Yes	1051973	7/27/16	D188			5502110	5232
	2816332322	Bacteria	Finished	Rhodococcus sp. 1159	Rhodococcus erythropolis 1159	Macrogen	2816332322	Actinomycetota	Actinomycetes	Mycobacteriales	Nocardiaceae	Rhodococcus	Rhodococcus erythropolis	Bacteria	Actinomycetota	Actinomycetia	Mycobacteriales	Mycobacteriaceae	Rhodococcus	Rhodococcus erythropolis			IMG Annotation Pipeline v.4.16.6	206346	Ga0248450	Genome Analysis (Isolate)	Gp0209330	Gs0128906	1/28/19				Yes	No	Yes	1833	1/28/19	1159			7085653	6779
	2684623067	Bacteria	Finished	Rhodococcus genome sequencing	Rhodococcus fascians PBTS2	New Mexico State University	2684623067	Actinomycetota	Actinomycetes	Mycobacteriales	Nocardiaceae	Rhodococcus	Rhodococcus fascians	Bacteria	Actinomycetota	Actinomycetia	Mycobacteriales	Mycobacteriaceae	Rhodococcus	Rhodococcus fascians			IMG Annotation Pipeline v.4.11.4	91620	Ga0133284	Genome Analysis (Isolate)	Gp0149872	Gs0120680	7/12/16	RS_HGAP Assembly v. 2			Yes	No	Yes	1828	7/12/16	PBTS2			5316948	5072
	2814123250	Bacteria	Finished	Rhodococcus ruber P14 genome sequencing	Rhodococcus ruber P14	Shantou University	2814123250	Actinomycetota	Actinomycetes	Mycobacteriales	Nocardiaceae	Rhodococcus	Rhodococcus ruber	Bacteria	Actinomycetota	Actinomycetia	Mycobacteriales	Mycobacteriaceae	Rhodococcus	Rhodococcus ruber			IMG Annotation Pipeline v.4.16.6	205300	Ga0258820	Genome Analysis (Isolate)	Gp0302374	Gs0133977	1/4/19	SOAPdenovo v. may-2010			Yes	No	Yes	1830	1/4/19	P14			5522075	5110
	2718218254	Bacteria	Finished	Rhodococcus sp. 008 Genome sequencing	Rhodococcus sp. 008	University of Manitoba	2718218254	Actinomycetota	Actinomycetes	Mycobacteriales	Nocardiaceae	Rhodococcus	Rhodococcus sp. 008	Bacteria	Actinomycetota	Actinomycetia	Mycobacteriales	Mycobacteriaceae	Rhodococcus	Rhodococcus qingshengii			IMG Annotation Pipeline v.4.14.6	118301	Ga0175535	Genome Analysis (Isolate)	Gp0205189	Gs0128638	3/9/17	smrtanalysis v. 2.3.0.140936			Yes	No	Yes	1723645	3/9/17	8			7438324	7184
	2775507038	Bacteria	Finished	Rhodococcus sp. H-CA8f genome sequencing	Rhodococcus sp. H-CA8f	Centro de Biotecnologia Genomica	2775507038	Actinomycetota	Actinomycetes	Mycobacteriales	Nocardiaceae	Rhodococcus	Rhodococcus sp. H-CA8f	Bacteria	Actinomycetota	Actinomycetia	Mycobacteriales	Mycobacteriaceae	Rhodococcus	Rhodococcus erythropolis			IMG Annotation Pipeline v.4.16.2	185180	Ga0263304	Genome Analysis (Isolate)	Gp0302887	Gs0134060	4/16/18	Falcon v. Mar-2017			Yes	No	Yes	1727214	4/16/18	H-CA8f			6497607	6122
	2847995701	Bacteria	Finished	Rhodococcus sp. P1Y genome sequencing	Rhodococcus sp. P1Y	Kazan Institute of Biochemistry and Biophysics RAS	2847995701	Actinomycetota	Actinomycetes	Mycobacteriales	Nocardiaceae	Rhodococcus	Rhodococcus sp. P1Y	Bacteria	Actinomycetota	Actinomycetia	Mycobacteriales	Mycobacteriaceae	Rhodococcus	Rhodococcus sp003641205			IMG Annotation Pipeline v.5.0.9	225264	Ga0397930	Genome Analysis (Isolate)	Gp0442073	Gs0142997	12/17/19	Canu v. 1.7; pilon v. 1.22			Yes	No	Yes	1302308	12/17/19	P1Y			5868661	5590
	2687453237	Bacteria	Finished	Rhodococcus genome sequencing	Rhodococcus sp. PBTS1	New Mexico State University	2687453237	Actinomycetota	Actinomycetes	Mycobacteriales	Nocardiaceae	Rhodococcus	Rhodococcus sp. PBTS 1	Bacteria	Actinomycetota	Actinomycetia	Mycobacteriales	Mycobacteriaceae	Rhodococcus	Rhodococcus kroppenstedtii			IMG Annotation Pipeline v.4.11.4	91930	Ga0133497	Genome Analysis (Isolate)	Gp0149871	Gs0120680	7/27/16	RS_HGAP Assembly v. 2			Yes	No	Yes	1653478	7/27/16	PBTS 1			4251687	4004
	2718218326	Bacteria	Finished	Rhodococcus sp. WB1 Genome sequencing	Rhodococcus sp. WB1	ZheJiang Academy Of Agricultural Sciences	2718218326	Actinomycetota	Actinomycetes	Mycobacteriales	Nocardiaceae	Rhodococcus	Rhodococcus sp. WB1	Bacteria	Actinomycetota	Actinomycetia	Mycobacteriales	Mycobacteriaceae	Rhodococcus	Rhodococcus aetherivorans			IMG Annotation Pipeline v.4.14.6	118373	Ga0176047	Genome Analysis (Isolate)	Gp0203386	Gs0128326	3/9/17	SOAPdenovo v. 2.0; Celera Assembler 8.0			Yes	No	Yes	1033922	3/9/17	WB1			6148559	5629
	2718218192	Bacteria	Finished	Rhodococcus sp. WMMA185 SCSIO 00026 Genome sequencing	Rhodococcus sp. WMMA185 SCSIO 00026	University of Wisconsin, Madison	2718218192	Actinomycetota	Actinomycetes	Mycobacteriales	Nocardiaceae	Rhodococcus	Rhodococcus sp. WMMA185	Bacteria	Actinomycetota	Actinomycetia	Mycobacteriales	Mycobacteriaceae	Rhodococcus	Rhodococcus sp001767395			IMG Annotation Pipeline v.4.14.6	118239	Ga0175692	Genome Analysis (Isolate)	Gp0202057	Gs0128197	3/9/17	HGAP v. 2.0			Yes	No	Yes	679318	3/9/17	WMMA185 SCSIO 00026			4444448	4075
	2775507282	Bacteria	Finished	Williamsia sp. 1138	Williamsia sp. 1138	Macrogen	2775507282	Actinomycetota	Actinomycetes	Mycobacteriales	Nocardiaceae	Williamsia	Williamsia sp. 1138	Bacteria	Actinomycetota	Actinomycetia	Mycobacteriales	Mycobacteriaceae	Williamsia	Williamsia sp002095435			IMG Annotation Pipeline v.4.16.2	185425	Ga0248449	Genome Analysis (Isolate)	Gp0209324	Gs0128900	4/16/18				Yes	No	Yes	1903117	4/16/18	1138			6079870	5717
	2687453509	Bacteria	Finished	Aeromicrobium erythreum strain:AR18 Genome sequencing	Aeromicrobium erythreum AR18	NCSU	2687453509	Actinomycetota	Actinomycetes	Propionibacteriales	Nocardioidaceae	Aeromicrobium	Aeromicrobium erythreum	Bacteria	Actinomycetota	Actinomycetia	Propionibacteriales	Nocardioidaceae	Aeromicrobium	Aeromicrobium erythreum			IMG Annotation Pipeline v.4.11.4	92202	Ga0125034	Genome Analysis (Isolate)	Gp0145824	Gs0120225	7/27/16	PacBio HGAP/Quiver v. 2014			Yes	No	Yes	2041	7/27/16	AR18			3629239	3500
	2911341988	Bacteria	Finished	Genome Sequencing of Aeromicrobium sp. zg-636	Aeromicrobium senzhongii zg-636	Chinese Center for Disease Control and Prevention (China CDC)	2911341988	Actinomycetota	Actinomycetes	Propionibacteriales	Nocardioidaceae	Aeromicrobium	Aeromicrobium senzhongii	Bacteria	Actinomycetota	Actinomycetia	Propionibacteriales	Nocardioidaceae	Aeromicrobium	Aeromicrobium sp014334735			IMG Annotation Pipeline v.5.0.20	245922	Ga0478435	Genome Analysis (Isolate)	Gp0536274	Gs0150963	1/4/21				Yes		Yes	2663859	1/4/21	zg-636			3135567	3131
	2841404167	Bacteria	Finished	Nocardioides daphniae JCM 16608 genome sequencing	Nocardioides daphniae JCM 16608	Chinese Center for Disease Control and Prevention	2841404167	Actinomycetota	Actinomycetes	Propionibacteriales	Nocardioidaceae	Nocardioides	Nocardioides daphniae	Bacteria	Actinomycetota	Actinomycetia	Propionibacteriales	Nocardioidaceae	Nocardioides	Nocardioides daphniae			IMG Annotation Pipeline v.5.0.3	222010	Ga0399548	Genome Analysis (Isolate)	Gp0441236	Gs0142620	10/4/19	HGAP v. HGAP 3.0			Yes	No	Yes	402297	10/4/19	JCM 16608			3558816	3976
	2751185838	Bacteria	Finished	Nocardioides dokdonensis FR1436 Genome sequencing	Nocardioides dokdonensis FR1436	Yonsei University	2751185838	Actinomycetota	Actinomycetes	Propionibacteriales	Nocardioidaceae	Nocardioides	Nocardioides dokdonensis	Bacteria	Actinomycetota	Actinomycetia	Propionibacteriales	Nocardioidaceae	Nocardioides	Nocardioides dokdonensis			IMG Annotation Pipeline v.4.15.1	150240	Ga0172904	Genome Analysis (Isolate)	Gp0037383	Gs0018937	9/11/17	HGAP v. 3.0			Yes	No	Yes	1300347	9/11/17	FR1436			4376707	4170
	2888016610	Bacteria	Finished	Nocardioides sp. dk3136 genome sequencing	Nocardioides jishulii dk3136	Chinese Center for Disease Control and Prevention	2888016610	Actinomycetota	Actinomycetes	Propionibacteriales	Nocardioidaceae	Nocardioides	Nocardioides jishulii	Bacteria	Actinomycetota	Actinomycetia	Propionibacteriales	Nocardioidaceae	Nocardioides	Nocardioides jishulii			IMG Annotation Pipeline v.5.0.19	238682	Ga0443211	Genome Analysis (Isolate)	Gp0496718	Gs0149082	9/8/20	HGAP v. 3.0			Yes		Yes	2575440	9/8/20	dk3136			3536142	3454
	8069183722	Bacteria	Finished	Nocardioides okcheonensis MMS20-HV4-12 Genome sequencing	Nocardioides okcheonensis MMS20-HV4-12	Chungnam National University	8069183722	Actinomycetota	Actinomycetes	Propionibacteriales	Nocardioidaceae	Nocardioides	Nocardioides okcheonensis	Bacteria	Actinomycetota	Actinomycetia	Propionibacteriales	Nocardioidaceae	Nocardioides	Nocardioides okcheonensis			IMG Annotation Pipeline v.5.1.17	321500	Ga0583274	Genome Analysis (Isolate)	Gp0684538	Gs0160162	11/7/23	Unicycler v. v0.4.8			Yes	No	Yes	2894081	11/7/23	MMS20-HV4-12			4471533	4383
	2841408144	Bacteria	Finished	Nocardioides seonyuensis MMS17-SY207-3 genome sequencing	Nocardioides seonyuensis MMS17-SY207-3	Chungnam National University	2841408144	Actinomycetota	Actinomycetes	Propionibacteriales	Nocardioidaceae	Nocardioides	Nocardioides seonyuensis	Bacteria	Actinomycetota	Actinomycetia	Propionibacteriales	Nocardioidaceae	Nocardioides	Nocardioides seonyuensis			IMG Annotation Pipeline v.5.0.3	222011	Ga0399872	Genome Analysis (Isolate)	Gp0441654	Gs0142763	10/4/19	HGAP v. 2.3			Yes	No	Yes	2518371	10/4/19	MMS17-SY207-3			3974362	3964
	639633046	Bacteria	Finished	Proteobacterium strain JS666 and Nocardioides strain JS614	Nocardioides sp. JS614	DOE Joint Genome Institute (JGI)	639633046	Actinomycetota	Actinomycetes	Propionibacteriales	Nocardioidaceae	Nocardioides	Nocardioides sp. JS614	Bacteria	Actinomycetota	Actinomycetia	Propionibacteriales	Nocardioidaceae	Nocardioides	Nocardioides sp000015265			IMG/W 2.1		Ga0029648	Genome Analysis (Isolate)	Gp0000242	Gs0019965	1/28/07			DOE	Yes	No	Yes	196162	3/1/07	JS614			5293685	4975
	2518645556	Bacteria	Finished	Nocardiopsis alba ATCC BAA-2165	Nocardiopsis alba ATCC BAA-2165	Ohio University	2518645556	Actinomycetota	Actinomycetes	Streptosporangiales	Nocardiopsaceae	Nocardiopsis	Nocardiopsis alba	Bacteria	Actinomycetota	Actinomycetia	Streptosporangiales	Streptosporangiaceae	Nocardiopsis	Nocardiopsis alba				11422	Ga0011675	Genome Analysis (Isolate)	Gp0023356	Gs0018941	12/4/12				Yes	No	Yes	1205910	12/4/12	ATCC BAA-2165			5848211	5577
	646564557	Bacteria	Finished	A Genomic Encyclopedia of Bacteria and Archaea (GEBA)	Nocardiopsis dassonvillei dassonvillei DSM 43111	DOE Joint Genome Institute (JGI)	646564557	Actinomycetota	Actinomycetes	Streptosporangiales	Nocardiopsaceae	Nocardiopsis	Nocardiopsis dassonvillei	Bacteria	Actinomycetota	Actinomycetia	Streptosporangiales	Streptosporangiaceae	Nocardiopsis	Nocardiopsis dassonvillei			IMG/W 3.2		Ga0029649	Genome Analysis (Isolate)	Gp0001924	Gs0000008	6/24/10				Yes	No	Yes	446468	8/1/10	DSM 43111			6543312	5647
	2999894975	Bacteria	Finished	Spiractinospora alimapuensis VN6-2 genome sequencing	Spiractinospora alimapuensis VN6-2	Federal University of Santa Maria	2999894975	Actinomycetota	Actinomycetes	Streptosporangiales	Nocardiopsaceae	Spiractinospora	Spiractinospora alimapuensis	Bacteria	Actinomycetota	Actinomycetia	Streptosporangiales	Streptosporangiaceae	Spiractinospora	Spiractinospora alimapuensis			IMG Annotation Pipeline v.5.1.13	292449	Ga0560900	Genome Analysis (Isolate)	Gp0650740	Gs0157727	1/24/23	Canu v. V1.9; Racon v. 1.4.10			Yes	No	Yes	2820884	1/24/23	VN6-2			5864354	5632
	637000319	Bacteria	Finished	Thermobifida fusca YX	Thermobifida fusca YX	DOE Joint Genome Institute (JGI)	637000319	Actinomycetota	Actinomycetes	Streptosporangiales	Nocardiopsaceae	Thermobifida	Thermobifida fusca	Bacteria	Actinomycetota	Actinomycetia	Streptosporangiales	Streptosporangiaceae	Thermobifida	Thermobifida fusca			IMG/W 2.0		Ga0031178	Genome Analysis (Isolate)	Gp0000457	Gs0034016	10/2/06			DOE	Yes	No	Yes	269800	12/1/06	YX			3642249	3195
	2836947475	Bacteria	Finished	Ornithinimicrobium flavum CPCC 203535 genome sequencing	Ornithinimicrobium flavum CPCC 203535	Chinese Center for Disease Control and Prevention	2836947475	Actinomycetota	Actinomycetes	Micrococcales	Ornithinimicrobiaceae	Ornithinimicrobium	Ornithinimicrobium flavum	Bacteria	Actinomycetota	Actinomycetia	Actinomycetales	Dermatophilaceae	Serinicoccus	Serinicoccus flavus			IMG Annotation Pipeline v.5.0.3	220520	Ga0397898	Genome Analysis (Isolate)	Gp0443866	Gs0143895	9/18/19	HGAP v. HGAP 3.0			Yes	No	Yes	1288636	9/18/19	CPCC 203535			3712913	3742
	2866982901	Bacteria	Finished	Serinicoccus guishaninsula JLT9 Genome sequencing	Serinicoccus sp. JLT9	Xiamen University	2866982901	Actinomycetota	Actinomycetes	Micrococcales	Ornithinimicrobiaceae	Serinicoccus	Serinicoccus hydrothermalis	Bacteria	Actinomycetota	Actinomycetia	Actinomycetales	Dermatophilaceae	Serinicoccus	Serinicoccus hydrothermalis			IMG Annotation Pipeline v.5.0.14	230853	Ga0437572	Genome Analysis (Isolate)	Gp0480210	Gs0145429	4/6/20	HGAP v. 2			Yes	No	Yes	1758689	4/6/20	JLT9			3597394	3474
	8065573839	Bacteria	Finished	Serinicoccus marinus DSM 15273	Serinicoccus marinus DSM 15273	Chinese Center for Disease Control and Prevention	8065573839	Actinomycetota	Actinomycetes	Micrococcales	Ornithinimicrobiaceae	Serinicoccus	Serinicoccus marinus	Bacteria	Actinomycetota	Actinomycetia	Actinomycetales	Dermatophilaceae	Serinicoccus	Serinicoccus marinus			IMG Annotation Pipeline v.5.1.17	320610	Ga0490486	Genome Analysis (Isolate)	Gp0549422	Gs0153501	11/7/23	HGAP v. HGAP 3.0			Yes	No	Yes	1123251	11/7/23	DSM 15273			3420275	3547
	2884004160	Bacteria	Finished	Serinicoccus profundi CGMCC 4.5582 genome sequencing	Serinicoccus profundi CGMCC 4.5582	Chinese Center for Disease Control and Prevention	2884004160	Actinomycetota	Actinomycetes	Micrococcales	Ornithinimicrobiaceae	Serinicoccus	Serinicoccus profundi	Bacteria	Actinomycetota	Actinomycetia	Actinomycetales	Dermatophilaceae	Serinicoccus	Serinicoccus profundi			IMG Annotation Pipeline v.5.0.19	237360	Ga0443004	Genome Analysis (Isolate)	Gp0496759	Gs0149122	8/17/20	HGAP v. HGAP 3.0			Yes		Yes	1078471	8/17/20	CGMCC 4.5582			3475711	3349
	2894480741	Bacteria	Finished	Cellvibrio polysaccharolyticus BIT-GX5 genome sequencing	Cellulosimicrobium composti BIT-GX5	Beijing Institute of Technology	2894480741	Actinomycetota	Actinomycetes	Micrococcales	Promicromonosporaceae	Cellulosimicrobium	Cellulosimicrobium composti	Bacteria	Actinomycetota	Actinomycetia	Actinomycetales	Cellulomonadaceae	Cellulosimicrobium	Cellulosimicrobium composti			IMG Annotation Pipeline v.5.0.19	241036	Ga0442891	Genome Analysis (Isolate)	Gp0495947	Gs0148654	10/16/20	SOAPdenovo v. 2.04			Yes		Yes	2672572	10/16/20	BIT-GX5			4316226	3989
	8075876690	Bacteria	Finished	Cellulomonas sp. JZ18 genome sequencing	Cellulosimicrobium sp. JZ28	King Abdulaziz City for Science and Technology (KACST)	8075876690	Actinomycetota	Actinomycetes	Micrococcales	Promicromonosporaceae	Cellulosimicrobium	Cellulosimicrobium sp. JZ28	Bacteria	Actinomycetota	Actinomycetia	Actinomycetales	Cellulomonadaceae	Cellulosimicrobium	Cellulosimicrobium funkei				325506	Ga0490626	Genome Analysis (Isolate)	Gp0551480	Gs0148162	12/11/23	SMRT ANALYSIS v. 2.3.0			Yes	No	Yes	1906273	12/11/23	JZ28			4378193	4011
	2848356102	Bacteria	Finished	Xylanimonas allomyrinae 2JSPR-7 genome sequencing	Xylanimonas allomyrinae 2JSPR-7	National Institute of Agricultural Science	2848356102	Actinomycetota	Actinomycetes	Micrococcales	Promicromonosporaceae	Xylanimonas	Xylanimonas allomyrinae	Bacteria	Actinomycetota	Actinomycetia	Actinomycetales	Cellulomonadaceae	Xylanimonas	Xylanimonas allomyrinae			IMG Annotation Pipeline v.5.0.3	220533	Ga0398286	Genome Analysis (Isolate)	Gp0443260	Gs0143599	1/9/20	RS HGAP Assembly v. 3.0			Yes	No	Yes	2509459	1/9/20	2JSPR-7			3848642	3703
	646311968	Bacteria	Finished	A Genomic Encyclopedia of Bacteria and Archaea (GEBA)	Xylanimonas cellulosilytica XIL07, DSM 15894	DOE Joint Genome Institute (JGI)	646311968	Actinomycetota	Actinomycetes	Micrococcales	Promicromonosporaceae	Xylanimonas	Xylanimonas cellulosilytica	Bacteria	Actinomycetota	Actinomycetia	Actinomycetales	Cellulomonadaceae	Xylanimonas	Xylanimonas cellulosilytica			IMG/W 3.1		Ga0031525	Genome Analysis (Isolate)	Gp0001927	Gs0000008	2/26/10	Newbler v. 2.3, ARACHNE v. 2.0			Yes	No	Yes	446471	4/1/10	XIL07, DSM 15894			3831380	3549
	2836808371	Bacteria	Finished	Acidipropionibacterium acidipropionici WGS7 genome sequencing	Acidipropionibacterium acidipropionici WGS7	Australian Institute for Bioengineering and Nanotechnology	2836808371	Actinomycetota	Actinomycetes	Propionibacteriales	Propionibacteriaceae	Acidipropionibacterium	Acidipropionibacterium acidipropionici	Bacteria	Actinomycetota	Actinomycetia	Propionibacteriales	Propionibacteriaceae	Acidipropionibacterium	Acidipropionibacterium acidipropionici			IMG Annotation Pipeline v.5.0.3	220471	Ga0398701	Genome Analysis (Isolate)	Gp0441278	Gs0142654	9/18/19	SMRT v. 2.3.0			Yes	No	Yes	1748	9/18/19	WGS7			3615145	3446
	2843625778	Bacteria	Finished	Acidipropionibacterium jensenii JS279 and JS280 Genome sequencing	Acidipropionibacterium jensenii JS280	University of Helsinki	2843625778	Actinomycetota	Actinomycetes	Propionibacteriales	Propionibacteriaceae	Acidipropionibacterium	Acidipropionibacterium jensenii	Bacteria	Actinomycetota	Actinomycetia	Propionibacteriales	Propionibacteriaceae	Acidipropionibacterium	Acidipropionibacterium jensenii			IMG Annotation Pipeline v.5.0.3	223091	Ga0398829	Genome Analysis (Isolate)	Gp0441759	Gs0142827	11/12/19	HGAP v. 3			Yes	No	Yes	1749	11/12/19	JS280			3044937	2759
	2522572173	Bacteria	Finished	Propionibacterium acnes C1	Cutibacterium acnes C1	Tokyo Medical and Dental University	2522572173	Actinomycetota	Actinomycetes	Propionibacteriales	Propionibacteriaceae	Cutibacterium	Cutibacterium acnes	Bacteria	Actinomycetota	Actinomycetia	Propionibacteriales	Propionibacteriaceae	Cutibacterium	Cutibacterium acnes				13479	Ga0012687	Genome Analysis (Isolate)	Gp0034249	Gs0019932	3/8/13	Newbler			Yes	No	Yes	1234380	3/8/13	C1			2519002	2412
	2541047023	Bacteria	Finished	Propionibacterium sequencing project -BAYGEN, Hungary	Cutibacterium avidum 44067	BAYGEN	2541047023	Actinomycetota	Actinomycetes	Propionibacteriales	Propionibacteriaceae	Cutibacterium	Cutibacterium avidum	Bacteria	Actinomycetota	Actinomycetia	Propionibacteriales	Propionibacteriaceae	Cutibacterium	Cutibacterium avidum				20514	Ga0017005	Genome Analysis (Isolate)	Gp0021502	Gs0019929	10/8/13	Newbler v. 2.8, CLC Genomics Workbench v. 6.0.1			Yes	No	Yes	1170318	10/8/13	44067			2526138	2297
	2883821847	Bacteria	Finished	Microlunatus elymi KUDC0627 genome sequencing	Microlunatus elymi KUDC0627	Kyungpook National University	2883821847	Actinomycetota	Actinomycetes	Propionibacteriales	Propionibacteriaceae	Microlunatus	Microlunatus elymi	Bacteria	Actinomycetota	Actinomycetia	Propionibacteriales	Propionibacteriaceae	Microlunatus_A	Microlunatus_A elymi			IMG Annotation Pipeline v.5.0.19	237313	Ga0439653	Genome Analysis (Isolate)	Gp0492247	Gs0146868	8/17/20	HGAP v. 3.0			Yes		Yes	2596828	8/17/20	KUDC0627			5121194	4821
	2850502144	Bacteria	Finished	Genome sequencing of Propionibacterium freudenreichii	Propionibacterium freudenreichii ERS1366622	Institute of Biotechnology, Helsinki University	2850502144	Actinomycetota	Actinomycetes	Propionibacteriales	Propionibacteriaceae	Propionibacterium	Propionibacterium freudenreichii	Bacteria	Actinomycetota	Actinomycetia	Propionibacteriales	Propionibacteriaceae	Propionibacterium	Propionibacterium freudenreichii			IMG Annotation Pipeline v.5.0.9	226204	Ga0349429	Genome Analysis (Isolate)	Gp0388180	Gs0133935	1/9/20				Yes	No	Yes	1744	1/9/20	ERS1366622			5237086	4818
	2883589832	Bacteria	Finished	Raineyella fluvialis CBA3103 genome sequencing	Raineyella fluvialis CBA3103	World Institute of Kimchi	2883589832	Actinomycetota	Actinomycetes	Propionibacteriales	Propionibacteriaceae	Raineyella	Raineyella fluvialis	Bacteria	Actinomycetota	Actinomycetia	Propionibacteriales	Propionibacteriaceae	Raineyella	Raineyella fluvialis			IMG Annotation Pipeline v.5.0.19	237257	Ga0443192	Genome Analysis (Isolate)	Gp0495330	Gs0148311	8/17/20	HGAP v. 2.3.0			Yes		Yes	2662261	8/17/20	CBA3103			3649865	3658
	2987164346	Bacteria	Finished	Genome sequencing and assembly of Tessaracoccus aquimaris NSG39	Tessaracoccus aquimaris NSG39		2987164346	Actinomycetota	Actinomycetes	Propionibacteriales	Propionibacteriaceae	Tessaracoccus	Tessaracoccus aquimaris	Bacteria	Actinomycetota	Actinomycetia	Propionibacteriales	Propionibacteriaceae	Arachnia	Arachnia aquimaris			IMG Annotation Pipeline v.5.1.11	288801	Ga0588621	Genome Analysis (Isolate)	Gp0208490	Gs0128802	12/9/22	RS HGAP Assembly v. 3.0			Yes	No	Yes	1332264	12/9/22	NSG39			3934699	3823
	2987168174	Bacteria	Finished	Genome sequencing and assembly of Tessaracoccus flavus RP1T	Tessaracoccus flavus RP1T		2987168174	Actinomycetota	Actinomycetes	Propionibacteriales	Propionibacteriaceae	Tessaracoccus	Tessaracoccus flavus	Bacteria	Actinomycetota	Actinomycetia	Propionibacteriales	Propionibacteriaceae	Arachnia	Arachnia flava			IMG Annotation Pipeline v.5.1.11	288802	Ga0588646	Genome Analysis (Isolate)	Gp0208491	Gs0128804	12/9/22	RS HGAP Assembly v. 3.0			Yes	No	Yes	1610493	12/9/22	RP1			3222890	3050
	2751185744	Bacteria	Finished	Tessaracoccus sp. T2.5-30 Genome sequencing	Tessaracoccus sp. T2.5-30	Centro de Biologia Molecular Severo Ochoa	2751185744	Actinomycetota	Actinomycetes	Propionibacteriales	Propionibacteriaceae	Tessaracoccus	Tessaracoccus sp. T2.5-30	Bacteria	Actinomycetota	Actinomycetia	Propionibacteriales	Propionibacteriaceae	Arachnia	Arachnia lapidicapta			IMG Annotation Pipeline v.4.15.1	150145	Ga0199118	Genome Analysis (Isolate)	Gp0223168	Gs0130235	9/11/17	HGAP v. 2.3.0			Yes	No	Yes	1909732	9/11/17	T2.5-30			3212699	2983
	2615840680	Bacteria	Finished	Comparative genomics of Actinoalloteichus species genomes	Actinoalloteichus sp. GBA129-24	Center for Biotechnology (CeBiTec), Bielefeld Univeristy	2615840680	Actinomycetota	Actinomycetes	Pseudonocardiales	Pseudonocardiaceae	Actinoalloteichus	Actinoalloteichus sp. GBA129-24	Bacteria	Actinomycetota	Actinomycetia	Mycobacteriales	Pseudonocardiaceae	Actinoalloteichus	Actinoalloteichus fjordicus				61675	Ga0071521	Genome Analysis (Isolate)	Gp0114709	Gs0114626	5/3/15	Newbler v. 2.8	released by		Yes	No	Yes	1612551	3/17/20	GBA129-24			7275385	6271
	2561511175	Bacteria	Finished	Amycolatopsis keratiniphila HCCB10007	Amycolatopsis keratiniphila HCCB10007	Shanghai Institute of Pharmaceutical Industry	2561511175	Actinomycetota	Actinomycetes	Pseudonocardiales	Pseudonocardiaceae	Amycolatopsis	Amycolatopsis keratiniphila	Bacteria	Actinomycetota	Actinomycetia	Mycobacteriales	Pseudonocardiaceae	Amycolatopsis	Amycolatopsis keratiniphila				35217	Ga0023927	Genome Analysis (Isolate)	Gp0020570	Gs0001074	3/23/14				Yes	No	Yes	129921	3/23/14	HCCB10007			8982090	8224
	2511231181	Bacteria	Finished	Amycolatopsis mediterranei S699	Amycolatopsis mediterranei S699, ATCC 13685	University of Delhi	2511231181	Actinomycetota	Actinomycetes	Pseudonocardiales	Pseudonocardiaceae	Amycolatopsis	Amycolatopsis mediterranei	Bacteria	Actinomycetota	Actinomycetia	Mycobacteriales	Pseudonocardiaceae	Amycolatopsis	Amycolatopsis mediterranei				7461	Ga0009446	Genome Analysis (Isolate)	Gp0006618	Gs0001067	2/28/12				Yes	No	Yes	713604	2/28/12	S699, ATCC 13685			10236779	9639
	2891418749	Bacteria	Finished	Lentzea tibetensis FXJ1.1311 genome sequencing	Lentzea tibetensis FXJ1.1311	Chinese Academy of Sciences, Institute of Microbiology	2891418749	Actinomycetota	Actinomycetes	Pseudonocardiales	Pseudonocardiaceae	Lentzea	Lentzea tibetensis	Bacteria	Actinomycetota	Actinomycetia	Mycobacteriales	Pseudonocardiaceae	Lentzea	Lentzea tibetensis			IMG Annotation Pipeline v.5.0.19	240152	Ga0440704	Genome Analysis (Isolate)	Gp0491892	Gs0146668	9/21/20	SOAPdenovo v. 2.04			Yes		Yes	2591470	9/21/20	FXJ1.1311			9370857	8938
	2856823606	Bacteria	Finished	Pseudonocardia autotrophica NBRC 12743 genome sequencing	Pseudonocardia autotrophica NBRC 12743	National Institute of Advanced Industrial Science and Technology	2856823606	Actinomycetota	Actinomycetes	Pseudonocardiales	Pseudonocardiaceae	Pseudonocardia	Pseudonocardia autotrophica	Bacteria	Actinomycetota	Actinomycetia	Mycobacteriales	Pseudonocardiaceae	Pseudonocardia	Pseudonocardia autotrophica			IMG Annotation Pipeline v.5.0.11	221780	Ga0399446	Genome Analysis (Isolate)	Gp0444903	Gs0144314	2/15/20	RS_HGAP_Assembly v. 2			Yes	No	Yes	2074	2/15/20	NBRC 12743			7535285	7206
	2645728092	Bacteria	Finished	Pseudonocardia sp. AL041005-10	Pseudonocardia sp. AL041005-10	Harvard Medical School	2645728092	Actinomycetota	Actinomycetes	Pseudonocardiales	Pseudonocardiaceae	Pseudonocardia	Pseudonocardia sp. AL041005-10	Bacteria	Actinomycetota	Actinomycetia	Mycobacteriales	Pseudonocardiaceae	Pseudonocardia	Pseudonocardia alni				76310	Ga0100933	Genome Analysis (Isolate)	Gp0124610	Gs0117705	1/5/16				Yes	No	Yes	445576	1/5/16	AL041005-10			6143341	6205
	2675903497	Bacteria	Finished	Pseudonocardia sp. EC080610-09 Genome sequencing and assembly	Pseudonocardia sp. EC080610-09	Harvard Medical School	2675903497	Actinomycetota	Actinomycetes	Pseudonocardiales	Pseudonocardiaceae	Pseudonocardia	Pseudonocardia sp. EC080610-09	Bacteria	Actinomycetota	Actinomycetia	Mycobacteriales	Pseudonocardiaceae	Pseudonocardia	Pseudonocardia sp001420995			IMG Annotation Pipeline v.4.11.2	89318	Ga0123727	Genome Analysis (Isolate)	Gp0144474	Gs0119520	6/15/16	HGAP v. 2.2.0			Yes	No	Yes	1688404	6/15/16				7131853	6670
	2671180625	Bacteria	Finished	Pseudonocardia sp. EC080619-01 Genome sequencing and assembly	Pseudonocardia sp. EC080619-01	Harvard Medical School	2671180625	Actinomycetota	Actinomycetes	Pseudonocardiales	Pseudonocardiaceae	Pseudonocardia	Pseudonocardia sp. EC080619-01	Bacteria	Actinomycetota	Actinomycetia	Mycobacteriales	Pseudonocardiaceae	Pseudonocardia	Pseudonocardia sp001420995			IMG Annotation Pipeline v.4.11.0	87869	Ga0123587	Genome Analysis (Isolate)	Gp0144473	Gs0119519	5/26/16	HGAP v. 2.2.0			Yes	No	Yes	1096856	5/26/16				7205934	6761
	2654587993	Bacteria	Finished	Pseudonocardia sp. EC080625-04	Pseudonocardia sp. EC080625-04	Harvard Medical School	2654587993	Actinomycetota	Actinomycetes	Pseudonocardiales	Pseudonocardiaceae	Pseudonocardia	Pseudonocardia sp. EC080625-04	Bacteria	Actinomycetota	Actinomycetia	Mycobacteriales	Pseudonocardiaceae	Pseudonocardia	Pseudonocardia sp001420995				80293	Ga0111357	Genome Analysis (Isolate)	Gp0124611	Gs0117706	3/14/16	RS_HGAP_Assembly3.3 v. 2.2.0			Yes	No	Yes	1096868	3/14/16	EC080625-04			6554452	6219
	2651869675	Bacteria	Finished	Pseudonocardia sp. HH130629-09	Pseudonocardia sp. HH130629-09	Harvard Medical School	2651869675	Actinomycetota	Actinomycetes	Pseudonocardiales	Pseudonocardiaceae	Pseudonocardia	Pseudonocardia sp. HH130629-09	Bacteria	Actinomycetota	Actinomycetia	Mycobacteriales	Pseudonocardiaceae	Pseudonocardia	Pseudonocardia sp001294645				78595	Ga0100940	Genome Analysis (Isolate)	Gp0124612	Gs0117707	3/1/16	RS_HGAP_Assembly_3.3 v. 2.2.0			Yes	No	Yes	1641402	3/1/16	HH130629-09			6058802	5787
	644736404	Bacteria	Finished	A Genomic Encyclopedia of Bacteria and Archaea (GEBA)	Saccharomonospora viridis P101, DSM 43017	DOE Joint Genome Institute (JGI)	644736404	Actinomycetota	Actinomycetes	Pseudonocardiales	Pseudonocardiaceae	Saccharomonospora	Saccharomonospora viridis	Bacteria	Actinomycetota	Actinomycetia	Mycobacteriales	Pseudonocardiaceae	Saccharomonospora	Saccharomonospora viridis			IMG/W 3.0		Ga0030191	Genome Analysis (Isolate)	Gp0003483	Gs0000008	10/13/09				Yes	No	Yes	471857	12/1/09	P101, DSM 43017			4308349	3962
	640069329	Bacteria	Finished	Saccharopolyspora erythraea NRRL 2338 white	Saccharopolyspora erythraea NRRL 2338	University of Cambridge	640069329	Actinomycetota	Actinomycetes	Pseudonocardiales	Pseudonocardiaceae	Saccharopolyspora	Saccharopolyspora erythraea	Bacteria	Actinomycetota	Actinomycetia	Mycobacteriales	Pseudonocardiaceae	Saccharopolyspora_D	Saccharopolyspora_D erythraea			IMG/W 2.2		Ga0030197	Genome Analysis (Isolate)	Gp0000188	Gs0031048	4/13/07	Phrap	Genome replaced by a new version processed using IMG's annotation pipelines. New IMG identifier: 2623620297		Yes	No	Yes	405948	6/1/07	NRRL 2338			8212805	7290
	2540341184	Bacteria	Finished	Saccharothrix espanaensis DSM 44229	Saccharothrix espanaensis DSM 44229	Center for Biotechnology (CeBiTec), Bielefeld Univeristy	2540341184	Actinomycetota	Actinomycetes	Pseudonocardiales	Pseudonocardiaceae	Saccharothrix	Saccharothrix espanaensis	Bacteria	Actinomycetota	Actinomycetia	Mycobacteriales	Pseudonocardiaceae	Actinosynnema	Actinosynnema espanaense				19862	Ga0016689	Genome Analysis (Isolate)	Gp0034502	Gs0031054	9/19/13				Yes	No	Yes	1179773	9/19/13	DSM 44229			9360653	8495
	2848344536	Bacteria	Finished	Rubrobacter indioceani SCSIO 08198 genome sequencing	Rubrobacter indioceani SCSIO 08198	Chinese Academy of Sciences, South China Sea Institute of Oceanology	2848344536	Actinomycetota	Rubrobacteria	Rubrobacterales	Rubrobacteraceae	Rubrobacter	Rubrobacter indicoceani	Bacteria	Actinomycetota	Rubrobacteria	Rubrobacterales	Rubrobacteraceae	Rubrobacter	Rubrobacter indicoceani			IMG Annotation Pipeline v.5.0.3	220490	Ga0398051	Genome Analysis (Isolate)	Gp0442097	Gs0143010	1/9/20	FALCON v. V0.3.0; proovread v. 2.12;Celera Assembler v. 8.3; SMRT Analysis v.			Yes	No	Yes	2051957	1/9/20	SCSIO 08198			3078689	3146
	2884011611	Bacteria	Finished	Rubrobacter marinus SCSIO 52915 genome sequencing	Rubrobacter marinus SCSIO 52915	Chinese Academy of Sciences, South China Sea Institute of Oceanology	2884011611	Actinomycetota	Rubrobacteria	Rubrobacterales	Rubrobacteraceae	Rubrobacter	Rubrobacter marinus	Bacteria	Actinomycetota	Rubrobacteria	Rubrobacterales	Rubrobacteraceae	SCSIO-52915	SCSIO-52915 sp011492965			IMG Annotation Pipeline v.5.0.19	237362	Ga0439552	Genome Analysis (Isolate)	Gp0492027	Gs0146735	8/17/20	Celera Assembler v. 8.3			Yes		Yes	2653852	8/17/20	SCSIO 52915			4420351	4810
	2574179822	Bacteria	Finished	Rubrobacter radiotolerans RSPS-4 Genome sequencing	Rubrobacter radiotolerans RSPS-4	Biocant	2574179822	Actinomycetota	Rubrobacteria	Rubrobacterales	Rubrobacteraceae	Rubrobacter	Rubrobacter radiotolerans	Bacteria	Actinomycetota	Rubrobacteria	Rubrobacterales	Rubrobacteraceae	Rubrobacter	Rubrobacter radiotolerans				39485	Ga0048590	Genome Analysis (Isolate)	Gp0091491	Gs0111146	6/12/14				Yes	No	Yes	42256	6/12/14	RSPS-4			3267233	3210
	2884043968	Bacteria	Finished	Rubrobacter tropicus SCSIO 52909 genome sequencing	Rubrobacter tropicus SCSIO 52909	Chinese Academy of Sciences, South China Sea Institute of Oceanology	2884043968	Actinomycetota	Rubrobacteria	Rubrobacterales	Rubrobacteraceae	Rubrobacter	Rubrobacter tropicus	Bacteria	Actinomycetota	Rubrobacteria	Rubrobacterales	Rubrobacteraceae	Rubrobacter_D	Rubrobacter_D tropicus			IMG Annotation Pipeline v.5.0.19	237372	Ga0439769	Genome Analysis (Isolate)	Gp0492031	Gs0146739	8/17/20	Celera Assembler v. 8.3			Yes		Yes	2653851	8/17/20	SCSIO 52909			4584100	4743
	8001964857	Bacteria	Finished	Rubrobacter xylanophilus DSM 9941 genome sequencing	Rubrobacter xylanophilus DSM 9941	John Innes Centre	8001964857	Actinomycetota	Rubrobacteria	Rubrobacterales	Rubrobacteraceae	Rubrobacter	Rubrobacter xylanophilus	Bacteria	Actinomycetota	Rubrobacteria	Rubrobacterales	Rubrobacteraceae	Rubrobacter_B	Rubrobacter_B xylanophilus_A			IMG Annotation Pipeline v.5.1.13	294935	Ga0560361	Genome Analysis (Isolate)	Gp0651137	Gs0157963	2/25/23	Newbler v. 3.0; PILON v. 1.13;Burrows-Wheeler Aligner v. 0.7.12-r1039			Yes	No	Yes	266117	2/25/23	DSM 9941			3127021	3255
	646564565	Bacteria	Finished	A Genomic Encyclopedia of Bacteria and Archaea (GEBA)	Sanguibacter keddieii ST-74, DSM 10542	DOE Joint Genome Institute (JGI)	646564565	Actinomycetota	Actinomycetes	Micrococcales	Sanguibacteraceae	Sanguibacter	Sanguibacter keddieii	Bacteria	Actinomycetota	Actinomycetia	Actinomycetales	Cellulomonadaceae	Sanguibacter	Sanguibacter keddieii			IMG/W 3.2		Ga0030255	Genome Analysis (Isolate)	Gp0001928	Gs0000008	6/24/10	Newbler v. 1.1.02.15, Phrap v. 4.24 SPS			Yes	No	Yes	446469	8/1/10	ST-74, DSM 10542			4253413	3800
	646564566	Bacteria	Finished	A Genomic Encyclopedia of Bacteria and Archaea (GEBA)	Segniliparus rotundus CDC 1076, DSM 44985	DOE Joint Genome Institute (JGI)	646564566	Actinomycetota	Actinomycetes	Mycobacteriales	Segniliparaceae	Segniliparus	Segniliparus rotundus	Bacteria	Actinomycetota	Actinomycetia	Mycobacteriales	Mycobacteriaceae	Segniliparus	Segniliparus rotundus			IMG/W 3.2		Ga0030261	Genome Analysis (Isolate)	Gp0001188	Gs0000008	6/24/10	Newbler v. 12.0.1 PreRelease-3/30/2009.1.02.15, Velvet v. 1.1.04, Phrap v. 4.24 SPS			Yes	No	Yes	640132	8/1/10	CDC 1076, DSM 44985			3157527	3126
	2883308892	Bacteria	Finished	Epidermidibacterium keratini EPI-7 genome sequencing	Epidermidibacterium keratini EPI-7	COSMAX BTI	2883308892	Actinomycetota	Actinomycetes	Sporichthyales	Sporichthyaceae	Epidermidibacterium	Epidermidibacterium keratini	Bacteria	Actinomycetota	Actinomycetia	Mycobacteriales	Antricoccaceae	Epidermidibacterium	Epidermidibacterium keratini			IMG Annotation Pipeline v.5.0.19	237186	Ga0443194	Genome Analysis (Isolate)	Gp0495206	Gs0148215	8/17/20	RS HGAP Assembly v. 3.0			Yes		Yes	1891644	8/17/20	EPI-7			4018808	3898
	8068075039	Bacteria	Finished	Nonomuraea coxensis DSM 45129 genome sequencing	Nonomuraea coxensis DSM 45129	Bielefeld University	8068075039	Actinomycetota	Actinomycetes	Streptosporangiales	Streptosporangiaceae	Nonomuraea	Nonomuraea coxensis	Bacteria	Actinomycetota	Actinomycetia	Streptosporangiales	Streptosporangiaceae	Nonomuraea	Nonomuraea coxensis			IMG Annotation Pipeline v.5.1.17	321227	Ga0561769	Genome Analysis (Isolate)	Gp0650721	Gs0157708	11/7/23	canu v. 1.8; newbler v. 1.6			Yes	No	Yes	1122611	11/7/23	DSM 45129			9073954	8648
	2884693830	Bacteria	Finished	Nonomuraea sp. WYY166 genome sequencing	Nonomuraea phyllanthi WYY166	Shanghai Jiao Tong University	2884693830	Actinomycetota	Actinomycetes	Streptosporangiales	Streptosporangiaceae	Nonomuraea	Nonomuraea phyllanthi	Bacteria	Actinomycetota	Actinomycetia	Streptosporangiales	Streptosporangiaceae	Nonomuraea	Nonomuraea phyllanthi			IMG Annotation Pipeline v.5.0.19	237540	Ga0443146	Genome Analysis (Isolate)	Gp0496981	Gs0149299	8/17/20	HGAP v. Aug-2018			Yes		Yes	2219224	8/17/20	WYY166			11273186	10546
	646311958	Bacteria	Finished	A Genomic Encyclopedia of Bacteria and Archaea (GEBA)	Streptosporangium roseum NI 9100, DSM 43021	DOE Joint Genome Institute (JGI)	646311958	Actinomycetota	Actinomycetes	Streptosporangiales	Streptosporangiaceae	Streptosporangium	Streptosporangium roseum	Bacteria	Actinomycetota	Actinomycetia	Streptosporangiales	Streptosporangiaceae	Streptosporangium	Streptosporangium roseum			IMG/W 3.1		Ga0030966	Genome Analysis (Isolate)	Gp0001207	Gs0000008	2/26/10	Newbler v. 1.1.02.15, Phrap v. 4.24 SPS			Yes	No	Yes	479432	4/1/10	NI 9100, DSM 43021			10369518	9510
	646564581	Bacteria	Finished	A Genomic Encyclopedia of Bacteria and Archaea (GEBA)	Thermobispora bispora R51, DSM 43833	DOE Joint Genome Institute (JGI)	646564581	Actinomycetota	Actinomycetes	Streptosporangiales	Streptosporangiaceae	Thermobispora	Thermobispora bispora	Bacteria	Actinomycetota	Actinomycetia	Streptosporangiales	Streptosporangiaceae	Thermobispora	Thermobispora bispora			IMG/W 3.2		Ga0031179	Genome Analysis (Isolate)	Gp0001213	Gs0000008	6/24/10	Newbler v. 1.1.02.15, Phrap v. 4.24 SPS	Thermobispora bispora is closer to Streptosporangiaceae than to Pseudonocardiaceae.		Yes	No	Yes	469371	8/1/10	R51, DSM 43833			4189976	3661
	8068562535	Bacteria	Finished	Actinomadura sp. 32-07 genome sequencing	Actinomadura sp. 32-07	University of Nottingham	8068562535	Actinomycetota	Actinomycetes	Streptosporangiales	Thermomonosporaceae	Actinomadura	Actinomadura graeca	Bacteria	Actinomycetota	Actinomycetia	Streptosporangiales	Streptosporangiaceae	Spirillospora	Spirillospora graeca			IMG Annotation Pipeline v.5.1.17	321330	Ga0560898	Genome Analysis (Isolate)	Gp0651087	Gs0157913	11/7/23	HGAP v. 2			Yes	No	Yes	2750812	11/7/23	32-07			8979594	8096
	2856830813	Bacteria	Finished	Thermomonospora amylolytica YIM 77502 genome sequencing	Thermomonospora amylolytica YIM 77502	Sun Yat-Sen University	2856830813	Actinomycetota	Actinomycetes	Streptosporangiales	Thermomonosporaceae	Thermomonospora	Thermomonospora amylolytica	Bacteria	Actinomycetota	Actinomycetia	Streptosporangiales	Streptosporangiaceae	Thermomonospora	Thermomonospora amylolytica			IMG Annotation Pipeline v.5.0.11	221782	Ga0335558	Genome Analysis (Isolate)	Gp0357320	Gs0136290	2/15/20	SOAPdenovo v. 2.0			Yes	No	Yes	1411117	2/15/20	YIM 77502			6800142	6486
	646311963	Bacteria	Finished	A Genomic Encyclopedia of Bacteria and Archaea (GEBA)	Thermomonospora curvata DSM 43183	DOE Joint Genome Institute (JGI)	646311963	Actinomycetota	Actinomycetes	Streptosporangiales	Thermomonosporaceae	Thermomonospora	Thermomonospora curvata	Bacteria	Actinomycetota	Actinomycetia	Streptosporangiales	Streptosporangiaceae	Thermomonospora	Thermomonospora curvata			IMG/W 3.1		Ga0031190	Genome Analysis (Isolate)	Gp0001214	Gs0000008	2/26/10	Newbler v. 1.1.02.15, Phrap v. 4.24 SPS			Yes	No	Yes	471852	4/1/10	DSM 43183			5639016	5061
	646564587	Bacteria	Finished	A Genomic Encyclopedia of Bacteria and Archaea (GEBA)	Tsukamurella paurometabola 33, DSM 20162	DOE Joint Genome Institute (JGI)	646564587	Actinomycetota	Actinomycetes	Mycobacteriales	Tsukamurellaceae	Tsukamurella	Tsukamurella paurometabola	Bacteria	Actinomycetota	Actinomycetia	Mycobacteriales	Mycobacteriaceae	Tsukamurella	Tsukamurella paurometabola			IMG/W 3.2		Ga0031374	Genome Analysis (Isolate)	Gp0001229	Gs0000008	6/24/10	Newbler v. 1.1.02.15, Phrap v. 4.24 SPS			Yes	No	Yes	521096	8/1/10	33, DSM 20162			4479724	4391
	2775506909	Bacteria	Finished	Tsukamurella sp. MH1 genome sequencing	Tsukamurella tyrosinosolvens MH1	Bucharest University	2775506909	Actinomycetota	Actinomycetes	Mycobacteriales	Tsukamurellaceae	Tsukamurella	Tsukamurella tyrosinosolvens	Bacteria	Actinomycetota	Actinomycetia	Mycobacteriales	Mycobacteriaceae	Tsukamurella	Tsukamurella tyrosinosolvens			IMG Annotation Pipeline v.4.16.2	185050	Ga0263374	Genome Analysis (Isolate)	Gp0303059	Gs0134162	4/16/18	RS HGAP Assembly 3in SMRT, PacificBiosciences v. 2.3			Yes	No	Yes	57704	4/16/18	MH1			4922396	4831
	2999971064	Bacteria	Permanent Draft	Whole genome sequences of Planosporangium spp. TBRC 198, 2212, 5610	Planosporangium thailandense TBRC 5610	King Mongkut's University of Technology Thonburi	2999971064	Actinomycetota	Actinomycetes	Micromonosporales	Micromonosporaceae	Planosporangium	Planosporangium thailandense	Bacteria	Actinomycetota	Actinomycetia	Mycobacteriales	Micromonosporaceae	Planosporangium	Planosporangium thailandense			IMG Annotation Pipeline v.5.1.13	292467	Ga0487349	Genome Analysis (Isolate)	Gp0547572	Gs0152807	1/24/23				Yes	No	Yes	765197	1/24/23	TBRC 5610			7010250	6616
	2687453533	Bacteria	Finished	Complete genome sequence of Alloactinosynnema sp. L-07, a novel bacterial isolate from extreme cave environments.	Alloactinosynnema sp. L-07	National Center for Genome Resources (NCGR)	2687453533	Actinomycetota	Actinomycetes	Pseudonocardiales	Pseudonocardiaceae	Alloactinosynnema	Alloactinosynnema sp. L-07	Bacteria	Actinomycetota	Actinomycetia	Mycobacteriales	Pseudonocardiaceae	Actinokineospora	Actinokineospora sp900070365			IMG Annotation Pipeline v.4.11.4	92226	Ga0133422	Genome Analysis (Isolate)	Gp0150191	Gs0120863	7/27/16				Yes	No	Yes	1653480	7/27/16	L-07			7405112	6963
	2923602881	Bacteria	Permanent Draft	Sequencing the genomes of 1000 actinobacteria strains	Spirilliplanes yamanashiensis DSM 44325	DOE Joint Genome Institute (JGI)	2923602881	Actinomycetota	Actinomycetes	Micromonosporales	Micromonosporaceae	Spirilliplanes	Spirilliplanes yamanashiensis	Bacteria	Actinomycetota	Actinomycetia	Mycobacteriales	Micromonosporaceae	Spirilliplanes	Spirilliplanes yamanashiensis			IMG Annotation Pipeline v.5.0.23	249640	Ga0264323	Genome Analysis (Isolate)	Gp0305014	Gs0114538	3/1/21	HGAP v. 4 (1.0)	released based on JGI ITS		Yes		Yes	42233	3/10/21	DSM 44325			6544939	6257
	2814123237	Bacteria	Finished	Actinosynnema pretiosum X47 genome sequencing	Actinosynnema pretiosum X47	Shandong Academy of Medical Sciences	2814123237	Actinomycetota	Actinomycetes	Pseudonocardiales	Pseudonocardiaceae	Actinosynnema	Actinosynnema pretiosum	Bacteria	Actinomycetota	Actinomycetia	Mycobacteriales	Pseudonocardiaceae	Actinosynnema	Actinosynnema auranticum			IMG Annotation Pipeline v.4.16.6	205287	Ga0263540	Genome Analysis (Isolate)	Gp0301691	Gs0133779	1/4/19	Newbler v. 2.8; HGAP v. August-2017			Yes	No	Yes	42197	1/4/19	X47			8131572	7053
	2806310498	Bacteria	Permanent Draft	Sequencing the genomes of 1000 actinobacteria strains	Krasilnikovia cinnamomea DSM 45162	DOE Joint Genome Institute (JGI)	2806310498	Actinomycetota	Actinomycetes	Micromonosporales	Micromonosporaceae	Krasilnikovia	Krasilnikovia cinnamomea	Bacteria	Actinomycetota	Actinomycetia	Mycobacteriales	Micromonosporaceae	Actinoplanes	Actinoplanes cinnamomeus			IMG Annotation Pipeline v.4.16.5	200390	Ga0197533	Genome Analysis (Isolate)	Gp0220495	Gs0114538	11/2/18	HGAP v. 4 (0.2.1)			Yes	No	Yes	349313	11/13/18	DSM 45162			7616132	6776
	2870638204	Bacteria	Permanent Draft	Sequencing the genomes of 1000 actinobacteria strains	Allocatelliglobosispora scoriae DSM 45362	DOE Joint Genome Institute (JGI)	2870638204	Actinomycetota	Actinomycetes	Micromonosporales	Micromonosporaceae	Allocatelliglobosispora	Allocatelliglobosispora scoriae	Bacteria	Actinomycetota	Actinomycetia	Mycobacteriales	Micromonosporaceae	Allocatelliglobosispora	Allocatelliglobosispora scoriae			IMG Annotation Pipeline v.5.0.15	231964	Ga0373994	Genome Analysis (Isolate)	Gp0401992	Gs0114538	4/23/20	Flye v. 2.6			Yes	No	Yes	643052	4/23/20	DSM 45362			9149827	8151
	2993804794	Bacteria	Permanent Draft	Streptomyces reference genome collection	Virgisporangium aurantiacum NBRC 16421	Biological Resource Center, National Institute of Technology and Evaluation (NBRC)	2993804794	Actinomycetota	Actinomycetes	Micromonosporales	Micromonosporaceae	Virgisporangium	Virgisporangium aurantiacum	Bacteria	Actinomycetota	Actinomycetia	Mycobacteriales	Micromonosporaceae	Virgisporangium	Virgisporangium aurantiacum			IMG Annotation Pipeline v.5.1.13	290452	Ga0558840	Genome Analysis (Isolate)	Gp0655000	Gs0147897	1/4/23	newbler v. 3.0			Yes	No	Yes	175570	1/4/23	NBRC 16421			14096588	12883
	2993795240	Bacteria	Permanent Draft	Streptomyces reference genome collection	Virgisporangium aliadipatigenens NBRC 105644	Biological Resource Center, National Institute of Technology and Evaluation (NBRC)	2993795240	Actinomycetota	Actinomycetes	Micromonosporales	Micromonosporaceae	Virgisporangium	Virgisporangium aliadipatigenens	Bacteria	Actinomycetota	Actinomycetia	Mycobacteriales	Micromonosporaceae	Virgisporangium	Virgisporangium aliadipatigenens			IMG Annotation Pipeline v.5.1.13	290451	Ga0558839	Genome Analysis (Isolate)	Gp0654999	Gs0147897	1/4/23	newbler v. 3.0			Yes	No	Yes	741659	1/4/23	NBRC 105644			10286142	9549
	2999222273	Bacteria	Permanent Draft	Streptomyces reference genome collection	Planosporangium mesophilum NBRC 109066	Biological Resource Center, National Institute of Technology and Evaluation (NBRC)	2999222273	Actinomycetota	Actinomycetes	Micromonosporales	Micromonosporaceae	Planosporangium	Planosporangium mesophilum	Bacteria	Actinomycetota	Actinomycetia	Mycobacteriales	Micromonosporaceae	Planosporangium	Planosporangium mesophilum			IMG Annotation Pipeline v.5.1.13	292274	Ga0558823	Genome Analysis (Isolate)	Gp0654983	Gs0147897	1/24/23	newbler v. 3.0			Yes	No	Yes	689768	1/24/23	NBRC 109066			6625602	6302
	8063003356	Bacteria	Permanent Draft	Streptomyces reference genome collection	Planosporangium flavigriseum NBRC 105377	Biological Resource Center, National Institute of Technology and Evaluation (NBRC)	8063003356	Actinomycetota	Actinomycetes	Micromonosporales	Micromonosporaceae	Planosporangium	Planosporangium flavigriseum	Bacteria	Actinomycetota	Actinomycetia	Mycobacteriales	Micromonosporaceae	Planosporangium	Planosporangium flavigriseum			IMG Annotation Pipeline v.5.1.17	319907	Ga0558808	Genome Analysis (Isolate)	Gp0655045	Gs0147897	11/7/23	newbler v. 3.0			Yes	No	Yes	373681	11/7/23	NBRC 105377			5690150	5503
	8063008864	Bacteria	Permanent Draft	Whole genome sequences of Planosporangium spp. TBRC 198, 2212, 5610	Planosporangium mesophilum TBRC 2212	King Mongkut's University of Technology Thonburi	8063008864	Actinomycetota	Actinomycetes	Micromonosporales	Micromonosporaceae	Planosporangium	Planosporangium mesophilum	Bacteria	Actinomycetota	Actinomycetia	Mycobacteriales	Micromonosporaceae	Planosporangium	Planosporangium mesophilum			IMG Annotation Pipeline v.5.1.17	319908	Ga0487348	Genome Analysis (Isolate)	Gp0547570	Gs0152807	11/7/23				Yes	No	Yes	689768	11/7/23	TBRC 2212			6649555	6314
	2515154016	Bacteria	Permanent Draft	Genomic Encyclopedia of Type Strains, Phase I: the one thousand microbial genomes (KMG-I) project	Catelliglobosispora koreensis DSM 44566	DOE Joint Genome Institute (JGI)	2515154016	Actinomycetota	Actinomycetes	Micromonosporales	Micromonosporaceae	Catelliglobosispora	Catelliglobosispora koreensis	Bacteria	Actinomycetota	Actinomycetia	Mycobacteriales	Micromonosporaceae	Catelliglobosispora	Catelliglobosispora koreensis				9351	Ga0025229	Genome Analysis (Isolate)	Gp0013417	Gs0015051	7/16/12	ALLPATHS v. R41043		DOE; DSMZ	Yes	No	Yes	1121272	7/16/12	DSM 44566			7688589	7606
	2993817682	Bacteria	Permanent Draft	Streptomyces reference genome collection	Virgisporangium ochraceum NBRC 16418	Biological Resource Center, National Institute of Technology and Evaluation (NBRC)	2993817682	Actinomycetota	Actinomycetes	Micromonosporales	Micromonosporaceae	Virgisporangium	Virgisporangium ochraceum	Bacteria	Actinomycetota	Actinomycetia	Mycobacteriales	Micromonosporaceae	Virgisporangium	Virgisporangium ochraceum			IMG Annotation Pipeline v.5.1.13	290453	Ga0558841	Genome Analysis (Isolate)	Gp0655001	Gs0147897	1/4/23	newbler v. 3.0			Yes	No	Yes	65505	1/4/23	NBRC 16418			11432222	10750
	8062113892	Bacteria	Permanent Draft	Streptomyces reference genome collection	Spirilliplanes yamanashiensis NBRC 15828	Biological Resource Center, National Institute of Technology and Evaluation (NBRC)	8062113892	Actinomycetota	Actinomycetes	Micromonosporales	Micromonosporaceae	Spirilliplanes	Spirilliplanes yamanashiensis	Bacteria	Actinomycetota	Actinomycetia	Mycobacteriales	Micromonosporaceae	Spirilliplanes	Spirilliplanes yamanashiensis			IMG Annotation Pipeline v.5.1.17	319645	Ga0558834	Genome Analysis (Isolate)	Gp0654994	Gs0147897	11/7/23	newbler v. 3.0			Yes	No	Yes	42233	11/7/23	NBRC 15828			6500159	6239
