# Supplementary material for: The accessory protein CvnF8 modulates histidine kinase activity in an actinobacterial G protein system in Streptomyces coelicolor
Source: mBio. 2026 May 27;17(7):e00774-26. doi: 10.1128/mbio.00774-26 (PMC13343842; doi:10.1128/mbio.00774-26)
Supplement: Data File S5 — Species tree annotation. [file mbio.00774-26-s0005.txt]

637000085,Corynebacterium jeikeium
637000115,Frankia alni
637000116,Frankia casuarinae
637000149,Leifsonia xyli
637000170,Mycobacterium leprae
637000198,Nocardia farcinica
637000304,Streptomyces avermitilis
637000305,Streptomyces coelicolor
637000319,Thermobifida fusca
639633001,Acidothermus cellulolyticus
639633005,Paenarthrobacter aurescens
639633046,Nocardioides sp. JS614
640069329,Saccharopolyspora erythraea
640427108,Clavibacter michiganensis
640427140,Salinispora tropica
640753031,Kineococcus radiotolerans
641228504,Salinispora arenicola
641522653,Streptomyces griseus
642555124,Clavibacter sepedonicus
642555133,Kocuria rhizophila
642555140,Mycobacterium ulcerans
643692008,Beutenbergia cavernae
643692018,Corynebacterium aurimucosum
643692019,Corynebacterium kroppenstedtii
644736322,Acidimicrobium ferrooxidans
644736327,Lancefieldella parvula
644736331,Brachybacterium faecium
644736339,Catenulispora acidiphila
644736346,Cryptobacterium curtum
644736358,Eggerthella lenta
644736380,Kytococcus sedentarius
644736390,Micrococcus luteus
644736393,Nakamurella multipartita
644736404,Saccharomonospora viridis
644736405,Slackia heliotrinireducens
645058728,Streptomyces griseoflavus
645058827,Streptomyces filamentosus
645058855,Streptomyces viridochromogenes
646311910,Bifidobacterium dentium
646311917,Conexibacter woesei
646311931,Geodermatophilus obscurus
646311932,Gordonia bronchialis
646311938,Kribbella flavida
646311958,Streptosporangium roseum
646311963,Thermomonospora curvata
646311968,Xylanimonas cellulosilytica
646564505,Arcanobacterium haemolyticum
646564520,Cellulomonas flavigena
646564557,Nocardiopsis dassonvillei
646564565,Sanguibacter keddieii
646564566,Segniliparus rotundus
646564571,Stackebrandtia nassauensis
646564576,Streptomyces scabiei
646564581,Thermobispora bispora
646564587,Tsukamurella paurometabola
646862346,Streptomyces bingchenggensis
647533234,Streptomyces sp. SPB074
648028047,Olsenella uli
648861017,Streptomyces sviceus
649633006,Glutamicibacter arilaitensis
649633046,Gardnerella vaginalis
649633057,Intrasporangium calvum
649633089,Prescottella equi
649990018,Streptomyces sp. SA3_actG
650377905,Pseudarthrobacter phenanthrenivorans
650716009,Hoyosella subflava
650716029,Corynebacterium resistens
650716034,Eggerthella sp. YY7918
650716057,Microbacterium testaceum
650716061,Mycolicibacter sinensis
650716103,Micromonospora maris
651285011,Streptomyces sp. Tu6071
651324106,Streptomyces griseoaurantiacus
2503538010,Coriobacterium glomerans
2504643007,Rhodoluna lacicola
2506783011,Candidatus Protofrankia datiscae
2510461014,Arthrobacter sp. Rue61a
2511231059,Corynebacterium diphtheriae
2511231086,Kitasatospora setae
2511231114,Corynebacterium variabile
2511231151,Actinoplanes sp. SE50/110
2511231172,Nocardia cyriacigeorgica
2511231181,Amycolatopsis mediterranei
2512564033,Blastococcus saxobsidens
2512564042,Gordonia polyisoprenivorans
2513237176,Actinoplanes missouriensis
2515154016,Catelliglobosispora koreensis
2515154101,Streptomyces sp. Amel2xE9
2515154105,Streptomyces sp. HmicA12
2515154106,Streptomyces sp. FxanaD5
2515154142,Wenjunlia vitaminophila
2515154148,Streptomyces sp. LaPpAH-108
2515154149,Streptomyces sp. ATexAB-D23
2515154165,Streptomyces sp. DvalAA-83
2515154197,Embleya scabrispora
2516143114,Streptomyces sp. PsTaAH-124
2516493006,Streptomyces purpureus
2518285535,Streptomyces sp. CNB091
2518645537,Mycolicibacterium smegmatis
2518645556,Nocardiopsis alba
2518645610,Streptomyces sulphureus
2519899775,Bifidobacterium asteroides
2521172626,Streptomyces sp. 303MFCol5.2
2521172643,Streptomyces canus
2522572173,Cutibacterium acnes
2522572192,Streptomyces flavidovirens
2523231035,Gordonia sp. KTR9
2524023198,Corynebacterium halotolerans
2524023215,Streptomyces venezuelae
2526164719,Bifidobacterium bifidum
2529292687,Corynebacterium urealyticum
2529292926,Streptomyces tsukubensis
2531839181,Streptomyces zinciresistens
2531839540,Streptomyces auratus
2534682028,Streptomyces coelicoflavus
2537561795,Streptomyces ipomoeae
2537561865,Streptomyces mobaraensis
2537561976,Streptomyces gancidicus
2540341106,Modestobacter marinus
2540341184,Saccharothrix espanaensis
2541046998,Streptomyces sp. HGB0020
2541047023,Cutibacterium avidum
2541047045,Mycobacterium canetti
2545824622,Bifidobacterium thermophilum
2545824624,Ilumatobacter coccineus
2545824776,Streptomyces aurantiacus
2545824777,Streptomyces afghaniensis
2547132111,Streptomyces sp. TOR3209
2547132122,Streptomyces chartreusis
2547132143,Streptomyces acidiscabies
2547132424,Nocardia nova
2551306127,Streptomyces sp. AA1529
2551306667,Streptomyces bottropensis
2554235020,Streptomyces sp. FXJ7.023
2554235357,Corynebacterium terpenotabidum
2554235426,Corynebacterium argentoratense
2558860241,Corynebacterium casei
2561511061,Bifidobacterium breve
2561511175,Amycolatopsis keratiniphila
2561511185,Corynebacterium maris
2561511188,Streptomyces davaonensis
2561511200,Corynebacterium callunae
2563366549,Mycobacterium liflandii
2568526584,Streptomyces sp. HCCB10043
2574179761,Streptacidiphilus rugosus
2574179785,Streptacidiphilus albus
2574179793,Kitasatospora azatica
2574179794,Phaeacidiphilus oryzae
2574179822,Rubrobacter radiotolerans
2574179848,Streptomyces sp. PCS3-D2
2576861491,Kitasatospora cheerisanensis
2579778653,Streptomyces sp. PRh5
2582581028,Streptomyces leeuwenhoekii
2585427945,Streptomyces sp. NTK 937
2597489897,Mycobacteroides abscessus
2597489910,Streptomyces sp. PVA_94-07
2597489914,Adlercreutzia equolifaciens
2597490034,Streptomyces lividans
2597490183,Streptomyces sp. JS01
2602041572,Streptomyces niveus
2606217205,Corynebacterium kutscheri
2606217206,Corynebacterium camporealensis
2609460250,Streptomyces rimosus
2615840652,Corynebacterium epidermidicanis
2615840680,Actinoalloteichus sp. GBA129-24
2627853927,Streptomyces sp. CT34
2627853989,Corynebacterium ramonii
2634166451,Berryella intestinalis
2639762745,Streptomyces roseochromogenus
2639763019,Trueperella pyogenes
2645727552,Arthrobacter alpinus
2645727657,Bifidobacterium actinocoloniiforme
2645727702,Mycobacterium tuberculosis
2645728092,Pseudonocardia sp. AL041005-10
2648501232,Mycolicibacterium fortuitum
2648501237,Gordonia phthalatica
2651869675,Pseudonocardia sp. HH130629-09
2654587993,Pseudonocardia sp. EC080625-04
2654588025,Psychromicrobium lacuslunae
2671180344,Streptacidiphilus anmyonensis
2671180625,Pseudonocardia sp. EC080619-01
2671180946,Streptacidiphilus neutrinimicus
2675903135,Streptacidiphilus jiangxiensis
2675903497,Pseudonocardia sp. EC080610-09
2684622558,Lawsonella clevelandensis
2684623067,Rhodococcus fascians
2684623205,Mycolicibacterium phlei
2684623226,Arthrobacter sp. ERGS1:01
2687453121,Mycobacterium tuberculosis
2687453237,Rhodococcus sp. PBTS 1
2687453281,Microterricola viridarii
2687453286,Corynebacterium simulans
2687453361,Lawsonella clevelandensis
2687453397,Rhodococcoides fascians
2687453437,Kocuria palustris
2687453485,Rothia mucilaginosa
2687453509,Aeromicrobium erythreum
2687453533,Alloactinosynnema sp. L-07
2687453534,Mycobacteroides chelonae
2706794555,Streptacidiphilus carbonis
2706794556,Streptacidiphilus melanogenes
2711768086,Kitasatospora sp. MBT63
2718217956,Microbacterium paludicola
2718218192,Rhodococcus sp. WMMA185
2718218254,Rhodococcus sp. 008
2718218326,Rhodococcus sp. WB1
2718218413,Mycobacterium tuberculosis
2718218447,Corynebacterium sp. NML98-0116
2718218476,Brevibacterium linens
2721755702,Agromyces aureus
2721755707,Bifidobacterium animalis
2721755818,Arthrobacter sp. U41
2724679233,Streptomyces hygroscopicus
2751185668,Devriesea agamarum
2751185728,Cryobacterium arcticum
2751185744,Tessaracoccus sp. T2.5-30
2751185749,Streptacidiphilus jeojiense
2751185788,Curtobacterium pusillum
2751185790,Kitasatospora sp. NRRL B-11411
2751185792,Kitasatospora arboriphila
2751185834,Pauljensenia hongkongensis
2751185838,Nocardioides dokdonensis
2765235979,Streptomyces wadayamensis
2765235988,Streptomyces sp. NRRL F-2202
2765235992,Streptomyces capuensis
2765235993,Streptomyces sp. NRRL B-11253
2765235994,Streptomyces novaecaesareae
2765235996,Streptomyces aureocirculatus
2765236006,Streptomyces sclerotialus
2765236009,Kitasatospora aureofaciens
2765236010,Streptomyces bicolor
2765236011,Streptomyces niger
2765236012,Streptomyces roseoverticillatus
2765236014,Streptomyces varsoviensis
2765236023,Streptomyces griseolus
2765236029,Streptomyces alboflavus
2765236030,Streptomyces fulvoviridis
2767802007,Streptomyces sp. NRRL S-1022
2767802021,Streptomyces alboviridis
2767802022,Streptomyces brasiliensis
2767802042,Streptomyces fulvoviolaceus
2767802053,Streptomyces purpeochromogenes
2767802054,Streptomyces megasporus
2767802055,Streptomyces ruber
2767802063,Streptomyces violens
2767802065,Streptomyces ochraceiscleroticus
2767802077,Streptomyces catenulae
2767802078,Streptomyces cyaneofuscatus
2767802087,Streptomyces mediolani
2767802093,Streptomyces flavovirens
2767802094,Streptomyces katrae
2767802112,Streptomyces avicenniae
2767802119,Streptomyces flavochromogenes
2772190708,Streptomyces atroolivaceus
2772190771,Streptomyces bikiniensis
2773857799,Plantibacter flavus
2773857891,Jonesia denitrificans
2773857921,Pseudofrankia asymbiotica
2773857922,Frankia sp. CcI49
2773857967,Streptomyces halstedii
2773857969,Streptomyces achromogenes
2773857974,Streptomyces iakyrus
2773857988,Streptomyces vinaceus
2775506836,Zhihengliuella sp. ISTPL4
2775506839,Aurantimicrobium minutum
2775506860,Gordonibacter urolithinfaciens
2775506909,Tsukamurella tyrosinosolvens
2775506985,Actinomyces sp. Chiba101
2775507038,Rhodococcus sp. H-CA8f
2775507123,Streptomyces durhamensis
2775507124,Streptomyces monomycini
2775507125,Streptomyces erythrochromogenes
2775507128,Streptomyces sp. NRRL WC-3774
2775507137,Streptomyces baarnensis
2775507227,[Mycobacterium] stephanolepidis
2775507280,Frankia sp. EI5c
2775507282,Williamsia sp. 1138
2788500459,Agromyces badenianii
2791355250,Corynebacterium liangguodongii
2791355251,Corynebacterium yudongzhengii
2802429283,Collinsella aerofaciens
2802429318,Streptomyces aureus
2802429347,Streptomyces flaveus
2802429577,Bifidobacterium coryneforme
2806310498,Krasilnikovia cinnamomea
2806310706,Rothia aeria
2806310712,Actinomyces naeslundii
2806310714,Streptomyces californicus
2806310722,Mycobacterium ulcerans
2806310739,Streptomyces resistomycificus
2808606935,Streptomyces violaceoruber
2811994997,Parascardovia denticolens
2811995052,Streptomyces natalensis
2811995077,Streptomyces exfoliatus
2811995326,Streptomyces anulatus
2814123099,Nocardia seriolae
2814123237,Actinosynnema pretiosum
2814123250,Rhodococcus ruber
2816332322,Rhodococcus erythropolis
2816332604,Bifidobacterium pseudolongum
2816332640,Streptomyces albus
2832888889,Renibacterium salmoninarum
2833065481,Cryobacterium soli
2836808371,Acidipropionibacterium acidipropionici
2836896545,Nakamurella antarctica
2836947475,Ornithinimicrobium flavum
2836973655,Gryllotalpicola protaetiae
2837160246,Parolsenella catena
2837204985,Protaetiibacter intestinalis
2839879690,Euzebya pacifica
2839909645,Flaviflexus ciconiae
2841168549,Agromyces protaetiae
2841404167,Nocardioides daphniae
2841408144,Nocardioides seonyuensis
2841587249,Gordonia insulae
2843625778,Acidipropionibacterium jensenii
2843998238,Arthrobacter dokdonellae
2844030156,Mycolicibacterium smegmatis
2846849301,Dermabacter jinjuensis
2847296012,Microbacterium oleivorans
2847305884,Microbacterium protaetiae
2847956520,Microbacterium sp. RG1
2847995701,Rhodococcus sp. P1Y
2848344536,Rubrobacter indicoceani
2848356102,Xylanimonas allomyrinae
2848957088,Microbacterium foliorum
2850502144,Propionibacterium freudenreichii
2851557663,Corynebacterium endometrii
2851850490,Mycobacteroides salmoniphilum
2856551076,Mycobacterium intracellulare
2856823606,Pseudonocardia autotrophica
2856830813,Thermomonospora amylolytica
2856923825,Micromonospora sp. B006
2857083903,Streptomyces seoulensis
2859569856,Corynebacterium provencense
2860658192,Streptomyces aquilus
2860956929,Mycobacterium kansasii
2862374732,Streptomyces lavendulae
2862963355,Streptomyces lydicamycinicus
2866982901,Serinicoccus hydrothermalis
2867002583,Actinomyces qiguomingii
2867032854,Microbacterium wangchenii
2867064541,Streptomyces nodosus
2869742882,Corynebacterium ulcerans
2870638204,Allocatelliglobosispora scoriae
2872049758,Bifidobacterium longum
2872807650,Streptomyces puniciscabiei
2872845226,Streptomyces autolyticus
2872861354,Streptomyces gilvosporeus
2872907300,Streptomyces lydicus
2872914712,Streptantibioticus cattleyicolor
2872929267,Streptomyces xinghaiensis
2872935496,Streptomyces globisporus
2872990154,Streptomyces noursei
2873048452,Streptomyces incarnatus
2873077840,Streptomyces ambofaciens
2873144488,Streptomyces parvulus
2873250297,Streptomyces lunaelactis
2874838214,Corynebacterium glutamicum
2875376741,Streptomyces lincolnensis
2875555210,Mycolicibacterium nivoides
2875585731,Mycobacterium avium
2875591110,Mycobacterium marinum
2875597469,Mycobacterium basiliense
2877182016,Bifidobacterium catenulatum
2877186476,Corynebacterium pseudotuberculosis
2877698364,Streptomyces armeniacus
2883308892,Epidermidibacterium keratini
2883391222,Baekduia soli
2883589832,Raineyella fluvialis
2883821847,Microlunatus elymi
2884004160,Serinicoccus profundi
2884011611,Rubrobacter marinus
2884043968,Rubrobacter tropicus
2884158744,Pseudarthrobacter psychrotolerans
2884693830,Nonomuraea phyllanthi
2888016610,Nocardioides jishulii
2888112856,Nocardia arthritidis
2888226484,Mycolicibacterium helvum
2888232652,Mycolicibacterium arabiense
2888238920,Mycolicibacterium sarraceniae
2888243993,Mycolicibacterium sediminis
2888250102,Mycolicibacterium anyangense
2889597736,Phytoactinopolyspora mesophila
2891418749,Lentzea tibetensis
2894480741,Cellulosimicrobium composti
2907540221,Bifidobacterium oedipodis
2908259812,Streptomyces qinzhouensis
2909077730,Mycobacterium pseudoshottsii
2909120014,Mycobacterium tuberculosis
2910219632,Microcella indica
2911341988,Aeromicrobium senzhongii
2916801548,Streptomyces fradiae
2923602881,Spirilliplanes yamanashiensis
2962349434,Mycobacterium novum
2984135543,Streptomyces pluripotens
2987164346,Tessaracoccus aquimaris
2987168174,Tessaracoccus flavus
2987305030,Brachybacterium ginsengisoli
2987335675,Brachybacterium vulturis
2987339135,Brachybacterium avium
2988092717,Corynebacterium mustelae
2989061352,Actinomarinicola tropica
2989390448,Trueperella pecoris
2989635689,Mycolicibacterium madagascariense
2990133754,Mycobacterium stomatepiae
2993795240,Virgisporangium aliadipatigenens
2993804794,Virgisporangium aurantiacum
2993817682,Virgisporangium ochraceum
2996210329,Mycolicibacterium alvei
2996216305,Mycolicibacterium pulveris
2997869268,Mycobacterium cookii
2998775924,Microcella daejeonensis
2998778664,Microcella humidisoli
2999222273,Planosporangium mesophilum
2999894975,Spiractinospora alimapuensis
2999971064,Planosporangium thailandense
3001058412,Glaciihabitans sp. INWT7
3002219571,Kribbella qitaiheensis
3002489321,Leifsonia shinshuensis
3002561596,Leucobacter chromiisoli
3003710560,Nocardia brasiliensis
3004063699,Microbacterium esteraromaticum
3004908310,Bifidobacterium panos
3004987410,Bifidobacterium erythrocebi
3004989306,Bifidobacterium moraviense
3006413848,Streptomyces finlayi
8001964857,Rubrobacter xylanophilus
8002539464,Prescottella equi
8003044317,Cellulomonas palmilytica
8018187547,Bifidobacterium olomucense
8033827497,Streptomyces albidoflavus
8033859663,Streptomyces peucetius
8033877553,Streptomyces virginiae
8046340743,Frondihabitans sucicola
8046346075,Barrientosiimonas endolithica
8046350045,Demequina sediminis
8046352972,Agromyces mangrovi
8046394154,Streptomyces tubbatahanensis
8046799312,Microbacterium suwonense
8046802722,Paraoerskovia sediminicola
8046882495,Eggerthella lenta
8048984021,Streptomyces mirabilis
8057229375,Streptomyces olivaceus
8057565116,Actinomyces israelii
8058562817,Jatrophihabitans telluris
8058566753,Micrococcus yunnanensis
8062113892,Spirilliplanes yamanashiensis
8062331475,Dermatobacter hominis
8063003356,Planosporangium flavigriseum
8063008864,Planosporangium mesophilum
8065573839,Serinicoccus marinus
8065677017,Dactylosporangium vinaceum
8066163232,Mycolicibacter minnesotensis
8066171436,Mycolicibacter terrae
8066193970,Mycolicibacter hiberniae
8066869136,Paenarthrobacter ureafaciens
8068075039,Nonomuraea coxensis
8068562535,Actinomadura graeca
8069183722,Nocardioides okcheonensis
8069288635,Mycolicibacterium psychrotolerans
8069322310,Mycolicibacterium phocaicum
8069328110,Mycolicibacterium poriferae
8071399119,Mycolicibacillus koreensis
8072730050,Streptomyces longhuiensis
8075876690,Cellulosimicrobium sp. JZ28
8076197504,Arthrobacter jinronghuae
8076208109,Arthrobacter zhaoxinii
8076254771,Gordonia pseudamarae
8078022820,Couchioplanes caeruleus
8078659781,Streptomyces rapamycinicus
8079096069,Arthrobacter sp. StoSoilA2
8079123956,Arthrobacter sp. NicSoilB11
8081810533,Mycobacterium malmoense
8081815633,Mycolicibacterium boenickei
8086229190,Janibacter cremeus
8105129612,Kitasatospora purpeofusca
8110443421,Streptomyces xanthophaeus
8110553263,Streptomyces griseofuscus
8112935820,Streptomyces atratus
8112957189,Streptomyces flaveolus
8113078599,Streptomyces clavuligerus
8113238381,Streptomyces griseoluteus
8113546338,Streptomyces griseorubens
8113637067,Streptomyces galbus
8117181539,Streptomyces scopuliridis
8120180782,Streptomyces viridosporus
8121694618,Streptomyces microflavus
