# Supplementary material for: The accessory protein CvnF8 modulates histidine kinase activity in an actinobacterial G protein system in Streptomyces coelicolor
Source: mBio. 2026 May 27;17(7):e00774-26. doi: 10.1128/mbio.00774-26 (PMC13343842; doi:10.1128/mbio.00774-26)
Supplement: Data File S8 — CvnA gene tree. [file mbio.00774-26-s0008.txt]

(2503538010:0.2151725662,(((((((((((((((2504643007:0.2842704793,(((((2687453281:0.1344235277,((2721755702:0.0590925973,2788500459:0.0534998308)100:0.0456161547,(2841168549:0.0699046968,8046352972:0.0861225386)77:0.0260537094)100:0.0440927947)99:0.0290362747,(((((((2718217956:0.1032617066,2847296012:0.0959834221)100:0.0472791323,2847956520:0.0827075557)56:0.0119949155,(2867032854:0.0952771473,650716057:0.0786054231)100:0.0245748000)100:0.0863637937,2847305884:0.1241786843)58:0.0143228480,((2775506836:0.0442295955,2848957088:0.1436397268)100:0.0376950878,(3004063699:0.0887641212,8046799312:0.0500544754)96:0.0770851545)96:0.0339871779)100:0.0702123323,2836973655:0.1725285451)98:0.0317192862,((2751185788:0.1676890926,3002561596:0.1624806538)99:0.0352322960,(2910219632:0.0984695701,2998778664:0.0909958151)100:0.1061212831)95:0.0194417020)84:0.0113147908)97:0.0579599195,(((((2751185728:0.0029584338,2833065481:0.1342372111)100:0.1612880383,(640427108:0.0032699503,642555124:0.0043956896)100:0.1349083189)92:0.0262576101,(3001058412:0.1307906289,8046340743:0.1259194314)100:0.0446297041)88:0.0209143984,2773857799:0.1408045412)96:0.0235000688,(3002489321:0.0573245123,637000149:0.1995517515)100:0.0890168460)87:0.0242375171)72:0.0101948778,(2837204985:0.1301148735,2998775924:0.0929189336)100:0.0596889590)89:0.0276605015,2775506839:0.1585749149)100:0.0618944027)100:0.1080056341,((((((((2510461014:0.0551622960,639633005:0.0194704141)100:0.0145330976,(8066869136:0.0631831108,8079096069:0.0489385926)95:0.0264835780)100:0.0266064137,((2721755818:0.0624325164,2884158744:0.0519257014)100:0.0612447290,(650377905:0.0322340585,8079123956:0.0780461615)80:0.0140080570)100:0.0159804566)100:0.0452395701,(((2645727552:0.0736807230,2843998238:0.0599225381)100:0.0170391897,2684623226:0.0476046363)100:0.1175756159,(2654588025:0.1399252647,2832888889:0.0948241101)100:0.0421602022)100:0.0444054439)99:0.0270128647,(8076197504:0.0418666004,8076208109:0.0357302511)100:0.1273700933)100:0.0486729196,649633006:0.1731809440)100:0.0296783502,(644736390:0.0250533950,8058566753:0.0491557981)100:0.2143981781)84:0.0236962192,((2687453437:0.1758184465,642555133:0.1223571126)100:0.0486697979,(2687453485:0.0737469219,2806310706:0.0708877672)100:0.1617918443)100:0.0422176600)100:0.0753874372)94:0.0348834898,2718218476:0.3121879794)100:0.0607091359,640753031:0.2473027985)72:0.0450435877,((((((((2511231086:0.0546231289,2576861491:0.1577200226)93:0.0763708322,2751185790:0.0257075883)93:0.0422738473,2711768086:0.1599523945)100:0.0847492325,((((2574179761:0.1215574409,2574179793:0.2929067441)100:0.0644807654,2675903135:0.2064580346)100:0.1422284433,(2671180344:0.0430430046,(2671180946:0.0033301757,2706794556:0.0705049773)91:0.0580949844)91:0.0458493108)100:0.0411177753,(2574179785:0.0441013389,2751185749:0.1556298972)98:0.0640873116)97:0.0290926508)100:0.0818272844,((((((((((2515154101:0.0542857956,2773857974:0.0269055569)98:0.0081477382,(2521172643:0.0057639997,2775507128:0.0067983634)100:0.0403237331)99:0.0363208203,((((((2515154148:0.0189053550,2857083903:0.1712747719)96:0.0122551619,2597489910:0.0652988348)95:0.0098275899,2561511188:0.1911224765)95:0.0170739193,2773857969:0.0171188812)95:0.0540089644,2984135543:0.0445728770)99:0.0363175763,8112957189:0.0632558366)85:0.0211551169)87:0.0416075928,2775507123:0.0222269802)76:0.0060968982,((((((((2534682028:0.0826125566,8046394154:0.2445195289)99:0.1334683814,(2873144488:0.0214476908,8072730050:0.0983105573)100:0.0271856765)52:0.0188714465,2873077840:0.0609365060)98:0.0266442196,637000305:0.0088031379)98:0.0297717214,651324106:0.1004032760)98:0.0213928101,2806310739:0.2037553821)73:0.0255033172,(((2537561795:0.2352835035,8113637067:0.0991007679)100:0.0927147911,2639762745:0.0635752672)98:0.0201622819,(2867064541:0.0497116877,8048984021:0.0700961850)100:0.0346852035)84:0.0294129648)95:0.0214841739,((2860658192:0.0685149900,648861017:0.0259660261)95:0.0132273786,(645058855:0.0219957127,8113546338:0.1620328315)100:0.0153973386)94:0.0153427731)98:0.0299486923)85:0.0113199518,(2547132143:0.0458593659,(2551306667:0.0356276080,646564576:0.1349089665)100:0.0582738884)100:0.0469595324)98:0.0227043031,(2515154105:0.0960989347,(2545824776:0.3333505525,(2765236029:0.0000023150,2767802055:0.0000023150)100:0.0269596546)100:0.0350111658)100:0.0729049709)81:0.0372170653,((((2515154149:0.0395075894,((2524023215:0.0124106171,2767802119:0.0721945402)53:0.0055317289,2772190771:0.1199039790)100:0.0372235717)83:0.0016312599,((((2516493006:0.1291548012,2873250297:0.1916774893)93:0.0482920378,8117181539:0.1959664305)74:0.0276462592,(((((((2518285535:0.0114090916,641522653:0.0644158246)100:0.0303552176,2767802022:0.0567133565)100:0.0244225650,3006413848:0.1110654250)100:0.0320063716,(2765235979:0.0024348249,2816332640:0.0873613322)100:0.0998496039)96:0.0320789372,(2811995077:0.0969678007,8120180782:0.1199169231)96:0.0226450742)79:0.0152264805,2908259812:0.0827645941)98:0.1004072578,2529292926:0.1942064984)72:0.0649261223)96:0.0390035329,((((((2574179848:0.0667639784,8110443421:0.1899012777)52:0.0122520391,2862374732:0.0587854711)52:0.0259850384,2767802094:0.2268401795)100:0.0728306883,(2765236014:0.1709610692,2872929267:0.0923845808)100:0.0382548582)89:0.0154167531,(2765235988:0.0534745699,2767802053:0.0193820005)100:0.0608415903)100:0.0557104445,((2872935496:0.0793283473,8121694618:0.0510921688)100:0.0951478068,8110553263:0.1555943732)100:0.0749935382)100:0.0694156254)91:0.0357630523)96:0.0476266672,((2522572192:0.0682561025,2602041572:0.1486715867)99:0.0260063911,(((2568526584:0.0648639915,645058827:0.0000027598)100:0.0066707884,(2597490183:0.0013160729,(2767802087:0.0045121786,(2773857988:0.0139814751,8112935820:0.0363493217)87:0.0052155551)100:0.0649328394)84:0.0031691748)84:0.0066871008,((2585427945:0.0740291388,(((2765236030:0.0000023150,2767802093:0.0000023150)100:0.0217468041,2802429347:0.0507636878)76:0.0089229179,2772190708:0.0030686078)76:0.0099476391)100:0.0221992812,((2767802021:0.0447636467,2767802078:0.0467682076)93:0.0290752324,2811995326:0.0026187716)90:0.0092061285)89:0.0137643740)96:0.0195899279)87:0.0128869356)95:0.0184990473,(2916801548:0.1153816018,8113078599:0.0821385569)100:0.0151765057)94:0.0154097943)71:0.0251992240,((((((((((2515154106:0.0521683260,645058728:0.0328689355)94:0.0104240018,((2767802007:0.0491041241,(2872807650:0.0180186151,2873048452:0.0461416514)100:0.0208329140)100:0.0189402470,(((647533234:0.0083068137,651285011:0.0492062988)100:0.0033974506,649990018:0.0943512489)100:0.0590586349,8033827497:0.0734821327)100:0.0440994266)98:0.0126879694)97:0.0206751597,(2537561976:0.0593471104,2582581028:0.0337678215)83:0.0052721659)99:0.0278539404,(2547132111:0.0504272001,((2554235020:0.0792498671,8057229375:0.0921852562)100:0.0146764111,(2597490034:0.0301312181,2808606935:0.0013903848)100:0.0113886668)100:0.0127991265)100:0.0140259787)40:0.0059057477,(2516143114:0.1253950191,(((2521172626:0.1618274500,(2767802042:0.0245328622,2875376741:0.1265337408)100:0.0131932923)100:0.0393314653,(2531839181:0.1074110773,(2541046998:0.0503216631,(2765236010:0.0564361054,8113238381:0.0444966855)96:0.0304011765)96:0.0195769618)81:0.0138085473)83:0.0136183540,(2545824777:0.0124201261,2547132122:0.0622626572)100:0.0263934459)95:0.0327764496)52:0.0093307921)99:0.0183977552,(2802429318:0.0862605832,637000304:0.0358166277)100:0.0279712652)98:0.0128024271,2765235996:0.0786753201)82:0.0191930503,((((2515154165:0.0290832023,(2765236023:0.0000023150,2773857967:0.0000023150)100:0.0155440429)100:0.0284368044,2775507137:0.0188267681)100:0.0205183636,2806310714:0.0617542640)100:0.0310663219,(2775507125:0.0035830284,8033877553:0.0050255777)100:0.0646186931)97:0.0226814965)73:0.0210932624,((2515154142:0.0878297021,(2515154197:0.2248971971,(2574179794:0.0933053140,(2706794555:0.0911340383,(2765235994:0.1149872522,8105129612:0.2427538982)100:0.1029523536)98:0.0419111477)98:0.0503852129)97:0.0523971523)97:0.0408175096,2767802054:0.0990986725)97:0.0250726776)65:0.0159942221,(((2531839540:0.0876048147,2862963355:0.0368405626)100:0.0965488460,((2765236012:0.1672322428,2767802077:0.0727973267)100:0.0752831485,(646862346:0.2767540822,8078659781:0.0403674613)100:0.0467761230)100:0.0725188165)99:0.0259861582,(2765236006:0.0254783593,2767802063:0.0588389721)100:0.0311886170)51:0.0393409153)97:0.1336868682)29:0.0061355629,((((2518645610:0.2062747439,2551306127:0.0692741122)100:0.0430388873,2877698364:0.2020270507)99:0.0339337250,2767802112:0.1593168708)100:0.0610845294,((((((2537561865:0.1545846127,2872907300:0.1554303560)59:0.0383380690,2627853927:0.1441781405)100:0.0775754829,((2811995052:0.0261477975,2872861354:0.0494320002)100:0.0283224595,2872990154:0.0508446416)100:0.0271863023)99:0.0146486493,(2765236011:0.0558784516,2767802065:0.0498782883)100:0.0324958056)86:0.0216813445,((2609460250:0.0735423064,8033859663:0.0847505719)99:0.0084378563,(((2765235992:0.0550187220,2775507124:0.1052416826)92:0.0287971762,2765236009:0.0000021348)100:0.0406173329,2765235993:0.0000798283)100:0.0239302870)100:0.0345895179)53:0.0217981389,(((2579778653:0.0890556961,2872845226:0.1579382559)100:0.0787257086,2724679233:0.0065928101)100:0.0449334306,2872914712:0.0883881803)62:0.0350926978)45:0.0210187692)46:0.0293072340)86:0.0589632495)100:0.0915270810,644736339:0.2357699429)100:0.0587511631,2889597736:0.4355490344)87:0.0633831833,((((((2639763019:0.2354824890,2989390448:0.0602108103)100:0.1934608838,646564505:0.1382093591)100:0.1207386639,2839909645:0.2298241354)100:0.1041173254,(2751185834:0.2264381089,((2775506985:0.0984360897,(2867002583:0.1931039323,8057565116:0.1116926825)100:0.0664449737)100:0.0257765847,2806310712:0.0585479201)100:0.2661627964)100:0.0564814038)100:0.0848185334,((((((2773857891:0.2516915975,646564565:0.1507415493)89:0.0411936931,((2894480741:0.0639266527,8075876690:0.0284802372)100:0.0640638001,8046802722:0.1070959017)100:0.0603471535)88:0.0198412109,(2848356102:0.1013336090,646311968:0.0345300228)100:0.0853560562)100:0.0409932598,(646564520:0.0913216116,8003044317:0.2045719560)100:0.0692851012)100:0.0506802513,643692008:0.2269631730)89:0.0365022782,8046350045:0.2880950347)100:0.0347896251)96:0.0344029672,(2751185668:0.1497326486,(2846849301:0.1809830060,((2987305030:0.0833292277,(2987335675:0.0341482545,2987339135:0.0598483803)97:0.0121768818)98:0.0255347054,644736331:0.0593501856)100:0.1072198489)95:0.0443085055)100:0.1590832077)96:0.0465449306)61:0.0711006334)78:0.0652733592,((((2836947475:0.1004152262,((2866982901:0.4994615207,8065573839:0.0440177387)100:0.0520164466,2884004160:0.0345764004)100:0.0695793676)100:0.1247848594,649633057:0.1501168381)100:0.0620514237,644736380:0.2250033239)100:0.0561941750,8046346075:0.1795795523)100:0.0847945209)72:0.0298585529,(((((((2506783011:0.3116645555,2773857922:0.0834917651)100:0.2119604431,2775507280:0.0598651894)100:0.0678100586,2773857921:0.1736766870)100:0.0881847862,(637000115:0.0448048847,637000116:0.1307164656)100:0.0610514612)100:0.1765182153,((((((((((((((((2511231059:0.0472623717,((2627853989:0.0000023150,2869742882:0.0005007331)100:0.0050040106,2877186476:0.0046491216)100:0.0944145736)100:0.0391773688,(2606217205:0.0633735772,2988092717:0.1087390322)100:0.0218972205)100:0.0247112524,((2524023198:0.0823358067,(((2558860241:0.0966529221,(2606217206:0.0671405586,2851557663:0.0815923495)96:0.0154806313)99:0.0625326032,(2687453286:0.0499093894,643692018:0.0830894143)100:0.0255761922)100:0.0660700749,((2561511185:0.1267012860,2791355251:0.1131499476)100:0.0381168490,(2718218447:0.0635511030,2791355250:0.0700742713)100:0.0688641067)100:0.0267121448)100:0.0361992455)100:0.0219076756,(2561511200:0.0380386579,2874838214:0.0758294651)100:0.0839827601)100:0.0272857791)100:0.0479687268,2615840652:0.1348849243)100:0.0393033684,2554235426:0.0746363494)100:0.0369797989,((((2511231114:0.0251719562,2554235357:0.0272333577)100:0.0181814619,2859569856:0.0319684187)100:0.0798631360,((2529292687:0.1355729015,650716029:0.0480995659)100:0.0289609997,637000085:0.0503620414)100:0.0382784086)100:0.0423863102,643692019:0.1353402596)100:0.0327618027)100:0.1497824305,(2684622558:0.0004554738,2687453361:0.0005221719)100:0.2355050572)100:0.0790655888,646564566:0.3142445794)100:0.0375132802,(((((2512564042:0.0654193977,((2523231035:0.0412101835,2841587249:0.1809306505)82:0.0138787038,646311932:0.0384362978)85:0.0186288777)99:0.0218863882,8076254771:0.0945211490)100:0.0276202062,2648501237:0.1881053211)100:0.0351937482,(2751185792:0.0358802012,2775507282:0.0848119320)100:0.0983450787)100:0.0438674321,(2775506909:0.0552715086,646564587:0.0272710918)100:0.1779559999)100:0.0284087373)97:0.0321130126,(((((((2518645537:0.0000023150,2844030156:0.0036672135)100:0.0940208253,((2648501232:0.0179899918,8081815633:0.0061847441)100:0.0431942653,(2875555210:0.0530873994,2996210329:0.0753184294)100:0.0210759397)100:0.0502752956)100:0.0268226883,8069322310:0.1502305807)86:0.0407770834,(((2888226484:0.0689577365,2888250102:0.1062955064)98:0.0570362265,2888238920:0.0253786919)98:0.0491489343,((2888232652:0.0807047738,2888243993:0.0442881868)100:0.0196458454,2989635689:0.0808010696)100:0.0322498353)91:0.0134973516)84:0.0122915711,((2684623205:0.1138791061,2996216305:0.0595342613)100:0.0285295734,(8069288635:0.0418767625,8069328110:0.1187760120)100:0.1119497897)70:0.0184279761)58:0.0112928557,(((((((((2541047045:0.0033530021,2909120014:0.1290874479)100:0.0255864788,((2645727702:0.0006137811,2718218413:0.0000023150)72:0.0000023150,2687453121:0.0006138233)75:0.0007841702)100:0.0615076323,637000170:0.0784939354)78:0.0133497357,(((2563366549:0.0035007304,((2806310722:0.0111210780,642555140:0.0097136132)100:0.0028812710,2909077730:0.0017652458)98:0.0256319977)88:0.0042724480,2875591110:0.0000023150)89:0.0491526219,2875597469:0.0297129449)100:0.0666905016)61:0.0056320472,(2860956929:0.0948739910,2990133754:0.0733150774)79:0.0477124242)63:0.0068472025,(2856551076:0.1014824499,2875585731:0.0171818808)100:0.0226263442)73:0.0093046965,8081810533:0.0337796442)100:0.0277540643,2997869268:0.1344542012)100:0.0190205605,(((2962349434:0.0395857876,650716061:0.0047787524)100:0.0246977494,((8066163232:0.0162908041,8066193970:0.0949339726)100:0.0344334966,8066171436:0.0764906598)100:0.0121909542)100:0.0381682915,8071399119:0.1692439664)100:0.0216508893)100:0.0356252027)100:0.0648149491,(2597489897:0.0452058957,(2687453534:0.0019224233,(2775507227:0.0000029172,2851850490:0.0268931765)96:0.0041305641)100:0.0479765986)100:0.0934984962)100:0.1035214406)55:0.0209751629,((((2511231172:0.0796300892,2888112856:0.2799788134)98:0.0465016973,637000198:0.0423875365)52:0.0162803421,((2547132424:0.2561745265,2814123099:0.0963540290)100:0.0577962359,3003710560:0.0884759566)96:0.0249829757)100:0.1055401367,(((((2684623067:0.0710121715,2687453397:0.0686884219)100:0.2387588190,2847995701:0.0791212054)100:0.0767988746,2687453237:0.1117085218)100:0.0590630020,((2718218192:0.0708007825,((2718218254:0.0098196661,2775507038:0.0090115229)100:0.0772247072,2816332322:0.0652082570)100:0.1852875807)98:0.0497032960,(2718218326:0.0117471929,2814123250:0.0439734802)100:0.0780990385)87:0.0343377315)97:0.0254368606,(649633089:0.0030501147,8002539464:0.0643694742)100:0.0509794736)100:0.0573982432)97:0.0451291811)100:0.0635833474,650716009:0.1658600980)100:0.1372715117,(((((2511231181:0.0413084219,2561511175:0.0425156052)100:0.1102554295,644736404:0.1313431730)100:0.0774462992,2615840680:0.2388922682)41:0.0164161850,((((2540341184:0.3287706523,2814123237:0.1568798892)100:0.0756526519,2891418749:0.2109301930)100:0.2064686030,2687453533:0.1496864009)48:0.0421262624,640069329:0.2307729601)48:0.0564633905)48:0.0354378503,((2645728092:0.0465008209,(((2654587993:0.0000023150,2671180625:0.0000023150)100:0.0000023150,2675903497:0.0004068089)100:0.0734444737,2856823606:0.0856811438)100:0.0508264875)91:0.0714725637,2651869675:0.0362688764)100:0.1949933600)48:0.0228161061)99:0.0351034889,(2836896545:0.2927565628,644736393:0.1603135180)100:0.0890963747)100:0.0404902794,2883308892:0.4426928934)98:0.0337713505,(((2512564033:0.0623247718,646311931:0.0557986642)100:0.0422904934,2540341106:0.3462686157)100:0.1778239842,8058562817:0.2346986996)99:0.0714125975)100:0.0303360370)97:0.0256607716,((((((2511231151:0.0943629518,2513237176:0.0512640795)100:0.0427677443,((2515154016:0.2440454875,2870638204:0.2659123319)100:0.1008103028,(2923602881:0.0000026485,8062113892:0.1767155432)100:0.1249902308)93:0.0721348741)98:0.1201423940,(2806310498:0.0703441007,8078022820:0.1100415748)100:0.0192582765)92:0.0427172165,(2856923825:0.0741687387,((640427140:0.0249844822,641228504:0.0173420041)100:0.0645039945,650716103:0.0452120829)100:0.0269353813)100:0.0368981730)93:0.0486463375,((2993795240:0.3470817938,(2993804794:0.0670906725,2993817682:0.0870892065)100:0.0555610766)100:0.0518781537,((((2999222273:0.0655835615,8063008864:0.0221775862)100:0.0538700492,8063003356:0.1269246277)87:0.0199917364,2999971064:0.0780000780)100:0.0682226508,8065677017:0.1679223444)100:0.0298169297)99:0.0266099225)100:0.1166298885,646564571:0.2497912913)100:0.0888584496)100:0.0519172478,(((((2518645556:0.3397885116,646564557:0.0607688112)100:0.1181820916,637000319:0.1473815892)98:0.0331794722,2999894975:0.1963140100)100:0.1541144164,(((2856830813:0.1243227473,646311963:0.1311636170)100:0.0480352666,8068562535:0.1519746802)100:0.0570571424,(((2884693830:0.0709809401,8068075039:0.0636844916)100:0.0924803205,646311958:0.0897795938)100:0.0397210090,646564581:0.2940786424)100:0.1243774655)96:0.0197135169)100:0.0425134447,639633001:0.2704553722)100:0.0361194266)98:0.0633912625)65:0.0222905336,((((((((2522572173:0.0596597583,2541047023:0.0400173631)100:0.0755858737,(2836808371:0.1250785088,2843625778:0.1284047080)100:0.0643767278)100:0.0922539305,2850502144:0.3026279272)99:0.0415972032,((2751185744:0.0954258074,2987164346:0.1299463162)100:0.0725037293,2987168174:0.0914405967)100:0.1193968793)100:0.0373966592,2883589832:0.2403669278)100:0.0478537994,2883821847:0.2211901868)100:0.0780057873,(3002219571:0.2110400685,646311938:0.0616874646)100:0.1828025855)100:0.0440080328,((2687453509:0.1911190582,2911341988:0.1491300921)100:0.1170020431,(((2751185838:0.1713119129,639633046:0.0936773580)100:0.0358665816,((2841404167:0.0459542226,2888016610:0.0468268853)100:0.1088672140,8069183722:0.2211716656)100:0.0336671759)100:0.0562095408,2841408144:0.1062299103)100:0.0855953902)100:0.0433191239)100:0.0648422875)91:0.0792471602,((((2519899775:0.0597501907,2802429577:0.0377732348)100:0.0565163734,2645727657:0.1536768348)100:0.0511133473,((((((2526164719:0.0665911496,3004989306:0.1182905330)93:0.0170876306,(((2561511061:0.0327916065,(2872049758:0.0618435153,2907540221:0.0998601904)100:0.0285395141)100:0.0158798020,8018187547:0.0646664258)100:0.0295280759,(3004908310:0.1050272235,3004987410:0.0244613316)100:0.0576112986)100:0.0158884753)93:0.0128928880,(2877182016:0.0784125575,646311910:0.0201731458)100:0.0521119284)71:0.0194464234,649633046:0.0864271020)71:0.0167606403,2545824622:0.1032431371)73:0.0245649965,(2721755707:0.0896080565,2816332604:0.0662799494)100:0.0920050064)100:0.0512007539)97:0.0389857744,2811994997:0.1414494524)100:0.3460349417)100:0.1297478651,2839879690:0.5615914192)99:0.0707112494,((2545824624:0.4363641891,2989061352:0.3303445471)100:0.1026223369,644736322:0.5318093641)100:0.1060488394)100:0.1140162474,((((2574179822:0.0717949008,2848344536:0.1414670540)100:0.1598293747,(2884011611:0.2063140674,2884043968:0.1706048070)100:0.0774842624)100:0.0609875548,8001964857:0.1726902615)100:0.4063100496,(2883391222:0.2357290035,646311917:0.2048700612)100:0.4207124181)100:0.1589171584)100:0.2456482608,((((((2597489914:0.1521093818,644736405:0.2918876039)76:0.0562851033,650716034:0.0822432408)76:0.0630253823,2775506860:0.0672281974)76:0.0139258105,(644736358:0.0012689540,8046882495:0.0000023150)100:0.0506871500)76:0.0530330865,644736346:0.3624198079)99:0.0289918491,2634166451:0.1321943309)100:0.1559546978)100:0.1502762061,2837160246:0.1534966962)100:0.0786995320,(644736327:0.1628035565,648028047:0.1272942764)100:0.0717008262)100:0.1536810607,2802429283:0.1135945891);
